# Supplementary material for: Molecular profiling of human non-small cell lung cancer by single-cell RNA-seq
Source: Genome Med. 2022 Aug 13;14:87. doi: 10.1186/s13073-022-01089-9 (PMC9375433; doi:10.1186/s13073-022-01089-9)
Supplement: Supplementary file 2 — Additional file 2: Table S1. Cell lineage markers identified for ADC, SCC and NET cancer subtypes. Table S2. Differentially expressed genes during tumorigenesis. Table S3. Differentially expressed genes among normal epithelial cells, ADC-based single-lineage tumor cells and combined mixed-lineage tumor cells. [file 13073_2022_1089_MOESM2_ESM.xlsx]

## Sheet: Table S1
Table S1: Cell lineage markers identified for ADC, SCC and NET cancer subtypes.
gene	p_val	avg_logFC	pct.1	pct.2	p_val_adj	cluster
ADGRF5	5.59654e-28	3.69673	0.98	0.08	1.21109e-23	ADC
C16orf89	2.23436e-25	5.23477	0.94	0.14	4.83516e-21	ADC
TMC5	2.30853e-25	2.95947	0.98	0.13	4.99566e-21	ADC
NKX2-1	4.14351e-25	3.14734	1	0.36	8.96655e-21	ADC
SFTA2	7.59085e-25	4.07289	1	0.36	1.64266e-20	ADC
CEACAM6	1.32457e-24	4.79562	0.96	0.22	2.86636e-20	ADC
FOLR1	1.56854e-24	4.91051	0.94	0.16	3.39432e-20	ADC
NAPSA	1.01976e-23	4.64732	1	0.58	2.20676e-19	ADC
SLC34A2	1.79873e-23	4.133	0.98	0.37	3.89244e-19	ADC
SMIM22	3.07289e-23	2.79195	0.94	0.14	6.64973e-19	ADC
DPP4	1.17404e-22	3.45836	0.9	0.14	2.54062e-18	ADC
PRSS8	1.60865e-22	2.45442	1	0.49	3.48112e-18	ADC
XIST	1.93527e-22	4.71746	0.74	0	4.18791e-18	ADC
CYP4B1	2.02174e-22	4.08515	0.84	0.07	4.37504e-18	ADC
CXCL17	3.46446e-22	2.79715	1	0.4	7.49709e-18	ADC
KRT7	6.53698e-22	2.43294	1	0.62	1.4146e-17	ADC
CPM	7.9379e-22	3.49963	0.94	0.29	1.71776e-17	ADC
CD74	9.02401e-22	2.99932	1	0.9	1.9528e-17	ADC
ARSD	1.31313e-21	2.50791	0.96	0.21	2.84161e-17	ADC
HLA-DRA	1.36375e-21	2.93496	1	0.68	2.95116e-17	ADC
HLA-DMA	1.46101e-21	3.4185	0.98	0.49	3.16162e-17	ADC
BST2	2.75272e-21	2.74277	0.98	0.34	5.95689e-17	ADC
MUC1	2.80628e-21	3.01579	0.98	0.54	6.07279e-17	ADC
SLC9A3R2	4.25142e-21	3.01118	0.9	0.19	9.20007e-17	ADC
DLC1	4.31101e-21	4.52651	0.82	0.1	9.32902e-17	ADC
PIGR	6.03481e-21	3.71449	0.96	0.4	1.30593e-16	ADC
ACSL5	8.43453e-21	3.21349	0.86	0.12	1.82523e-16	ADC
SFTPB	9.45802e-21	3.29064	1	0.87	2.04672e-16	ADC
HLA-DPB1	1.30785e-20	3.53276	0.98	0.57	2.83019e-16	ADC
FHOD1	1.84749e-20	2.89173	0.86	0.14	3.99797e-16	ADC
NPC2	1.8699e-20	2.63106	1	0.88	4.04645e-16	ADC
RNASE1	2.13477e-20	3.88483	1	0.74	4.61963e-16	ADC
CRYM	3.92316e-20	3.62211	0.78	0.06	8.48971e-16	ADC
FBP1	4.28722e-20	2.47879	0.98	0.56	9.27754e-16	ADC
CLIC6	5.11113e-20	3.94784	0.82	0.13	1.10605e-15	ADC
HOPX	5.37946e-20	2.45416	0.98	0.7	1.16412e-15	ADC
ICAM4	7.28152e-20	4.74529	0.7	0.02	1.57572e-15	ADC
ATP11A	7.46741e-20	2.92977	0.94	0.42	1.61595e-15	ADC
GGTLC1	8.7973e-20	3.07708	0.72	0.02	1.90374e-15	ADC
CRABP2	8.87061e-20	2.91488	0.92	0.26	1.9196e-15	ADC
CTSH	1.06218e-19	2.41699	0.98	0.84	2.29856e-15	ADC
TMEM125	1.20954e-19	2.80364	0.9	0.25	2.61744e-15	ADC
SH3BGRL2	3.69541e-19	2.57297	0.9	0.2	7.99687e-15	ADC
TMEM150A	3.74984e-19	3.83126	0.78	0.11	8.11466e-15	ADC
SDC4	5.94531e-19	2.14086	1	0.75	1.28657e-14	ADC
ALOX15B	9.178e-19	3.1072	0.76	0.08	1.98612e-14	ADC
AGR3	1.12134e-18	3.90554	0.86	0.22	2.42659e-14	ADC
ATP13A4	1.67454e-18	3.4098	0.86	0.24	3.62369e-14	ADC
NT5E	2.28695e-18	2.66491	0.76	0.08	4.94895e-14	ADC
MMP15	2.87205e-18	3.09835	0.8	0.13	6.21512e-14	ADC
SLC22A3	3.51953e-18	2.8131	0.76	0.08	7.61625e-14	ADC
DRAM1	3.7162e-18	3.01756	0.9	0.4	8.04186e-14	ADC
COL4A3	4.00585e-18	3.82502	0.74	0.08	8.66866e-14	ADC
LOC101927391	4.17991e-18	3.59582	0.72	0.07	9.04532e-14	ADC
SUSD2	4.2299e-18	3.45875	0.86	0.22	9.15351e-14	ADC
CD55	4.29737e-18	2.27931	1	0.63	9.2995e-14	ADC
BMP3	4.66712e-18	2.91793	0.7	0.04	1.00997e-13	ADC
PARM1	9.74183e-18	2.74693	0.88	0.26	2.10813e-13	ADC
CCND1	9.8854e-18	2.30674	0.94	0.43	2.1392e-13	ADC
SELENBP1	2.01532e-17	2.02964	0.98	0.62	4.36114e-13	ADC
CFAP221	2.35852e-17	2.68858	0.74	0.07	5.10383e-13	ADC
HLA-DPA1	3.49538e-17	3.40326	0.94	0.62	7.564e-13	ADC
EMB	3.97102e-17	2.71777	0.74	0.1	8.59328e-13	ADC
ICAM1	4.22271e-17	3.24253	0.9	0.38	9.13794e-13	ADC
PLA2G1B	4.87985e-17	3.58312	0.7	0.07	1.056e-12	ADC
TSC22D3	5.28412e-17	2.1172	0.96	0.56	1.14348e-12	ADC
QSOX1	1.11443e-16	2.58729	0.92	0.51	2.41163e-12	ADC
ALDH3B1	1.21799e-16	3.75212	0.7	0.09	2.63574e-12	ADC
RHOBTB2	1.22618e-16	2.97826	0.64	0.03	2.65345e-12	ADC
CLU	1.6119e-16	2.37185	0.96	0.66	3.48815e-12	ADC
AQP5	1.74885e-16	4.69104	0.62	0.03	3.78452e-12	ADC
CDKL2	2.04795e-16	2.46169	0.72	0.07	4.43176e-12	ADC
CP	2.0634e-16	3.60737	0.7	0.07	4.46519e-12	ADC
NDNF	2.56227e-16	3.15921	0.66	0.05	5.54476e-12	ADC
ST6GALNAC1	3.18624e-16	2.77888	0.74	0.11	6.89503e-12	ADC
UNC13B	4.29719e-16	2.00482	0.86	0.24	9.29911e-12	ADC
IL32	4.45818e-16	2.24948	0.86	0.32	9.64749e-12	ADC
VSIG2	5.9402e-16	3.36022	0.72	0.13	1.28546e-11	ADC
STEAP4	6.44037e-16	3.3273	0.82	0.28	1.3937e-11	ADC
ATP2C2	7.12418e-16	2.91647	0.72	0.1	1.54167e-11	ADC
AK1	7.56821e-16	2.12065	0.92	0.49	1.63776e-11	ADC
CYP2B7P	8.08482e-16	3.76868	0.72	0.12	1.74956e-11	ADC
ESAM	8.12703e-16	3.86232	0.72	0.13	1.75869e-11	ADC
ROS1	9.09465e-16	3.83341	0.62	0.04	1.96808e-11	ADC
SCGB3A1	1.01264e-15	4.6188	0.88	0.52	2.19135e-11	ADC
RHPN1	1.1858e-15	2.7164	0.82	0.21	2.56607e-11	ADC
SMPDL3B	1.41541e-15	2.54049	0.74	0.13	3.06296e-11	ADC
HLA-DMB	1.47566e-15	2.64028	0.88	0.37	3.19333e-11	ADC
LINC00261	1.53015e-15	2.23429	0.7	0.08	3.31124e-11	ADC
SYNE1	1.57927e-15	2.60047	0.84	0.29	3.41753e-11	ADC
ST3GAL5	1.73208e-15	2.36379	0.86	0.3	3.74821e-11	ADC
C2	3.06152e-15	2.90003	0.8	0.24	6.62514e-11	ADC
SLC39A8	3.13938e-15	2.58573	0.84	0.27	6.79361e-11	ADC
CMAHP	3.39926e-15	3.15045	0.72	0.13	7.356e-11	ADC
TMPRSS2	3.63126e-15	2.13342	0.86	0.28	7.85804e-11	ADC
GFRA3	3.83417e-15	3.7456	0.6	0.04	8.29715e-11	ADC
AFAP1-AS1	4.69256e-15	2.96463	0.64	0.06	1.01547e-10	ADC
LIPH	5.51169e-15	2.83594	0.68	0.09	1.19273e-10	ADC
NFIX	5.59471e-15	2.11446	0.84	0.26	1.2107e-10	ADC
CPQ	6.14342e-15	3.05797	0.74	0.19	1.32944e-10	ADC
SLC16A4	7.15973e-15	2.25445	0.78	0.18	1.54936e-10	ADC
MSLN	7.22343e-15	3.3311	0.8	0.3	1.56315e-10	ADC
CGNL1	7.41732e-15	2.41973	0.78	0.19	1.60511e-10	ADC
PBXIP1	8.05767e-15	2.15723	0.88	0.36	1.74368e-10	ADC
DOK4	8.23149e-15	3.35678	0.62	0.06	1.78129e-10	ADC
HLA-DOA	1.01353e-14	3.29974	0.76	0.21	2.19328e-10	ADC
BOK	1.84134e-14	2.80212	0.76	0.2	3.98466e-10	ADC
GPC4	1.93247e-14	2.12694	0.86	0.26	4.18186e-10	ADC
SGMS2	2.36974e-14	2.17337	0.76	0.18	5.12812e-10	ADC
WFDC2	2.72176e-14	2.29156	0.94	0.61	5.88988e-10	ADC
ARHGEF38	3.19694e-14	2.76771	0.62	0.06	6.91819e-10	ADC
CRACR2B	3.45846e-14	2.41169	0.7	0.12	7.48411e-10	ADC
CLDN2	3.46024e-14	4.64579	0.54	0.02	7.48797e-10	ADC
CFI	3.72665e-14	2.42679	0.7	0.12	8.06448e-10	ADC
C1orf116	3.99358e-14	2.97617	0.78	0.28	8.6421e-10	ADC
MLPH	4.19139e-14	2.2336	0.84	0.32	9.07017e-10	ADC
MACC1	4.66472e-14	2.45294	0.78	0.25	1.00945e-09	ADC
TAPT1	5.09614e-14	2.26535	0.76	0.2	1.1028e-09	ADC
LMO3	5.33812e-14	2.43816	0.78	0.22	1.15517e-09	ADC
ABCC6	5.54285e-14	2.27367	0.66	0.08	1.19947e-09	ADC
GALNT10	5.93957e-14	2.01222	0.76	0.18	1.28532e-09	ADC
TEPP	6.73104e-14	3.63678	0.48	0	1.4566e-09	ADC
HLA-DRB6	6.73104e-14	2.84528	0.48	0	1.4566e-09	ADC
NINJ2	1.08622e-13	2.41028	0.8	0.27	2.35058e-09	ADC
TXNDC11	1.14782e-13	2.10485	0.82	0.27	2.48387e-09	ADC
RAB17	1.52662e-13	2.44097	0.68	0.12	3.3036e-09	ADC
ZNF204P	1.78321e-13	3.04231	0.52	0.02	3.85887e-09	ADC
C5	1.92483e-13	2.84459	0.72	0.18	4.16534e-09	ADC
COL18A1	1.9671e-13	2.5475	0.8	0.29	4.2568e-09	ADC
ZDHHC9	2.39042e-13	2.0245	0.94	0.59	5.17287e-09	ADC
SCTR	2.82348e-13	4.30148	0.58	0.07	6.11e-09	ADC
ABCC3	2.90143e-13	2.313	0.8	0.29	6.2787e-09	ADC
LRRC36	2.93741e-13	4.41908	0.58	0.07	6.35654e-09	ADC
VEPH1	3.42908e-13	3.89496	0.5	0.02	7.42053e-09	ADC
CLIC2	3.43149e-13	2.2561	0.76	0.24	7.42575e-09	ADC
RBPMS	3.56215e-13	2.4076	0.78	0.27	7.70849e-09	ADC
FOXA2	3.86504e-13	2.16208	0.66	0.1	8.36396e-09	ADC
ZNF704	4.30993e-13	2.0223	0.8	0.23	9.32668e-09	ADC
FLRT3	5.67778e-13	2.46045	0.66	0.12	1.22867e-08	ADC
EVA1A	6.08335e-13	2.52036	0.64	0.1	1.31644e-08	ADC
CAPN8	6.8057e-13	2.93015	0.62	0.1	1.47275e-08	ADC
RNASE4	7.73025e-13	2.11371	0.78	0.27	1.67283e-08	ADC
FAM177A1	8.07279e-13	2.10519	0.92	0.69	1.74695e-08	ADC
SCUBE2	1.05684e-12	2.4915	0.52	0.03	2.287e-08	ADC
CRIP1	1.21241e-12	2.21062	0.88	0.72	2.62366e-08	ADC
BTN3A2	1.37002e-12	2.2544	0.7	0.19	2.96472e-08	ADC
LOC101927318	1.37374e-12	2.94848	0.48	0.02	2.97277e-08	ADC
RRAD	1.51559e-12	2.72828	0.6	0.08	3.27974e-08	ADC
HAGLR	1.55363e-12	2.63993	0.64	0.12	3.36206e-08	ADC
GGT1	1.66858e-12	2.49501	0.64	0.12	3.6108e-08	ADC
AQP1	1.68371e-12	3.77374	0.68	0.18	3.64355e-08	ADC
CCDC68	1.86196e-12	3.45644	0.5	0.03	4.02928e-08	ADC
AQP4	2.28604e-12	3.28797	0.7	0.21	4.94698e-08	ADC
SCNN1B	2.49937e-12	2.24463	0.8	0.32	5.40865e-08	ADC
GNA14	2.74948e-12	2.58929	0.48	0.02	5.94987e-08	ADC
SHANK2	3.34684e-12	2.1483	0.5	0.03	7.24256e-08	ADC
CIT	3.52297e-12	2.67541	0.8	0.41	7.62371e-08	ADC
TMEM63A	3.53559e-12	2.09132	0.76	0.26	7.65102e-08	ADC
CTSE	3.76383e-12	3.64969	0.68	0.18	8.14493e-08	ADC
IFITM1	4.07559e-12	2.40464	0.84	0.44	8.81958e-08	ADC
CACFD1	4.65523e-12	2.26203	0.66	0.14	1.00739e-07	ADC
COL4A4	5.81822e-12	2.55035	0.58	0.08	1.25906e-07	ADC
TNFSF15	7.38514e-12	2.96857	0.54	0.06	1.59814e-07	ADC
SERPINA1	8.1815e-12	2.58128	0.84	0.57	1.77048e-07	ADC
WWC1	8.91729e-12	2.40229	0.7	0.21	1.9297e-07	ADC
CEACAM5	9.91091e-12	3.29154	0.74	0.23	2.14472e-07	ADC
EPDR1	1.06188e-11	3.58082	0.52	0.06	2.2979e-07	ADC
HSD17B6	1.15446e-11	2.69864	0.7	0.22	2.49825e-07	ADC
MUC21	1.53416e-11	4.03632	0.4	0	3.31992e-07	ADC
AHCYL2	1.54981e-11	2.2734	0.78	0.33	3.35379e-07	ADC
ENPP4	1.74942e-11	2.29378	0.74	0.24	3.78574e-07	ADC
PDZD2	1.8887e-11	3.1047	0.52	0.06	4.08715e-07	ADC
PPP1R1B	2.18455e-11	2.33991	0.56	0.08	4.72737e-07	ADC
ECM1	2.34493e-11	2.14305	0.72	0.26	5.07443e-07	ADC
MT1E	2.81753e-11	2.14824	0.86	0.36	6.09714e-07	ADC
SLC43A3	3.14529e-11	2.27611	0.8	0.43	6.80641e-07	ADC
CTSO	3.54036e-11	2.06097	0.66	0.16	7.66135e-07	ADC
IYD	4.19007e-11	2.92398	0.5	0.05	9.06732e-07	ADC
KCNK5	5.04757e-11	2.10165	0.66	0.16	1.09229e-06	ADC
ABCC6P2	5.69465e-11	2.34456	0.5	0.05	1.23232e-06	ADC
COL8A1	6.38566e-11	2.75411	0.5	0.05	1.38186e-06	ADC
ZMAT1	7.00894e-11	3.50021	0.46	0.04	1.51673e-06	ADC
ALDH5A1	7.32409e-11	2.10604	0.68	0.2	1.58493e-06	ADC
SLC44A4	7.36916e-11	2.80429	0.58	0.12	1.59469e-06	ADC
CYP27A1	7.61976e-11	2.30471	0.8	0.38	1.64892e-06	ADC
PDE1A	7.72122e-11	3.51401	0.4	0.01	1.67087e-06	ADC
MEF2C	9.60479e-11	3.27785	0.54	0.1	2.07848e-06	ADC
SDC3	1.01303e-10	2.55308	0.6	0.14	2.1922e-06	ADC
SMPD1	1.40492e-10	2.10281	0.66	0.2	3.04024e-06	ADC
TSPAN4	1.56114e-10	3.26355	0.54	0.1	3.37831e-06	ADC
BTN2A2	1.88104e-10	2.33913	0.58	0.12	4.07057e-06	ADC
PLA2G12B	2.09961e-10	3.43106	0.36	0	4.54356e-06	ADC
CCNJL	2.10288e-10	2.75339	0.48	0.05	4.55063e-06	ADC
LPCAT1	2.11148e-10	2.00564	0.86	0.55	4.56924e-06	ADC
TRIM22	2.2596e-10	2.09207	0.72	0.3	4.88978e-06	ADC
CXCL2	2.43625e-10	2.1333	0.88	0.55	5.27204e-06	ADC
C9orf152	3.14877e-10	2.1269	0.54	0.09	6.81395e-06	ADC
TJP3	3.3342e-10	2.17636	0.46	0.04	7.21521e-06	ADC
PARP8	3.61536e-10	2.0885	0.66	0.18	7.82364e-06	ADC
SMIM1	3.86621e-10	2.22734	0.54	0.09	8.36649e-06	ADC
CH25H	3.96289e-10	3.40098	0.4	0.02	8.5757e-06	ADC
REPS2	4.13427e-10	2.35388	0.58	0.12	8.94656e-06	ADC
BTN3A1	4.31616e-10	2.417	0.56	0.12	9.34016e-06	ADC
SYNPO	4.41629e-10	2.59699	0.5	0.07	9.55684e-06	ADC
FILIP1	4.43073e-10	2.41691	0.54	0.09	9.58809e-06	ADC
CGN	4.71167e-10	2.06102	0.74	0.31	1.0196e-05	ADC
SLC5A2	4.71195e-10	2.709	0.38	0.01	1.01967e-05	ADC
C4BPA	5.13914e-10	3.16073	0.66	0.24	1.11211e-05	ADC
PRSS16	7.50403e-10	2.23174	0.5	0.07	1.62387e-05	ADC
ELFN2	7.97928e-10	2.28692	0.4	0.02	1.72672e-05	ADC
DGAT1	1.01459e-09	2.02	0.76	0.35	2.19557e-05	ADC
SPDEF	1.22212e-09	2.1143	0.44	0.04	2.64468e-05	ADC
KCNQ3	1.53386e-09	3.06069	0.42	0.04	3.31928e-05	ADC
RHOXF1-AS1	1.57259e-09	3.03494	0.38	0.02	3.40308e-05	ADC
HNF1B	1.57259e-09	2.30548	0.38	0.02	3.40308e-05	ADC
ALPL	1.65063e-09	3.135	0.62	0.2	3.57195e-05	ADC
DTX4	1.83434e-09	2.28143	0.52	0.1	3.9695e-05	ADC
FAM63A	2.47724e-09	2.28049	0.54	0.13	5.36075e-05	ADC
RHOU	2.89951e-09	2.08489	0.58	0.15	6.27454e-05	ADC
ERP27	3.55627e-09	2.76693	0.44	0.06	7.69577e-05	ADC
TNNC1	4.07625e-09	2.73952	0.42	0.04	8.82101e-05	ADC
GGT6	4.94476e-09	2.12376	0.56	0.14	0.000107005	ADC
TRABD2A	5.16558e-09	3.07962	0.34	0.01	0.000111783	ADC
SULT1A2	6.62614e-09	2.90444	0.4	0.04	0.00014339	ADC
ATAD3C	7.06312e-09	2.20675	0.52	0.12	0.000152846	ADC
MMP28	8.49758e-09	2.65151	0.46	0.07	0.000183888	ADC
SLC26A9	9.44525e-09	2.35311	0.38	0.03	0.000204395	ADC
TMEM108	9.47789e-09	3.04929	0.3	0	0.000205102	ADC
FYCO1	9.83568e-09	2.64549	0.48	0.09	0.000212844	ADC
APOD	1.01833e-08	2.97251	0.44	0.06	0.000220366	ADC
SHE	1.03328e-08	2.45435	0.4	0.04	0.000223601	ADC
RBMS3	1.09185e-08	2.56428	0.46	0.08	0.000236277	ADC
FMN1	1.11439e-08	2.75914	0.48	0.1	0.000241153	ADC
RGL1	1.19517e-08	2.02562	0.54	0.14	0.000258635	ADC
ST6GALNAC6	1.26836e-08	2.00197	0.52	0.12	0.000274472	ADC
AMY2B	1.43363e-08	2.604	0.42	0.06	0.000310237	ADC
ANG	1.48223e-08	2.15865	0.56	0.17	0.000320755	ADC
GGT5	1.75673e-08	2.15249	0.54	0.14	0.000380157	ADC
C10orf107	1.78357e-08	2.73051	0.32	0.01	0.000385965	ADC
NOSTRIN	1.87081e-08	2.28563	0.48	0.09	0.000404843	ADC
GOLT1A	1.8987e-08	2.14803	0.42	0.05	0.000410879	ADC
PLA2G10	2.23498e-08	2.21913	0.56	0.16	0.000483649	ADC
TRIM68	2.24655e-08	2.02108	0.46	0.08	0.000486154	ADC
FNDC10	2.33068e-08	2.3031	0.52	0.13	0.00050436	ADC
LZTS3	2.92092e-08	2.00972	0.5	0.11	0.000632087	ADC
LOC101929161	3.27835e-08	2.83327	0.28	0	0.000709435	ADC
TDRD10	3.27835e-08	2.79406	0.28	0	0.000709435	ADC
CYP4Z2P	3.27835e-08	2.44687	0.28	0	0.000709435	ADC
PCP4L1	3.50483e-08	2.1363	0.54	0.15	0.000758444	ADC
KIFC3	4.00811e-08	2.05777	0.6	0.21	0.000867356	ADC
SFTPD	5.02311e-08	3.25954	0.74	0.49	0.001087	ADC
MEGF11	6.72362e-08	2.94323	0.34	0.03	0.00145499	ADC
SPTLC3	6.98112e-08	2.63861	0.34	0.03	0.00151071	ADC
CLUHP3	7.42254e-08	2.71395	0.48	0.1	0.00160624	ADC
ATXN7	7.52156e-08	2.11774	0.64	0.28	0.00162767	ADC
HLA-DOB	7.77685e-08	2.93182	0.38	0.05	0.00168291	ADC
SYTL2	8.45603e-08	2.04961	0.54	0.16	0.00182989	ADC
PRKD1	9.10423e-08	2.9227	0.32	0.02	0.00197016	ADC
CREB3L1	9.16412e-08	2.08522	0.46	0.09	0.00198312	ADC
DISP1	9.42093e-08	2.21455	0.46	0.1	0.00203869	ADC
OLIG1	1.11853e-07	2.81478	0.26	0	0.00242051	ADC
STS	1.13334e-07	2.40408	0.34	0.03	0.00245256	ADC
GALNT5	1.1429e-07	2.1195	0.42	0.07	0.00247324	ADC
PGAP3	1.14836e-07	2.08063	0.5	0.13	0.00248505	ADC
SORBS1	1.23922e-07	2.16069	0.44	0.09	0.00268168	ADC
FCGR2A	1.25171e-07	3.01915	0.62	0.28	0.00270871	ADC
WWC2	1.2526e-07	2.12122	0.5	0.14	0.00271062	ADC
GATA6	1.25334e-07	2.05486	0.4	0.06	0.00271223	ADC
MUC15	1.31276e-07	2.01746	0.46	0.1	0.00284082	ADC
IFI44L	1.40211e-07	2.06305	0.5	0.14	0.00303417	ADC
LOC102724927	1.41381e-07	2.13192	0.34	0.03	0.00305949	ADC
SLC1A1	1.57883e-07	2.36829	0.42	0.08	0.00341658	ADC
DPCR1	1.79834e-07	3.00868	0.28	0.01	0.0038916	ADC
CNGB1	1.79834e-07	2.68948	0.28	0.01	0.0038916	ADC
TNFRSF14	1.80778e-07	2.08583	0.68	0.37	0.00391203	ADC
GLB1L3	1.87419e-07	3.07287	0.28	0.01	0.00405575	ADC
ARHGAP40	1.87419e-07	2.94745	0.28	0.01	0.00405575	ADC
CLIC5	1.95314e-07	3.1121	0.28	0.01	0.00422659	ADC
RASSF8	2.07867e-07	2.13418	0.48	0.12	0.00449824	ADC
MUC3A	2.27369e-07	2.18881	0.3	0.02	0.00492026	ADC
SFTA1P	2.48676e-07	4.00434	0.4	0.08	0.00538135	ADC
C4BPB	3.61445e-07	2.70659	0.32	0.03	0.00782167	ADC
TMEM92	3.61445e-07	2.54429	0.32	0.03	0.00782167	ADC
SCGB1A1	3.8081e-07	2.34651	0.54	0.2	0.00824072	ADC
IL1R1	3.98186e-07	2.03161	0.62	0.29	0.00861675	ADC
PLEKHA6	4.8424e-07	2.16381	0.4	0.07	0.0104789	ADC
ACHE	5.33332e-07	2.1808	0.36	0.05	0.0115413	ADC
MYBPHL	6.20426e-07	3.02294	0.26	0.01	0.013426	ADC
ARHGAP31	6.47117e-07	2.03165	0.46	0.13	0.0140036	ADC
HTR3B	7.60464e-07	2.67868	0.26	0.01	0.0164565	ADC
VDR	7.85741e-07	2.01861	0.48	0.14	0.0170034	ADC
WIF1	8.25634e-07	2.34221	0.48	0.13	0.0178667	ADC
RAP1GAP	8.58462e-07	2.0464	0.54	0.19	0.0185771	ADC
LHFPL3-AS2	9.55449e-07	2.5887	0.36	0.06	0.0206759	ADC
SLC9A5	9.97097e-07	3.02085	0.28	0.02	0.0215772	ADC
SCGB3A2	1.01078e-06	2.86817	0.84	0.47	0.0218733	ADC
FAM46C	1.036e-06	2.20129	0.5	0.17	0.0224189	ADC
FAM189A2	1.07532e-06	2.48545	0.28	0.02	0.0232699	ADC
MARC2	1.10354e-06	2.53244	0.34	0.05	0.0238807	ADC
PRDM16	1.10354e-06	2.49412	0.34	0.05	0.0238807	ADC
MFSD4A	1.25176e-06	2.66826	0.42	0.11	0.0270881	ADC
TNNC2	1.52483e-06	2.29751	0.32	0.04	0.0329973	ADC
STK32A	1.55882e-06	2.23751	0.4	0.09	0.0337329	ADC
PEX6	1.8371e-06	2.43428	0.38	0.08	0.0397549	ADC
UVSSA	2.09108e-06	2.10967	0.44	0.12	0.045251	ADC
FAM20A	2.18017e-06	2.00182	0.44	0.13	0.0471789	ADC
PTPRM	2.26999e-06	2.5831	0.34	0.06	0.0491226	ADC
AGER	2.57203e-06	3.65336	0.34	0.06	0.0556588	ADC
CYR61	2.65221e-06	2.04172	0.66	0.38	0.0573938	ADC
KCNQ1	2.6898e-06	2.48068	0.38	0.08	0.0582073	ADC
LRRC6	3.16192e-06	2.89919	0.26	0.02	0.0684239	ADC
SPATA6L	5.09559e-06	2.31699	0.4	0.11	0.110268	ADC
MVB12B	5.25833e-06	2.40234	0.36	0.08	0.11379	ADC
HPGD	5.36781e-06	2.30528	0.52	0.21	0.116159	ADC
ME3	7.95291e-06	2.02855	0.34	0.07	0.172101	ADC
ANOS1	8.83885e-06	2.46742	0.4	0.12	0.191273	ADC
LOC100505984	9.88239e-06	2.52406	0.26	0.03	0.213855	ADC
ZNF467	9.88239e-06	2.5025	0.26	0.03	0.213855	ADC
CA13	1.0174e-05	2.26088	0.36	0.09	0.220166	ADC
THBS4	1.02737e-05	3.26607	0.28	0.04	0.222322	ADC
AZGP1	1.06283e-05	3.36325	0.34	0.07	0.229996	ADC
COLEC12	1.10937e-05	3.10183	0.34	0.08	0.240067	ADC
AREG	1.29878e-05	2.3699	0.4	0.12	0.281055	ADC
PTCSC3	1.43861e-05	2.05166	0.26	0.03	0.311315	ADC
PID1	3.41465e-05	2.21456	0.38	0.12	0.73893	ADC
RND1	3.63849e-05	2.49074	0.46	0.19	0.787369	ADC
ZNF385B	4.03269e-05	2.30304	0.4	0.13	0.872675	ADC
ABCC4	4.52385e-05	2.1041	0.46	0.19	0.978961	ADC
GSPT2	5.237e-05	2.21628	0.32	0.08	1	ADC
PDE4A	5.47694e-05	2.1797	0.36	0.11	1	ADC
SYT2	5.98108e-05	2.37983	0.32	0.08	1	ADC
IPW	7.95619e-05	2.30832	0.3	0.07	1	ADC
IGFBP7	8.07102e-05	3.06912	0.52	0.33	1	ADC
PLAGL1	8.33582e-05	2.10496	0.4	0.15	1	ADC
SERPIND1	8.46943e-05	2.99984	0.28	0.06	1	ADC
DANT2	0.000121689	2.09885	0.26	0.05	1	ADC
C2orf74	0.000125241	2.08155	0.26	0.05	1	ADC
CFB	0.000136142	2.36101	0.36	0.12	1	ADC
PAG1	0.000142406	2.05995	0.42	0.17	1	ADC
PEBP4	0.000156634	2.93805	0.3	0.08	1	ADC
BATF	0.000458245	2.31217	0.34	0.13	1	ADC
AKAP6	0.000999453	2.30036	0.28	0.09	1	ADC
EDNRA	0.00114383	2.43752	0.28	0.09	1	ADC
SPINK1	0.00145969	3.47741	0.28	0.09	1	ADC
PGC	0.00229486	3.79846	0.5	0.32	1	ADC
TOR4A	0.00355106	2.16263	0.26	0.1	1	ADC
DMBT1	0.0054937	2.37559	0.38	0.21	1	ADC
MARCH9	0.00832113	2.11067	0.42	0.24	1	ADC
ACCS	0.0094175	2.49533	0.32	0.18	1	ADC
SLC16A7	0.00947499	2.04632	0.4	0.24	1	ADC
DLK11	4.48004e-30	6.61547	0.96	0.02	9.69481e-26	NET
NEUROD11	4.48004e-30	5.93693	0.96	0.02	9.69481e-26	NET
SSTR21	4.99635e-30	5.82112	0.96	0.02	1.08121e-25	NET
CHGA1	7.31382e-30	5.11248	0.96	0.02	1.58271e-25	NET
BEX11	1.42544e-29	5.87198	0.98	0.06	3.08466e-25	NET
TRHDE-AS11	2.9927e-29	5.3111	0.92	0	6.47619e-25	NET
GAS21	2.44964e-28	4.52693	0.94	0.04	5.30103e-24	NET
SCG31	6.53543e-28	4.90839	0.9	0.01	1.41427e-23	NET
CLDN51	1.52122e-27	4.24394	0.94	0.04	3.29192e-23	NET
HEPACAM21	3.31692e-27	5.20946	0.88	0.01	7.17781e-23	NET
PEG101	8.27332e-27	3.63553	0.98	0.12	1.79035e-22	NET
ADCYAP11	2.03956e-26	5.55886	0.86	0.01	4.4136e-22	NET
MEG31	3.07053e-26	4.1722	0.94	0.09	6.64463e-22	NET
GRP1	3.12837e-26	5.44974	0.98	0.2	6.76979e-22	NET
HAPLN11	3.99474e-26	5.31033	0.84	0	8.64463e-22	NET
CHGB	5.10291e-26	2.73096	0.98	0.06	1.10427e-21	NET
TAGLN31	8.33475e-26	5.12659	0.86	0.02	1.80364e-21	NET
PDZRN41	1.22485e-25	5.35391	0.84	0.01	2.65058e-21	NET
OPRK11	1.69311e-25	4.24566	0.88	0.04	3.6639e-21	NET
FAM105A1	5.4541e-25	3.90668	1	0.31	1.18027e-20	NET
GABRD1	1.27154e-24	4.99327	0.8	0	2.75161e-20	NET
HES61	1.35166e-24	3.74641	1	0.38	2.925e-20	NET
AGT1	1.56512e-24	4.82964	0.88	0.07	3.38691e-20	NET
SIX31	3.72542e-24	4.00314	0.84	0.04	8.0618e-20	NET
GNG111	5.16106e-24	3.74597	0.92	0.12	1.11685e-19	NET
MEST1	1.64726e-23	3.46221	1	0.47	3.56468e-19	NET
KCNK91	2.43177e-23	4.53827	0.78	0.01	5.26235e-19	NET
NKX2-21	3.70403e-23	4.54751	0.76	0	8.01553e-19	NET
SH3GL21	3.70403e-23	4.37051	0.76	0	8.01553e-19	NET
TNFRSF19	4.47857e-23	3.00511	0.96	0.25	9.69162e-19	NET
CTHRC11	4.66152e-23	3.44647	0.98	0.31	1.00875e-18	NET
CA81	5.68859e-23	3.90999	0.86	0.08	1.23101e-18	NET
POP4	7.52551e-23	2.71485	1	0.54	1.62852e-18	NET
SEC11C	8.59542e-23	2.54666	1	0.89	1.86005e-18	NET
TUBA1A	1.11747e-22	2.937	1	0.7	2.4182e-18	NET
HMGN2	1.52205e-22	2.13186	1	0.98	3.29371e-18	NET
RALYL1	2.00337e-22	4.13483	0.76	0.01	4.33529e-18	NET
C71	2.45284e-22	4.43164	0.8	0.04	5.30795e-18	NET
FABP71	3.3653e-22	4.48768	0.78	0.03	7.28252e-18	NET
UQCRFS11	3.56759e-22	2.18535	1	0.91	7.72026e-18	NET
GFRA11	4.73053e-22	4.36662	0.76	0.02	1.02369e-17	NET
GDAP11	6.39741e-22	2.36384	0.98	0.22	1.3844e-17	NET
TUBA1B	7.2535e-22	2.27574	1	1	1.56966e-17	NET
TUBB3	7.49834e-22	2.71058	0.96	0.26	1.62264e-17	NET
STMN11	2.10325e-21	2.57371	1	0.9	4.55142e-17	NET
DLL11	2.49396e-21	3.15139	0.92	0.2	5.39694e-17	NET
PCBP41	2.67634e-21	3.46663	0.9	0.2	5.7916e-17	NET
VDAC3	2.95067e-21	2.13708	1	0.69	6.38524e-17	NET
SLC17A61	4.95799e-21	4.52965	0.7	0	1.07291e-16	NET
CDH21	4.95799e-21	4.2019	0.7	0	1.07291e-16	NET
GNG41	5.9005e-21	2.33768	0.9	0.18	1.27687e-16	NET
ATP6V0E2	6.21664e-21	2.26777	0.98	0.38	1.34528e-16	NET
PDCD4	1.04563e-20	2.39695	1	0.62	2.26273e-16	NET
HIGD1A	1.25438e-20	2.10151	0.98	0.92	2.71447e-16	NET
KIF1A1	1.46995e-20	3.6682	0.8	0.08	3.18097e-16	NET
ZIC21	1.67081e-20	2.91096	0.82	0.08	3.61562e-16	NET
CKB	2.04594e-20	2.33713	1	0.77	4.42741e-16	NET
RPS4Y1	2.15765e-20	2.0671	1	0.47	4.66915e-16	NET
SLN1	2.23202e-20	5.28241	0.7	0.01	4.83008e-16	NET
NRSN11	2.43256e-20	4.07244	0.68	0	5.26406e-16	NET
INSM11	2.43256e-20	3.99525	0.68	0	5.26406e-16	NET
SCN1B1	2.85895e-20	3.55831	0.8	0.09	6.18676e-16	NET
SVIP	3.9179e-20	2.04612	1	0.76	8.47833e-16	NET
LMO21	5.38283e-20	3.62723	0.76	0.06	1.16484e-15	NET
HIST1H4C	6.56684e-20	2.21116	1	0.87	1.42106e-15	NET
FSTL1	9.43945e-20	2.55997	0.94	0.39	2.0427e-15	NET
NPTX2	1.20791e-19	3.20772	0.76	0.05	2.61391e-15	NET
ZNF7031	1.251e-19	2.27818	0.98	0.43	2.70715e-15	NET
MFAP41	2.18958e-19	3.85041	0.72	0.04	4.73826e-15	NET
TFPI21	4.28795e-19	3.49456	0.82	0.11	9.27913e-15	NET
ADCY21	4.52559e-19	4.02034	0.66	0.01	9.79337e-15	NET
STX1A	4.5469e-19	2.77641	0.8	0.09	9.8395e-15	NET
TPH21	5.51019e-19	4.50615	0.64	0	1.19241e-14	NET
INA1	6.64419e-19	3.55155	0.68	0.02	1.4378e-14	NET
SNAP251	1.16754e-18	4.28307	0.68	0.03	2.52656e-14	NET
FSD11	2.18272e-18	4.31731	0.64	0.01	4.72341e-14	NET
ARHGAP361	2.54547e-18	4.74935	0.62	0	5.50839e-14	NET
CNTD21	2.60663e-18	3.3221	0.74	0.07	5.64075e-14	NET
GKAP1	5.36856e-18	2.92819	0.88	0.24	1.16176e-13	NET
NCAM11	6.25015e-18	3.82764	0.66	0.03	1.35253e-13	NET
KCNH61	7.88431e-18	3.58902	0.66	0.03	1.70617e-13	NET
HMGB21	8.73834e-18	2.42682	1	0.72	1.89098e-13	NET
FANCF1	8.75738e-18	2.37359	0.9	0.32	1.8951e-13	NET
JAKMIP21	9.60384e-18	3.07222	0.74	0.09	2.07827e-13	NET
CACNA1A1	1.08266e-17	3.66943	0.62	0.01	2.34288e-13	NET
UBE2C1	1.15512e-17	2.70649	1	0.42	2.49968e-13	NET
PRIM11	1.16578e-17	3.11611	0.8	0.16	2.52274e-13	NET
KRBOX1	1.19247e-17	2.91095	0.76	0.1	2.5805e-13	NET
AAMDC	1.44015e-17	2.25398	0.94	0.36	3.11649e-13	NET
TOX	1.47402e-17	2.35956	0.84	0.17	3.18977e-13	NET
ZMYND10	2.01738e-17	2.77957	0.72	0.06	4.36561e-13	NET
RGS41	2.56703e-17	4.37949	0.66	0.04	5.55505e-13	NET
MCM21	3.387e-17	2.31113	0.9	0.32	7.32946e-13	NET
FRZB1	5.12509e-17	4.28372	0.58	0	1.10907e-12	NET
NEUROD41	5.12509e-17	4.23131	0.58	0	1.10907e-12	NET
FSTL51	5.12509e-17	4.10506	0.58	0	1.10907e-12	NET
ATOH71	5.12509e-17	3.64699	0.58	0	1.10907e-12	NET
PREX21	6.07099e-17	4.04807	0.6	0.01	1.31376e-12	NET
HIST1H1C1	6.09007e-17	2.67609	0.98	0.73	1.31789e-12	NET
ASCL11	6.86866e-17	4.14205	0.7	0.07	1.48638e-12	NET
HIST1H1D1	9.22149e-17	3.79104	0.76	0.12	1.99553e-12	NET
FGFR1	1.09625e-16	2.04701	0.94	0.46	2.37229e-12	NET
XYLT11	1.37984e-16	3.52368	0.7	0.09	2.98598e-12	NET
CRHBP1	1.81564e-16	4.3858	0.6	0.02	3.92905e-12	NET
TMEM38A1	1.97429e-16	3.26068	0.66	0.05	4.27237e-12	NET
NEURL11	2.004e-16	3.6439	0.62	0.03	4.33666e-12	NET
NSMCE4A	2.05075e-16	2.06883	0.92	0.42	4.43782e-12	NET
BVES1	2.09242e-16	3.7639	0.66	0.06	4.528e-12	NET
LOC1005059121	2.23506e-16	4.66516	0.56	0	4.83666e-12	NET
FAM107A1	2.23506e-16	4.6249	0.56	0	4.83666e-12	NET
TMEM2151	2.23506e-16	4.27907	0.56	0	4.83666e-12	NET
KCNA11	2.23506e-16	3.83234	0.56	0	4.83666e-12	NET
RIMS21	2.27605e-16	2.34587	0.66	0.04	4.92536e-12	NET
CAMK2B	3.00413e-16	2.85907	0.76	0.13	6.50093e-12	NET
MAP2K61	3.04697e-16	3.17951	0.66	0.05	6.59365e-12	NET
CDKN2C1	3.25417e-16	3.11369	0.78	0.19	7.04202e-12	NET
TEX30	3.67796e-16	2.54636	0.82	0.21	7.9591e-12	NET
SNAI11	4.06106e-16	2.66229	0.72	0.1	8.78814e-12	NET
POPDC31	4.68314e-16	2.84673	0.76	0.14	1.01343e-11	NET
CHRNA31	4.78633e-16	3.39369	0.6	0.02	1.03576e-11	NET
PNMA1	5.3108e-16	2.30457	0.86	0.31	1.14926e-11	NET
EYA21	5.341e-16	2.96542	0.72	0.11	1.15579e-11	NET
NRXN11	5.85474e-16	2.77359	0.68	0.07	1.26697e-11	NET
ATAD2	6.40976e-16	2.22252	0.96	0.57	1.38707e-11	NET
PKIB1	9.01235e-16	2.67593	0.84	0.29	1.95027e-11	NET
CLGN1	9.13513e-16	3.71233	0.6	0.03	1.97684e-11	NET
LY6H1	9.56735e-16	4.65084	0.54	0	2.07037e-11	NET
HIST1H2BK	1.0755e-15	2.17195	1	0.87	2.32737e-11	NET
ABTB1	1.09117e-15	2.13496	0.86	0.24	2.36128e-11	NET
NHLH21	1.16747e-15	4.15702	0.56	0.01	2.52639e-11	NET
PEMT	1.40779e-15	2.25794	0.88	0.31	3.04645e-11	NET
LOC283683	2.28665e-15	2.30644	0.68	0.07	4.94832e-11	NET
RAB3C1	4.02104e-15	3.91445	0.52	0	8.70154e-11	NET
ST8SIA51	4.02104e-15	3.64383	0.52	0	8.70154e-11	NET
EYA11	4.2224e-15	2.79968	0.66	0.07	9.13727e-11	NET
SYNGR41	4.86224e-15	3.90089	0.54	0.01	1.05219e-10	NET
MAD2L2	5.09748e-15	2.22475	0.9	0.44	1.1031e-10	NET
KIF191	7.73969e-15	3.28869	0.54	0.01	1.67487e-10	NET
RFC3	7.91175e-15	2.30147	0.86	0.33	1.7121e-10	NET
FOXD3-AS1	8.26741e-15	2.82294	0.58	0.03	1.78907e-10	NET
AR	1.11581e-14	2.67607	0.64	0.06	2.41462e-10	NET
BEND51	1.23484e-14	3.42571	0.64	0.08	2.67219e-10	NET
ITGB3BP1	1.61582e-14	2.40613	0.86	0.39	3.49664e-10	NET
CPA1	1.65981e-14	3.89292	0.5	0	3.59183e-10	NET
PPP1R16B	1.65981e-14	3.54946	0.5	0	3.59183e-10	NET
FAM155A	1.65981e-14	3.47973	0.5	0	3.59183e-10	NET
KCNK17	2.34435e-14	2.96761	0.66	0.08	5.07317e-10	NET
LINC016051	2.45293e-14	3.48608	0.6	0.05	5.30814e-10	NET
NEB1	2.53092e-14	2.50186	0.82	0.28	5.47692e-10	NET
AURKB1	2.79952e-14	3.23452	0.8	0.29	6.05816e-10	NET
NOVA11	5.23931e-14	2.94726	0.58	0.05	1.13379e-09	NET
HIST1H2AM1	6.37633e-14	2.89186	0.74	0.17	1.37984e-09	NET
TCTEX1D1	6.73104e-14	3.45471	0.48	0	1.4566e-09	NET
MDM1	7.02581e-14	2.30111	0.82	0.3	1.52039e-09	NET
DDX11	8.55567e-14	2.29546	0.78	0.23	1.85145e-09	NET
PCSK2	8.759e-14	3.42172	0.5	0.01	1.89545e-09	NET
CXCR41	9.66156e-14	2.07216	0.9	0.54	2.09076e-09	NET
RNASEH2A1	1.04688e-13	2.13725	0.86	0.44	2.26544e-09	NET
NMNAT31	1.09145e-13	2.6751	0.66	0.12	2.3619e-09	NET
CDC201	1.2887e-13	2.73756	0.76	0.21	2.78875e-09	NET
EIF1AY	1.42738e-13	2.31811	0.76	0.21	3.08884e-09	NET
STXBP5L1	1.49319e-13	2.33212	0.56	0.04	3.23126e-09	NET
FKBP5	1.53682e-13	2.01528	0.88	0.4	3.32568e-09	NET
DEPDC1B1	1.65506e-13	2.7616	0.62	0.08	3.58156e-09	NET
CALN11	1.73567e-13	2.79279	0.5	0.01	3.75599e-09	NET
CLDN111	2.71189e-13	3.46619	0.52	0.03	5.86852e-09	NET
GEM	3.24633e-13	2.85691	0.82	0.36	7.02506e-09	NET
CHST91	3.31321e-13	2.73808	0.62	0.08	7.16979e-09	NET
FAM64A1	3.75409e-13	2.95282	0.62	0.09	8.12385e-09	NET
PLCXD31	3.82231e-13	3.37886	0.52	0.03	8.27149e-09	NET
ELAVL2	5.68779e-13	2.89187	0.48	0.01	1.23084e-08	NET
ZWINT1	7.02773e-13	2.26763	0.8	0.33	1.5208e-08	NET
FYN	7.41916e-13	2.44384	0.72	0.17	1.60551e-08	NET
PDCD6IPP2	7.67653e-13	2.69195	0.62	0.09	1.6612e-08	NET
MAD2L11	8.98306e-13	2.47687	0.8	0.32	1.94393e-08	NET
NDC801	1.00995e-12	3.68399	0.66	0.16	2.18554e-08	NET
LOC100506548	1.04946e-12	2.08294	0.82	0.34	2.27103e-08	NET
MEOX2	1.05091e-12	3.59553	0.44	0	2.27417e-08	NET
PCDH8	1.05091e-12	3.45852	0.44	0	2.27417e-08	NET
GPR12	1.05091e-12	3.31284	0.44	0	2.27417e-08	NET
CCDC170	1.16188e-12	2.98461	0.56	0.06	2.51431e-08	NET
SYP	1.28102e-12	3.10878	0.46	0.01	2.77213e-08	NET
UROS	1.30419e-12	2.2184	0.84	0.48	2.82228e-08	NET
CDCA31	1.32577e-12	3.04383	0.68	0.17	2.86897e-08	NET
ELAVL4	1.37374e-12	3.71328	0.48	0.02	2.97277e-08	NET
KNSTRN1	1.52552e-12	2.17677	0.76	0.25	3.30122e-08	NET
PDE5A	1.5399e-12	2.59886	0.66	0.14	3.33234e-08	NET
PCCA	1.92405e-12	2.67575	0.64	0.12	4.16365e-08	NET
TROAP1	2.50068e-12	2.2002	0.68	0.14	5.41147e-08	NET
BUB11	2.87467e-12	2.67169	0.68	0.16	6.22079e-08	NET
ASRGL1	3.48251e-12	2.0041	0.8	0.31	7.53616e-08	NET
CENPU1	3.48302e-12	2.70377	0.72	0.22	7.53725e-08	NET
DRD2	4.04851e-12	3.0195	0.42	0	8.76098e-08	NET
SLIT1	5.11022e-12	3.68482	0.44	0.01	1.10585e-07	NET
TMEM35A	5.34414e-12	3.71185	0.44	0.01	1.15647e-07	NET
DLEU2	5.43142e-12	2.80091	0.6	0.11	1.17536e-07	NET
ARG2	5.48631e-12	2.03828	0.8	0.34	1.18724e-07	NET
SPTBN4	5.58854e-12	3.1288	0.44	0.01	1.20936e-07	NET
ANK1	5.84389e-12	3.35378	0.44	0.01	1.26462e-07	NET
WNK3	6.96992e-12	2.51613	0.62	0.1	1.50829e-07	NET
RBFOX3	7.30233e-12	2.83931	0.44	0.01	1.58022e-07	NET
PFKFB2	7.39138e-12	2.07816	0.76	0.32	1.59949e-07	NET
DNAJC181	7.67448e-12	2.614	0.54	0.06	1.66076e-07	NET
APLP1	8.28687e-12	2.65005	0.54	0.06	1.79328e-07	NET
CHST13	8.67366e-12	3.58898	0.46	0.02	1.87698e-07	NET
KCNMB21	8.92164e-12	2.68785	0.56	0.07	1.93064e-07	NET
SGO11	9.39148e-12	3.265	0.56	0.09	2.03232e-07	NET
CHN2	9.9318e-12	2.64575	0.6	0.11	2.14924e-07	NET
UHRF11	1.2141e-11	2.31969	0.72	0.24	2.62731e-07	NET
ELMO11	1.2161e-11	2.81181	0.56	0.08	2.63165e-07	NET
PPP1R17	1.53416e-11	4.37431	0.4	0	3.31992e-07	NET
GSC	1.53416e-11	3.79324	0.4	0	3.31992e-07	NET
ASF1B1	1.63311e-11	2.7527	0.7	0.22	3.53404e-07	NET
POC1A1	1.80866e-11	3.21105	0.56	0.09	3.91394e-07	NET
PLK11	1.94686e-11	2.76069	0.56	0.07	4.213e-07	NET
SST	2.00342e-11	4.74084	0.42	0.01	4.33541e-07	NET
GNAZ	2.85346e-11	2.97356	0.42	0.01	6.1749e-07	NET
FAM171B1	2.96036e-11	3.18549	0.48	0.04	6.40622e-07	NET
CDCA51	3.04695e-11	2.79386	0.58	0.11	6.59361e-07	NET
MAL1	3.2527e-11	3.73003	0.54	0.08	7.03883e-07	NET
ATL1	3.30685e-11	2.07394	0.7	0.19	7.15603e-07	NET
ZNF423	3.55461e-11	2.62035	0.42	0.01	7.69217e-07	NET
DLL31	3.69417e-11	2.18403	0.62	0.12	7.99418e-07	NET
CCNF	4.66675e-11	2.16519	0.64	0.15	1.00989e-06	NET
MYBL21	5.0789e-11	2.5664	0.62	0.14	1.09907e-06	NET
LRFN5	5.72051e-11	3.24789	0.38	0	1.23792e-06	NET
ACTL6B	5.72051e-11	3.16539	0.38	0	1.23792e-06	NET
PCDH11X	5.72051e-11	3.03769	0.38	0	1.23792e-06	NET
KCTD12	6.67783e-11	2.3689	0.8	0.46	1.44508e-06	NET
SLC7A141	7.00894e-11	3.50391	0.46	0.04	1.51673e-06	NET
DIAPH31	7.71948e-11	2.29003	0.58	0.11	1.67049e-06	NET
CIB21	8.17545e-11	2.37872	0.52	0.06	1.76917e-06	NET
BNC21	8.71684e-11	2.80417	0.5	0.06	1.88633e-06	NET
AMPH	8.80247e-11	2.22959	0.52	0.06	1.90486e-06	NET
UNC79	8.80816e-11	2.9622	0.4	0.01	1.90608e-06	NET
KCNH3	8.80816e-11	2.82675	0.4	0.01	1.90608e-06	NET
CKAP21	9.80141e-11	2.2276	0.78	0.38	2.12102e-06	NET
PTPRN1	1.00035e-10	3.2926	0.46	0.04	2.16477e-06	NET
KLHL3	1.02965e-10	2.4758	0.54	0.08	2.22816e-06	NET
CDC42EP21	1.03174e-10	2.54845	0.64	0.2	2.2327e-06	NET
MARCH31	1.0816e-10	2.41205	0.6	0.14	2.34059e-06	NET
RIPPLY31	1.14707e-10	2.87233	0.48	0.05	2.48227e-06	NET
ZNF844	1.28595e-10	2.82248	0.48	0.05	2.78279e-06	NET
CA10	1.67912e-10	2.25886	0.58	0.11	3.63362e-06	NET
TOP2A1	1.79395e-10	2.15476	0.78	0.36	3.88211e-06	NET
DLX2	1.83321e-10	2.67109	0.42	0.02	3.96708e-06	NET
NCAPG1	1.87684e-10	2.18907	0.54	0.08	4.06148e-06	NET
ATP8A2	1.87684e-10	2.15307	0.54	0.08	4.06148e-06	NET
CDK11	1.88371e-10	2.10071	0.78	0.39	4.07634e-06	NET
CARTPT	2.09961e-10	4.15858	0.36	0	4.54356e-06	NET
KCNB2	2.09961e-10	3.29934	0.36	0	4.54356e-06	NET
SIX3-AS1	2.09961e-10	3.28287	0.36	0	4.54356e-06	NET
CABP7	2.09961e-10	3.2269	0.36	0	4.54356e-06	NET
CALB21	2.6087e-10	3.56742	0.48	0.06	5.64522e-06	NET
KLK12	2.90044e-10	2.17682	0.58	0.1	6.27656e-06	NET
CADPS	3.64682e-10	3.3926	0.4	0.02	7.89172e-06	NET
ITGBL1	3.80165e-10	3.31894	0.4	0.02	8.22677e-06	NET
MNS1	3.81189e-10	2.3877	0.52	0.08	8.24893e-06	NET
RNF157	4.11278e-10	2.34598	0.5	0.07	8.90005e-06	NET
MYCL	4.18171e-10	2.17617	0.64	0.18	9.04922e-06	NET
MTCL11	4.18171e-10	2.02584	0.64	0.18	9.04922e-06	NET
CDC451	4.20371e-10	2.53	0.64	0.2	9.09682e-06	NET
SYNGR3	5.5957e-10	2.55339	0.38	0.01	1.21091e-05	NET
KATNAL2	5.86734e-10	2.63702	0.46	0.05	1.26969e-05	NET
ASPM1	6.10924e-10	2.08279	0.66	0.19	1.32204e-05	NET
RUNX1T1	6.23738e-10	2.41628	0.42	0.03	1.34977e-05	NET
NWD11	7.1486e-10	3.5064	0.46	0.06	1.54696e-05	NET
CLSTN2	7.58821e-10	3.02894	0.34	0	1.64209e-05	NET
HIST1H2AH1	7.60809e-10	2.63058	0.46	0.05	1.64639e-05	NET
BIRC51	7.70828e-10	2.01675	0.74	0.33	1.66807e-05	NET
NMNAT2	8.04952e-10	2.11047	0.5	0.07	1.74192e-05	NET
IGSF11	8.36779e-10	2.64484	0.48	0.06	1.81079e-05	NET
GAD1	8.3696e-10	2.31786	0.44	0.04	1.81118e-05	NET
KCTD6	8.78738e-10	2.11732	0.6	0.16	1.90159e-05	NET
ADAMTS14	9.4934e-10	2.24945	0.46	0.05	2.05437e-05	NET
MFNG1	1.02849e-09	2.94334	0.46	0.06	2.22565e-05	NET
TMEM521	1.1219e-09	2.81718	0.5	0.08	2.42779e-05	NET
CHN1	1.1611e-09	2.26154	0.5	0.08	2.51262e-05	NET
RELN	1.16955e-09	2.43817	0.42	0.03	2.5309e-05	NET
CCK	1.18905e-09	3.40095	0.36	0.01	2.57311e-05	NET
IGFBP1	1.24132e-09	4.34885	0.36	0.01	2.68621e-05	NET
TRHDE	1.28084e-09	3.09282	0.38	0.02	2.77174e-05	NET
HIST1H2AC	1.31705e-09	2.05848	0.66	0.2	2.8501e-05	NET
UNC80	1.35265e-09	2.71217	0.36	0.01	2.92713e-05	NET
HOXB2	1.36556e-09	2.53077	0.48	0.07	2.95508e-05	NET
CHRNA1	1.39059e-09	3.3433	0.38	0.02	3.00923e-05	NET
GPR19	1.44885e-09	3.03574	0.38	0.02	3.1353e-05	NET
PCSK11	1.51665e-09	2.84304	0.48	0.07	3.28202e-05	NET
NEK21	1.5839e-09	2.59806	0.56	0.13	3.42756e-05	NET
BVES-AS1	1.60527e-09	2.52306	0.36	0.01	3.47381e-05	NET
KIF24	1.65509e-09	2.64248	0.42	0.04	3.58162e-05	NET
FANCG1	2.09999e-09	2.2238	0.56	0.13	4.54437e-05	NET
KIF4A1	2.1018e-09	2.24351	0.6	0.17	4.54829e-05	NET
KIF27	2.23206e-09	2.49158	0.56	0.14	4.83018e-05	NET
CA4	2.7015e-09	3.20646	0.32	0	5.84604e-05	NET
EGFLAM	2.7015e-09	2.95613	0.32	0	5.84604e-05	NET
APOLD11	2.75092e-09	2.45034	0.64	0.2	5.953e-05	NET
GRM7	2.77771e-09	2.14582	0.38	0.02	6.01097e-05	NET
ISL1	2.91441e-09	2.6629	0.42	0.04	6.30678e-05	NET
PROM1	3.02555e-09	2.51403	0.42	0.04	6.54729e-05	NET
HSPA2	3.63697e-09	2.23902	0.66	0.25	7.8704e-05	NET
HMMR1	3.78352e-09	2.07058	0.56	0.13	8.18755e-05	NET
DRC1	3.82866e-09	2.0011	0.4	0.03	8.28521e-05	NET
UBE2T1	3.94419e-09	2.12176	0.76	0.42	8.53522e-05	NET
CCNE11	4.19659e-09	2.80529	0.5	0.1	9.08142e-05	NET
C16orf59	4.19659e-09	2.29828	0.5	0.1	9.08142e-05	NET
DLGAP51	4.52087e-09	2.77036	0.58	0.17	9.78316e-05	NET
SYT14	4.80193e-09	3.176	0.36	0.02	0.000103914	NET
CNRIP1	4.89967e-09	3.12913	0.38	0.03	0.000106029	NET
BEST3	6.11825e-09	2.63674	0.34	0.01	0.000132399	NET
CCDC74A	6.14993e-09	3.0346	0.4	0.04	0.000133085	NET
HIST1H2BJ	7.71491e-09	2.81537	0.44	0.06	0.000166951	NET
KLHL14	9.47789e-09	3.09387	0.3	0	0.000205102	NET
SCGN	9.47789e-09	3.06773	0.3	0	0.000205102	NET
SSTR1	9.47789e-09	2.9846	0.3	0	0.000205102	NET
ELAVL3	9.47789e-09	2.49025	0.3	0	0.000205102	NET
PPP1R36	9.59893e-09	2.77918	0.4	0.04	0.000207721	NET
SLAIN1	1.18936e-08	2.06829	0.62	0.22	0.000257377	NET
MKI671	1.38787e-08	2.42548	0.7	0.33	0.000300336	NET
SKA31	1.41858e-08	2.71903	0.44	0.07	0.00030698	NET
LOC101928000	1.44027e-08	2.23393	0.5	0.11	0.000311675	NET
ST6GALNAC5	1.44475e-08	3.35023	0.32	0.01	0.000312643	NET
LINC01018	1.44475e-08	2.80881	0.32	0.01	0.000312643	NET
KIF151	1.68437e-08	2.48053	0.48	0.1	0.000364497	NET
S100A5	1.71015e-08	2.7977	0.32	0.01	0.000370077	NET
REEP2	1.76834e-08	2.73534	0.34	0.02	0.00038267	NET
SYT111	1.90051e-08	2.76855	0.46	0.09	0.00041127	NET
CADM2	1.91553e-08	2.93139	0.34	0.02	0.000414522	NET
KIAA1257	2.01375e-08	2.85443	0.4	0.05	0.000435774	NET
SLC24A2	2.0563e-08	2.51525	0.36	0.03	0.000444984	NET
C5orf49	2.76759e-08	2.45193	0.4	0.05	0.000598907	NET
SKA11	2.7848e-08	2.27173	0.52	0.13	0.000602631	NET
HIST1H2BH1	2.85208e-08	2.72357	0.42	0.06	0.000617191	NET
CCNB21	2.89545e-08	2.1557	0.64	0.26	0.000626575	NET
PROX1	3.05285e-08	2.01597	0.42	0.06	0.000660637	NET
LECT1	3.27835e-08	3.22674	0.28	0	0.000709435	NET
ATP2B3	3.27835e-08	3.16574	0.28	0	0.000709435	NET
SPAG11B	3.27835e-08	3.06269	0.28	0	0.000709435	NET
ZMAT4	3.27835e-08	2.68096	0.28	0	0.000709435	NET
ULK4	3.41687e-08	2.03957	0.46	0.08	0.000739411	NET
KIF2C1	3.92929e-08	2.12617	0.54	0.15	0.000850299	NET
ANK2	4.49833e-08	2.53827	0.44	0.08	0.000973439	NET
ADCY1	4.83528e-08	2.15944	0.4	0.05	0.00104636	NET
LRRN3	5.13599e-08	3.3554	0.3	0.01	0.00111143	NET
CLRN1	5.35514e-08	2.84894	0.3	0.01	0.00115885	NET
LOC648987	5.65451e-08	2.35587	0.6	0.22	0.00122364	NET
ZNF85	5.94622e-08	2.142	0.4	0.05	0.00128676	NET
OLFML2B1	6.13141e-08	2.33561	0.58	0.22	0.00132684	NET
HIST1H1B	6.32595e-08	2.58538	0.3	0.01	0.00136894	NET
CCDC110	6.65437e-08	3.01353	0.32	0.02	0.00144001	NET
HPCA	6.65437e-08	2.37823	0.32	0.02	0.00144001	NET
NCAPH1	7.17277e-08	2.35527	0.48	0.11	0.00155219	NET
RHEBL1	7.19892e-08	2.86553	0.32	0.02	0.00155785	NET
NUF21	7.8295e-08	2.29084	0.56	0.2	0.0016943	NET
DSCC1	8.55148e-08	2.1661	0.52	0.15	0.00185054	NET
IL17RB	8.65004e-08	2.91844	0.42	0.08	0.00187187	NET
GDNF	9.10423e-08	2.89684	0.32	0.02	0.00197016	NET
ORC61	9.31247e-08	2.14445	0.6	0.24	0.00201522	NET
HNRNPA1L2	9.42093e-08	2.34761	0.46	0.1	0.00203869	NET
SPC251	9.95785e-08	2.20518	0.58	0.21	0.00215488	NET
CCDC77	1.04299e-07	2.34414	0.58	0.23	0.00225702	NET
ERICH3	1.06058e-07	2.70963	0.36	0.04	0.00229509	NET
GAS6-AS2	1.11853e-07	2.59274	0.26	0	0.00242051	NET
TAF7L	1.11853e-07	2.57823	0.26	0	0.00242051	NET
CADM3	1.11853e-07	2.31748	0.26	0	0.00242051	NET
HOXA10-AS	1.11853e-07	2.20021	0.26	0	0.00242051	NET
BCAN	1.1947e-07	2.70104	0.32	0.02	0.00258533	NET
UNC13A	1.79834e-07	2.78223	0.28	0.01	0.0038916	NET
POU4F1	1.79834e-07	2.68767	0.28	0.01	0.0038916	NET
KIF5C	1.99929e-07	2.13066	0.36	0.04	0.00432645	NET
LGI2	2.15316e-07	2.68217	0.36	0.05	0.00465944	NET
JAM3	2.41165e-07	2.96459	0.34	0.04	0.00521881	NET
LINC00926	2.49831e-07	2.75773	0.34	0.04	0.00540635	NET
ZNF93	2.54869e-07	2.01899	0.52	0.16	0.00551536	NET
AGMO	2.65433e-07	2.89133	0.3	0.02	0.00574396	NET
HAL	2.68076e-07	2.92965	0.34	0.04	0.00580116	NET
DDX11-AS1	2.7587e-07	2.40804	0.3	0.02	0.00596984	NET
HIST1H2AJ	2.77674e-07	2.93461	0.34	0.04	0.00600886	NET
C14orf132	2.82591e-07	2.15024	0.48	0.13	0.00611528	NET
KBTBD12	2.86704e-07	2.75198	0.3	0.02	0.00620427	NET
MYBL1	2.92254e-07	2.85436	0.36	0.05	0.00632439	NET
PSRC11	3.09306e-07	2.36577	0.5	0.15	0.00669339	NET
SLITRK2	3.21727e-07	2.41174	0.3	0.02	0.00696217	NET
DCDC2	3.54353e-07	2.16898	0.4	0.07	0.0076682	NET
CDKN31	3.59962e-07	2.07428	0.6	0.25	0.00778958	NET
CPLX1	3.88682e-07	2.59188	0.32	0.03	0.00841109	NET
PTCH2	3.88682e-07	2.11558	0.32	0.03	0.00841109	NET
PHGR1	6.20426e-07	2.69339	0.26	0.01	0.013426	NET
CYYR1	6.71588e-07	2.04556	0.36	0.05	0.0145332	NET
FANCD21	7.03961e-07	2.28161	0.52	0.19	0.0152337	NET
PLCL2	7.41774e-07	2.24822	0.38	0.07	0.016052	NET
LINC00242	7.60464e-07	2.70341	0.26	0.01	0.0164565	NET
NOV	7.90856e-07	2.26387	0.36	0.05	0.0171141	NET
RGS201	8.84376e-07	2.18966	0.42	0.1	0.0191379	NET
PKMYT1	9.05724e-07	2.46246	0.34	0.05	0.0195999	NET
TDRD9	9.79674e-07	2.7064	0.32	0.04	0.0212001	NET
RIBC2	9.97097e-07	2.45758	0.28	0.02	0.0215772	NET
C5orf341	1.1321e-06	2.54703	0.4	0.09	0.0244986	NET
SEMA5A	1.14032e-06	2.41719	0.34	0.05	0.0246766	NET
E2F8	1.15551e-06	2.01447	0.36	0.06	0.0250052	NET
SRRM4	1.15943e-06	2.43345	0.28	0.02	0.02509	NET
SLITRK4	1.16242e-06	2.4888	0.32	0.04	0.0251548	NET
DDC	1.23577e-06	3.0361	0.4	0.09	0.026742	NET
DYDC2	1.28737e-06	2.10032	0.32	0.04	0.0278587	NET
FAM19A5	1.35422e-06	2.60258	0.3	0.03	0.0293052	NET
LRRC20	1.43571e-06	2.16623	0.42	0.1	0.0310687	NET
EXO1	1.68463e-06	2.16108	0.34	0.05	0.0364553	NET
CDCA81	2.10713e-06	2.33174	0.48	0.15	0.0455983	NET
ZNF253	2.27209e-06	2.40344	0.38	0.09	0.049168	NET
TMEM229B	2.41631e-06	2.76655	0.32	0.05	0.0522889	NET
ZNF804A	3.14433e-06	2.83303	0.28	0.03	0.0680432	NET
RANBP3L	3.40579e-06	2.84592	0.26	0.02	0.0737013	NET
KANK4	3.53439e-06	2.35183	0.26	0.02	0.0764842	NET
GHRL	3.53439e-06	2.33328	0.26	0.02	0.0764842	NET
RTBDN	3.53439e-06	2.12403	0.26	0.02	0.0764842	NET
VTRNA1-3	3.55797e-06	2.57325	0.44	0.12	0.0769945	NET
TCERG1L	3.66764e-06	2.38655	0.26	0.02	0.0793678	NET
BUB1B1	6.54193e-06	2.33477	0.46	0.17	0.141567	NET
HIST1H2BC	7.59471e-06	2.45081	0.4	0.11	0.16435	NET
CENPI	7.68578e-06	2.5674	0.32	0.06	0.16632	NET
SH2D2A	8.41603e-06	2.19429	0.32	0.06	0.182123	NET
CCDC102B	1.02737e-05	2.78674	0.28	0.04	0.222322	NET
MTBP1	1.03257e-05	2.16487	0.38	0.1	0.223449	NET
HIST1H1E	1.24318e-05	2.3088	0.52	0.24	0.269025	NET
KIF20A	1.38255e-05	2.10141	0.38	0.1	0.299184	NET
RET	1.38822e-05	2.16851	0.3	0.05	0.300412	NET
HIST1H2BG	1.95892e-05	2.29378	0.48	0.2	0.42391	NET
LMNB1	2.6155e-05	2.14626	0.4	0.13	0.565995	NET
PLPP4	2.75281e-05	2.49201	0.3	0.06	0.595709	NET
ARHGEF391	3.01238e-05	2.29022	0.44	0.18	0.65188	NET
NEIL3	3.06469e-05	2.30627	0.26	0.04	0.6632	NET
ZNF483	3.89357e-05	2.05549	0.3	0.06	0.842568	NET
DNA21	6.19223e-05	2.21055	0.36	0.11	1	NET
SLC43A1	7.93666e-05	2.15243	0.32	0.09	1	NET
C11orf63	9.60486e-05	2.00766	0.3	0.07	1	NET
CD1D	0.000102296	2.22074	0.26	0.05	1	NET
NPTXR	0.000134929	2.42229	0.38	0.15	1	NET
CYB5D2	0.000143261	2.03143	0.62	0.35	1	NET
FAR2	0.000144209	2.23926	0.34	0.11	1	NET
ELAC1	0.000195437	2.03919	0.38	0.15	1	NET
LOC100288637	0.000226322	2.66117	0.26	0.06	1	NET
CEP128	0.000259025	2.20409	0.26	0.06	1	NET
SLC4A8	0.00720218	2.10707	0.28	0.13	1	NET
EGR2	0.00769585	2.33323	0.3	0.15	1	NET
KRT52	1.52655e-32	7.37556	1	0	3.30346e-28	SCC
PKP12	2.92712e-31	5.34651	0.98	0.01	6.33428e-27	SCC
KRT6A2	1.73213e-30	6.66868	1	0.06	3.74833e-26	SCC
TRIM292	1.23431e-29	5.94372	0.94	0.01	2.67105e-25	SCC
CSTA2	1.50231e-29	6.77276	0.98	0.06	3.25099e-25	SCC
TP632	2.1422e-29	4.73198	1	0.09	4.63571e-25	SCC
KRT172	5.09085e-29	7.11012	0.98	0.07	1.10166e-24	SCC
NTRK22	9.10066e-29	6.12285	0.92	0.01	1.96938e-24	SCC
KRT132	1.87381e-28	6.94561	0.9	0	4.05492e-24	SCC
GPX22	5.21695e-28	4.82529	0.98	0.1	1.12895e-23	SCC
DSC32	5.26673e-28	5.92045	0.9	0.01	1.13972e-23	SCC
KRT6B2	5.86717e-28	6.1799	0.9	0.01	1.26965e-23	SCC
CLCA22	6.53543e-28	5.40227	0.9	0.01	1.41427e-23	SCC
UPK1B2	2.1509e-26	5.70025	0.86	0.01	4.65455e-22	SCC
SPP12	4.12095e-26	3.83397	1	0.1	8.91774e-22	SCC
KRT162	7.03205e-26	5.28486	0.88	0.02	1.52174e-21	SCC
AKR1C22	2.15096e-25	3.38042	0.98	0.16	4.65469e-21	SCC
AKR1C12	4.71547e-25	4.52179	0.98	0.19	1.02043e-20	SCC
ALDH3A12	5.86963e-25	4.17613	0.9	0.05	1.27019e-20	SCC
SPRR1A2	1.00304e-24	5.42417	0.92	0.07	2.17057e-20	SCC
IL1RN2	1.45964e-24	4.60369	0.9	0.07	3.15866e-20	SCC
SPRR1B2	5.15657e-24	4.20598	0.94	0.1	1.11588e-19	SCC
PTPRZ12	1.00739e-23	4.45615	0.84	0.04	2.17998e-19	SCC
CD1092	1.17779e-23	3.97102	0.88	0.08	2.54873e-19	SCC
HK22	3.44486e-23	4.2033	0.94	0.19	7.45467e-19	SCC
SERPINB52	6.21056e-23	4.08566	0.88	0.09	1.34396e-18	SCC
P2RY12	1.7925e-22	3.92011	0.78	0.02	3.87897e-18	SCC
MMP91	2.63377e-22	2.53542	0.84	0.04	5.69948e-18	SCC
GPNMB1	4.29332e-22	3.50628	0.98	0.34	9.29074e-18	SCC
FAM83B1	4.31624e-22	3.1599	0.88	0.11	9.34034e-18	SCC
LINC011332	6.78074e-22	3.9075	0.8	0.04	1.46735e-17	SCC
ITGB81	9.37327e-22	2.95002	0.92	0.14	2.02838e-17	SCC
PERP2	1.34114e-21	2.82342	1	0.94	2.90223e-17	SCC
FRMD62	1.84177e-21	4.03445	0.8	0.06	3.9856e-17	SCC
CYP4F112	4.68821e-21	3.93668	0.74	0.02	1.01453e-16	SCC
ADH72	4.95799e-21	5.05488	0.7	0	1.07291e-16	SCC
SERPINB132	5.06089e-21	5.24	0.72	0.01	1.09518e-16	SCC
ALDH1A12	5.09648e-21	2.99802	0.94	0.15	1.10288e-16	SCC
LYPD32	5.16038e-21	3.76331	0.84	0.09	1.11671e-16	SCC
AKR1C31	6.61406e-21	3.02869	0.98	0.27	1.43128e-16	SCC
ADM2	8.73621e-21	3.64189	0.94	0.2	1.89051e-16	SCC
GPR871	9.97822e-21	2.60186	0.78	0.03	2.15929e-16	SCC
RND32	1.03662e-20	4.22009	0.88	0.12	2.24324e-16	SCC
DGKA2	1.07149e-20	2.88903	0.86	0.11	2.31869e-16	SCC
FAM84A2	1.15411e-20	3.21846	0.84	0.09	2.49748e-16	SCC
SLC2A12	1.31189e-20	4.0672	0.96	0.49	2.83892e-16	SCC
S100A82	1.4063e-20	4.16402	0.9	0.13	3.04324e-16	SCC
AKR1B102	2.09348e-20	4.18888	0.88	0.15	4.53028e-16	SCC
TMPRSS11D2	2.42957e-20	4.11151	0.74	0.03	5.25758e-16	SCC
NMRAL1P12	2.43256e-20	4.68704	0.68	0	5.26406e-16	SCC
BMP72	4.55852e-20	3.86965	0.74	0.04	9.86463e-16	SCC
ABCA132	5.38283e-20	4.34598	0.76	0.06	1.16484e-15	SCC
SLC6A82	7.08938e-20	3.80749	0.86	0.16	1.53414e-15	SCC
NPR32	1.16943e-19	4.60521	0.66	0	2.53065e-15	SCC
CSTB1	1.30533e-19	2.19591	1	0.96	2.82473e-15	SCC
SLC2A32	1.85461e-19	3.37801	0.76	0.04	4.01337e-15	SCC
SNAI22	2.71324e-19	3.84389	0.68	0.01	5.87145e-15	SCC
COL3A12	2.99174e-19	3.44851	0.68	0.01	6.47412e-15	SCC
CCL31	3.56941e-19	2.36167	0.74	0.03	7.72421e-15	SCC
SPRR2A2	6.96977e-19	5.73729	0.68	0.02	1.50826e-14	SCC
TRIM16L1	9.21029e-19	2.90049	0.82	0.09	1.99311e-14	SCC
PRNP1	9.4575e-19	2.26033	0.98	0.31	2.0466e-14	SCC
PI32	9.73446e-19	5.56442	0.68	0.02	2.10654e-14	SCC
EMP11	1.16381e-18	2.53465	0.98	0.43	2.51848e-14	SCC
PLAU1	1.59355e-18	2.67561	0.92	0.15	3.44844e-14	SCC
GJA11	1.61066e-18	3.02944	0.92	0.21	3.48547e-14	SCC
SOX152	3.31649e-18	3.68236	0.66	0.02	7.17688e-14	SCC
ITGAX2	3.68069e-18	3.1286	0.86	0.11	7.96502e-14	SCC
TFRC1	3.70672e-18	2.35041	0.98	0.73	8.02134e-14	SCC
CALML32	4.76128e-18	3.2991	0.76	0.07	1.03034e-13	SCC
IGFBP32	5.29719e-18	3.43804	0.88	0.15	1.14631e-13	SCC
COL7A12	5.95756e-18	3.21233	0.68	0.03	1.28922e-13	SCC
DSC21	6.09873e-18	3.5123	0.86	0.19	1.31977e-13	SCC
LINC010572	8.35424e-18	2.98897	0.86	0.18	1.80786e-13	SCC
IGF2BP2	8.96064e-18	2.28124	0.82	0.11	1.93908e-13	SCC
PNCK2	1.1532e-17	3.80158	0.6	0	2.49552e-13	SCC
RAET1L2	1.1532e-17	2.83083	0.6	0	2.49552e-13	SCC
CERS32	1.37786e-17	3.77277	0.62	0.01	2.98168e-13	SCC
KLF41	1.38665e-17	2.77816	0.94	0.35	3.00071e-13	SCC
LOC1005058172	1.86536e-17	3.63182	0.64	0.02	4.03664e-13	SCC
TPRG12	1.8937e-17	4.18089	0.66	0.03	4.09798e-13	SCC
KRT152	2.13566e-17	3.30722	0.9	0.23	4.62158e-13	SCC
VSNL12	2.73082e-17	3.15959	0.72	0.06	5.90949e-13	SCC
BICD21	3.03873e-17	2.08768	0.96	0.27	6.57581e-13	SCC
NRN12	5.12509e-17	4.98192	0.58	0	1.10907e-12	SCC
NECTIN11	5.72611e-17	2.43698	0.9	0.28	1.23913e-12	SCC
A2ML12	5.78766e-17	4.17953	0.6	0.01	1.25245e-12	SCC
IPMK1	6.43321e-17	2.14903	0.82	0.12	1.39215e-12	SCC
S100A22	7.59192e-17	5.35099	0.86	0.22	1.64289e-12	SCC
WFDC21P1	9.94794e-17	2.67114	0.8	0.11	2.15274e-12	SCC
SPRR2D2	1.04662e-16	4.24682	0.68	0.05	2.26488e-12	SCC
FCER1G1	1.36858e-16	2.16249	0.94	0.22	2.96161e-12	SCC
FOXE11	1.53633e-16	3.16676	0.64	0.03	3.32462e-12	SCC
SGK1	1.86193e-16	2.00411	1	0.67	4.02921e-12	SCC
WDR722	2.0634e-16	3.17558	0.7	0.07	4.46519e-12	SCC
CLDN12	2.53503e-16	3.49979	0.88	0.25	5.48581e-12	SCC
JAG12	2.7616e-16	2.95486	0.8	0.2	5.9761e-12	SCC
LOX2	3.02553e-16	4.07436	0.58	0.01	6.54724e-12	SCC
PITX12	3.16448e-16	3.79114	0.6	0.02	6.84793e-12	SCC
FOSL21	3.52679e-16	2.63156	0.86	0.23	7.63198e-12	SCC
FGFBP11	4.30324e-16	2.99925	0.66	0.05	9.31221e-12	SCC
KRT142	4.47753e-16	6.07765	0.64	0.04	9.68937e-12	SCC
PLXDC21	4.51202e-16	2.89455	0.62	0.03	9.764e-12	SCC
PGM2	4.67486e-16	2.15497	0.82	0.16	1.01164e-11	SCC
GCLC2	4.93841e-16	2.94247	0.82	0.18	1.06867e-11	SCC
POF1B1	6.09366e-16	3.14042	0.66	0.06	1.31867e-11	SCC
CALB12	6.54768e-16	5.13257	0.66	0.07	1.41692e-11	SCC
B3GNT51	6.86528e-16	3.35837	0.9	0.42	1.48565e-11	SCC
CES11	7.17295e-16	2.79671	0.84	0.21	1.55223e-11	SCC
ULBP21	7.66687e-16	2.90677	0.7	0.08	1.65911e-11	SCC
TNFAIP31	8.30158e-16	3.52347	0.84	0.17	1.79646e-11	SCC
MMP112	8.73416e-16	4.67312	0.6	0.03	1.89007e-11	SCC
CYP2S11	9.44643e-16	2.62203	0.78	0.15	2.04421e-11	SCC
FST2	9.56735e-16	4.55665	0.54	0	2.07037e-11	SCC
FBN22	9.56735e-16	4.47322	0.54	0	2.07037e-11	SCC
ITGB41	1.05458e-15	2.52498	0.8	0.18	2.28211e-11	SCC
NRG12	1.06262e-15	4.24939	0.56	0.01	2.2995e-11	SCC
ITGA21	1.21912e-15	2.03166	0.9	0.24	2.63817e-11	SCC
SFN1	1.30419e-15	2.27961	1	0.66	2.82227e-11	SCC
PRDM12	1.43303e-15	3.39251	0.62	0.03	3.10107e-11	SCC
ABCC11	1.47566e-15	2.1675	0.92	0.35	3.19333e-11	SCC
DIP2B	1.52076e-15	2.1037	0.9	0.37	3.29092e-11	SCC
OSTF11	2.18429e-15	2.21356	0.86	0.35	4.72681e-11	SCC
RAP2B1	2.21611e-15	2.09038	0.94	0.34	4.79566e-11	SCC
CDK61	2.45894e-15	2.61388	0.74	0.11	5.32115e-11	SCC
SESN31	2.46042e-15	2.57129	0.88	0.34	5.32434e-11	SCC
ERO1A1	3.62135e-15	3.02469	0.94	0.46	7.83661e-11	SCC
NDUFA4L21	3.91934e-15	3.97941	0.78	0.15	8.48146e-11	SCC
SPRR32	4.02104e-15	6.82878	0.52	0	8.70154e-11	SCC
ADAM232	4.02104e-15	4.09111	0.52	0	8.70154e-11	SCC
DCN2	4.02104e-15	3.60919	0.52	0	8.70154e-11	SCC
GBP61	4.31368e-15	2.6796	0.6	0.03	9.33479e-11	SCC
PTPRC1	5.26073e-15	3.75628	0.7	0.07	1.13842e-10	SCC
MYH112	6.85712e-15	5.35127	0.56	0.02	1.48388e-10	SCC
MAF1	8.73193e-15	2.48487	0.84	0.21	1.88959e-10	SCC
IGFBP21	9.17186e-15	2.97483	0.9	0.41	1.98479e-10	SCC
GJB32	9.39857e-15	3.42944	0.56	0.02	2.03385e-10	SCC
DENND2C2	9.39857e-15	3.39259	0.56	0.02	2.03385e-10	SCC
RAPGEFL12	1.17381e-14	2.95725	0.6	0.04	2.54013e-10	SCC
PDLIM41	1.47732e-14	2.05782	0.84	0.23	3.19691e-10	SCC
ITGA6	1.56407e-14	2.34504	0.9	0.32	3.38465e-10	SCC
SOSTDC1	1.65981e-14	4.09815	0.5	0	3.59183e-10	SCC
SH3BP12	2.28468e-14	3.11416	0.52	0.01	4.94404e-10	SCC
TMEM402	3.01674e-14	3.82921	0.56	0.03	6.52823e-10	SCC
STEAP11	3.78403e-14	2.05777	0.76	0.15	8.18865e-10	SCC
GNA13	4.48666e-14	2.04429	0.94	0.36	9.70913e-10	SCC
LOC1053693401	4.56318e-14	2.69934	0.66	0.08	9.87472e-10	SCC
LRRC41	5.53143e-14	2.81684	0.56	0.03	1.197e-09	SCC
KRT42P	6.73104e-14	4.4501	0.48	0	1.4566e-09	SCC
SERPINB2	6.73104e-14	4.15535	0.48	0	1.4566e-09	SCC
IL36G	6.73104e-14	3.83033	0.48	0	1.4566e-09	SCC
CCL26	6.73104e-14	3.67335	0.48	0	1.4566e-09	SCC
COL11A1	6.73104e-14	2.22342	0.48	0	1.4566e-09	SCC
ITGA51	6.73392e-14	3.15377	0.64	0.07	1.45722e-09	SCC
KYNU1	1.05196e-13	3.30191	0.5	0.01	2.27645e-09	SCC
CAPNS22	1.09721e-13	4.26381	0.52	0.02	2.37436e-09	SCC
HCK1	1.11053e-13	2.92088	0.66	0.08	2.40318e-09	SCC
NDRG11	1.24851e-13	2.84638	0.98	0.73	2.70178e-09	SCC
GMFG1	1.5084e-13	3.82998	0.68	0.07	3.26417e-09	SCC
MMP21	1.78321e-13	2.62748	0.52	0.02	3.85887e-09	SCC
CYB5R22	1.8284e-13	3.48089	0.58	0.06	3.95666e-09	SCC
KLHL131	2.01496e-13	2.46691	0.6	0.06	4.36037e-09	SCC
MAGEA3	2.06309e-13	2.26786	0.6	0.05	4.46453e-09	SCC
NKD22	2.15043e-13	3.23866	0.54	0.03	4.65353e-09	SCC
IL1RAP1	2.22124e-13	2.66716	0.66	0.11	4.80676e-09	SCC
SERPINE12	2.2691e-13	2.97566	0.62	0.06	4.91033e-09	SCC
GJB51	2.32005e-13	2.87296	0.52	0.02	5.02059e-09	SCC
SLC7A111	2.5515e-13	2.45697	0.74	0.16	5.52144e-09	SCC
SMO	2.6825e-13	2.32492	0.46	0	5.80493e-09	SCC
LOC101927136	3.45581e-13	3.80625	0.48	0.01	7.47836e-09	SCC
ST6GALNAC21	3.65247e-13	2.04738	0.68	0.1	7.90396e-09	SCC
PLAUR1	4.39856e-13	2.15792	0.88	0.22	9.51848e-09	SCC
AEBP1	4.74767e-13	2.82995	0.48	0.01	1.02739e-08	SCC
MICALL11	4.96897e-13	2.01003	0.76	0.17	1.07528e-08	SCC
MYC1	5.01798e-13	2.59805	0.82	0.31	1.08589e-08	SCC
LINC006681	5.32036e-13	3.15623	0.5	0.02	1.15133e-08	SCC
CCND21	5.84065e-13	3.03511	0.74	0.16	1.26392e-08	SCC
MARK1	5.98176e-13	2.17108	0.62	0.07	1.29445e-08	SCC
LOC4000021	6.69691e-13	2.68413	0.56	0.05	1.44921e-08	SCC
TRIM161	7.52652e-13	2.29484	0.76	0.19	1.62874e-08	SCC
MAGEA61	8.22607e-13	2.93918	0.5	0.02	1.78012e-08	SCC
GBP5	9.78294e-13	2.25922	0.5	0.02	2.11703e-08	SCC
ARL4D1	1.03315e-12	2.34689	0.74	0.19	2.23574e-08	SCC
KRT6C	1.05091e-12	5.10452	0.44	0	2.27417e-08	SCC
IL4I1	1.05091e-12	3.22015	0.44	0	2.27417e-08	SCC
HTRA3	1.05091e-12	2.7088	0.44	0	2.27417e-08	SCC
APOL11	1.1104e-12	2.65971	0.82	0.29	2.4029e-08	SCC
C21orf911	1.24618e-12	2.64533	0.7	0.15	2.69674e-08	SCC
POLR2J3	1.30296e-12	2.0405	0.96	0.46	2.8196e-08	SCC
TMPRSS11A	1.3402e-12	3.61637	0.46	0.01	2.90018e-08	SCC
DST	1.59678e-12	2.5085	0.96	0.71	3.45544e-08	SCC
CXCL101	1.63536e-12	2.67906	0.48	0.02	3.53892e-08	SCC
TPBG1	1.76811e-12	2.00528	0.84	0.29	3.8262e-08	SCC
SOX21	2.31359e-12	3.07117	0.48	0.02	5.00662e-08	SCC
GSTM3	2.44851e-12	2.57858	0.9	0.48	5.29857e-08	SCC
LPAR5	2.74599e-12	2.34923	0.46	0.01	5.94231e-08	SCC
TNS41	2.97555e-12	2.07875	0.6	0.07	6.43909e-08	SCC
SLC16A11	3.14528e-12	2.08536	0.8	0.3	6.8064e-08	SCC
CXCL9	3.63731e-12	2.19917	0.5	0.03	7.87115e-08	SCC
MBOAT21	3.83649e-12	2.49747	0.76	0.2	8.30216e-08	SCC
PDK11	3.91687e-12	2.58853	0.76	0.27	8.4761e-08	SCC
DAPL12	4.01202e-12	3.4667	0.52	0.04	8.68201e-08	SCC
SPRR2E	4.04851e-12	4.99814	0.42	0	8.76098e-08	SCC
SOX7	4.04851e-12	3.30775	0.42	0	8.76098e-08	SCC
CRYAB1	4.13261e-12	2.74446	0.68	0.11	8.94297e-08	SCC
NTS1	4.9719e-12	3.63269	0.54	0.05	1.07592e-07	SCC
CYBB1	5.60904e-12	2.04696	0.7	0.11	1.2138e-07	SCC
NRARP1	5.96067e-12	2.14645	0.64	0.11	1.28989e-07	SCC
PHLDA1	6.12694e-12	2.0034	0.86	0.32	1.32587e-07	SCC
CMSS1	6.72264e-12	2.1162	0.72	0.17	1.45478e-07	SCC
ADA1	6.76338e-12	2.92326	0.52	0.04	1.4636e-07	SCC
LCP1	7.30315e-12	2.15351	0.7	0.13	1.5804e-07	SCC
GTSF1	7.63417e-12	3.79515	0.44	0.01	1.65203e-07	SCC
LOC653602	8.31014e-12	3.23068	0.46	0.02	1.79831e-07	SCC
ZNF385A1	9.13923e-12	2.53526	0.64	0.13	1.97773e-07	SCC
ESRG1	9.61734e-12	3.10944	0.48	0.03	2.08119e-07	SCC
LILRB41	1.04157e-11	2.35465	0.54	0.05	2.25395e-07	SCC
FABP5	1.08839e-11	2.0644	1	0.81	2.35527e-07	SCC
KCTD151	1.18232e-11	2.7817	0.48	0.03	2.55854e-07	SCC
GRHL32	1.31026e-11	3.21362	0.54	0.06	2.83541e-07	SCC
BNC1	1.53416e-11	3.46291	0.4	0	3.31992e-07	SCC
CYP4F3	1.53416e-11	3.34006	0.4	0	3.31992e-07	SCC
DYNC1I11	1.69726e-11	3.01028	0.52	0.05	3.67286e-07	SCC
FYB	1.70614e-11	2.11758	0.56	0.06	3.69209e-07	SCC
ARTN	1.86274e-11	2.4286	0.46	0.02	4.03098e-07	SCC
LAMB11	2.1664e-11	2.75869	0.58	0.08	4.68809e-07	SCC
HOST2	2.18917e-11	3.3937	0.42	0.01	4.73737e-07	SCC
SOX21-AS1	2.27515e-11	3.47555	0.44	0.02	4.92342e-07	SCC
LOC645553	2.69775e-11	4.35573	0.44	0.02	5.83794e-07	SCC
S1PR5	2.73046e-11	2.74523	0.42	0.01	5.9087e-07	SCC
CHST21	2.73491e-11	2.82291	0.5	0.04	5.91834e-07	SCC
GDA	2.98189e-11	2.85387	0.42	0.01	6.45282e-07	SCC
HILPDA1	3.1982e-11	2.66227	0.86	0.5	6.9209e-07	SCC
SPHK11	4.27895e-11	3.0001	0.46	0.03	9.25965e-07	SCC
CACNA2D12	4.40199e-11	3.26654	0.48	0.04	9.52591e-07	SCC
IL7R	4.42348e-11	2.94394	0.42	0.01	9.57241e-07	SCC
CD177	5.72051e-11	3.79622	0.38	0	1.23792e-06	SCC
LUZP2	5.72051e-11	3.06452	0.38	0	1.23792e-06	SCC
SFRP2	5.72051e-11	2.43248	0.38	0	1.23792e-06	SCC
JHDM1D-AS11	5.7573e-11	2.50748	0.64	0.14	1.24588e-06	SCC
STON21	6.04722e-11	2.04344	0.78	0.32	1.30862e-06	SCC
SAMD91	7.23983e-11	2.39874	0.66	0.17	1.5667e-06	SCC
GPC31	7.83486e-11	2.42342	0.82	0.3	1.69546e-06	SCC
EFNB21	8.02629e-11	2.3986	0.66	0.15	1.73689e-06	SCC
LRP121	9.27162e-11	2.0989	0.72	0.19	2.00638e-06	SCC
BDNF	9.61446e-11	3.225	0.4	0.01	2.08057e-06	SCC
TLR41	1.16952e-10	2.32281	0.48	0.04	2.53084e-06	SCC
ABCA12	1.19473e-10	3.06154	0.44	0.03	2.58539e-06	SCC
FOSL11	1.31315e-10	2.2117	0.48	0.04	2.84166e-06	SCC
DHRS9	1.42294e-10	3.23865	0.4	0.01	3.07924e-06	SCC
SCN9A1	1.54138e-10	2.26987	0.6	0.11	3.33556e-06	SCC
LINC01206	2.09961e-10	4.93879	0.36	0	4.54356e-06	SCC
FGFBP2	2.09961e-10	4.26147	0.36	0	4.54356e-06	SCC
ASB2	2.09961e-10	3.58698	0.36	0	4.54356e-06	SCC
BCL2A11	2.37416e-10	2.25104	0.54	0.07	5.13768e-06	SCC
PDPN1	2.46802e-10	2.00441	0.5	0.05	5.34079e-06	SCC
PTHLH1	2.53388e-10	2.7897	0.72	0.22	5.48333e-06	SCC
STC21	2.64805e-10	2.58915	0.46	0.04	5.73038e-06	SCC
LSP11	2.67524e-10	2.00835	0.52	0.07	5.78922e-06	SCC
ADGRL2	3.00745e-10	2.02103	0.42	0.02	6.50811e-06	SCC
CLEC11A	3.12212e-10	2.09247	0.44	0.03	6.75626e-06	SCC
DMRT21	3.16474e-10	2.60927	0.5	0.06	6.84851e-06	SCC
MXRA5	3.40062e-10	2.00626	0.42	0.02	7.35893e-06	SCC
LOC101928231	3.48188e-10	3.87697	0.38	0.01	7.53478e-06	SCC
TXNRD1	3.66382e-10	2.02801	0.96	0.7	7.9285e-06	SCC
RAB38	3.92567e-10	2.03604	0.64	0.16	8.49515e-06	SCC
CA91	3.92664e-10	2.32349	0.6	0.12	8.49725e-06	SCC
GSTM1	4.1308e-10	3.51242	0.4	0.02	8.93905e-06	SCC
KDM3A	4.28604e-10	2.11005	0.78	0.37	9.27499e-06	SCC
CD200	4.48771e-10	3.25833	0.4	0.02	9.71141e-06	SCC
SLC1A3	5.84076e-10	2.31941	0.38	0.01	1.26394e-05	SCC
MNDA1	5.91034e-10	2.83398	0.56	0.08	1.279e-05	SCC
CLEC2B1	6.21164e-10	2.75498	0.64	0.13	1.3442e-05	SCC
TBC1D41	6.37897e-10	2.36973	0.56	0.1	1.38041e-05	SCC
ATP2B1	7.29452e-10	2.02724	0.88	0.54	1.57853e-05	SCC
C10orf99	7.58821e-10	4.28996	0.34	0	1.64209e-05	SCC
MAGEB2	7.58821e-10	3.59624	0.34	0	1.64209e-05	SCC
LINC00491	7.58821e-10	3.25193	0.34	0	1.64209e-05	SCC
IL36RN	7.58821e-10	2.98826	0.34	0	1.64209e-05	SCC
FEZ1	7.58821e-10	2.96492	0.34	0	1.64209e-05	SCC
RTN1	7.58821e-10	2.45064	0.34	0	1.64209e-05	SCC
HAS31	7.99715e-10	2.22904	0.76	0.28	1.73058e-05	SCC
ZBTB7C1	8.00267e-10	2.41488	0.62	0.16	1.73178e-05	SCC
PLA2R1	8.04952e-10	2.51972	0.5	0.07	1.74192e-05	SCC
CHRM31	8.1534e-10	2.30554	0.52	0.08	1.76439e-05	SCC
COL4A1	8.65734e-10	2.77805	0.4	0.02	1.87345e-05	SCC
IRS2	9.93322e-10	2.19782	0.64	0.14	2.14955e-05	SCC
COL6A3	1.15026e-09	2.00485	0.4	0.02	2.48916e-05	SCC
APOBEC3A	1.35184e-09	2.39151	0.4	0.02	2.92537e-05	SCC
LOC1547611	1.42012e-09	2.06835	0.46	0.05	3.07314e-05	SCC
TMPRSS11E1	1.4544e-09	3.18414	0.5	0.07	3.14733e-05	SCC
BBOX1-AS11	1.64613e-09	2.00903	0.48	0.06	3.56222e-05	SCC
RASSF9	1.76597e-09	2.04688	0.46	0.05	3.82155e-05	SCC
ITGB7	1.82435e-09	2.35731	0.36	0.01	3.9479e-05	SCC
SAA11	2.1966e-09	2.67255	0.5	0.07	4.75344e-05	SCC
LINC00392	2.7015e-09	3.56444	0.32	0	5.84604e-05	SCC
SOHLH1	2.7015e-09	3.44144	0.32	0	5.84604e-05	SCC
TRDN	2.7015e-09	3.02254	0.32	0	5.84604e-05	SCC
DUSP9	2.7015e-09	2.87649	0.32	0	5.84604e-05	SCC
FUT11	3.15688e-09	2.30202	0.4	0.03	6.8315e-05	SCC
HMGA2	3.26297e-09	2.47671	0.38	0.02	7.06107e-05	SCC
LUM1	4.48246e-09	2.03882	0.6	0.14	9.70004e-05	SCC
KCNJ21	4.88553e-09	2.23981	0.48	0.07	0.000105723	SCC
EID3	4.97863e-09	2.33744	0.44	0.05	0.000107738	SCC
SOX22	5.41589e-09	2.48731	0.8	0.42	0.0001172	SCC
GJB61	5.43657e-09	3.71707	0.44	0.06	0.000117647	SCC
SELPLG	5.62232e-09	3.43805	0.34	0.01	0.000121667	SCC
FOLH1	5.86926e-09	2.6877	0.42	0.05	0.000127011	SCC
PRAME1	6.61893e-09	2.32736	0.48	0.07	0.000143234	SCC
PYY2	7.24098e-09	2.40432	0.34	0.01	0.000156695	SCC
CCAT1	7.50231e-09	3.65418	0.38	0.03	0.00016235	SCC
ALDH3B2	7.791e-09	2.83639	0.36	0.02	0.000168597	SCC
COPZ2	8.44021e-09	2.57629	0.36	0.02	0.000182646	SCC
SEMA3F	8.91585e-09	2.35648	0.4	0.04	0.000192939	SCC
PAGE1	9.47789e-09	4.0893	0.3	0	0.000205102	SCC
LOC101929592	9.47789e-09	3.90125	0.3	0	0.000205102	SCC
LSAMP	9.47789e-09	3.03569	0.3	0	0.000205102	SCC
SEMA3D	9.47789e-09	2.60214	0.3	0	0.000205102	SCC
MAGEA1	9.47789e-09	2.5961	0.3	0	0.000205102	SCC
KIAA1549L	9.47789e-09	2.29726	0.3	0	0.000205102	SCC
ACKR31	1.02816e-08	2.579	0.68	0.23	0.000222493	SCC
MXD11	1.0629e-08	2.13987	0.9	0.35	0.000230011	SCC
FAM110C1	1.15041e-08	2.0191	0.46	0.07	0.000248949	SCC
SOWAHC	1.31695e-08	2.04946	0.68	0.25	0.000284987	SCC
FLRT2	1.3356e-08	2.46737	0.4	0.04	0.000289025	SCC
AOAH	1.78357e-08	2.70763	0.32	0.01	0.000385965	SCC
CASC92	1.93133e-08	2.87147	0.48	0.09	0.000417939	SCC
FAM57A	2.32884e-08	2.21836	0.58	0.17	0.000503961	SCC
FBXO17	2.43207e-08	3.27322	0.34	0.02	0.000526301	SCC
CYP2C18	2.63256e-08	2.76914	0.34	0.02	0.000569686	SCC
SLC37A2	2.73873e-08	2.4348	0.34	0.02	0.000592661	SCC
SERPINB3	3.08276e-08	4.71708	0.34	0.02	0.000667109	SCC
SPOCK2	3.20649e-08	3.39615	0.34	0.02	0.000693885	SCC
ADSSL11	3.2673e-08	2.3175	0.42	0.06	0.000707044	SCC
TSPAN18	3.27835e-08	4.04361	0.28	0	0.000709435	SCC
LYPD2	3.27835e-08	3.43219	0.28	0	0.000709435	SCC
THEMIS	3.27835e-08	3.20566	0.28	0	0.000709435	SCC
C1orf64	3.27835e-08	3.13614	0.28	0	0.000709435	SCC
KRT31	3.27835e-08	3.12947	0.28	0	0.000709435	SCC
C5orf66-AS1	3.27835e-08	3.01511	0.28	0	0.000709435	SCC
SNAR-D	3.27835e-08	2.59644	0.28	0	0.000709435	SCC
PPP1R3G	3.27835e-08	2.57005	0.28	0	0.000709435	SCC
LPAR3	3.27835e-08	2.16818	0.28	0	0.000709435	SCC
NCS11	3.37557e-08	2.37244	0.44	0.07	0.000730474	SCC
LOC100130476	3.60728e-08	2.00735	0.34	0.02	0.000780615	SCC
RARRES1	3.76653e-08	2.95188	0.36	0.03	0.000815078	SCC
CCL201	4.04252e-08	3.13614	0.5	0.1	0.0008748	SCC
WIPF3	4.05945e-08	2.62205	0.36	0.03	0.000878464	SCC
S100A7	4.37439e-08	2.81714	0.36	0.03	0.000946619	SCC
SLC9A9	4.37439e-08	2.53542	0.36	0.03	0.000946619	SCC
PRSS211	4.57835e-08	2.2749	0.42	0.06	0.000990756	SCC
MMP19	4.71298e-08	2.0728	0.36	0.03	0.00101989	SCC
SLCO1B31	4.95385e-08	2.7589	0.44	0.08	0.00107201	SCC
LINC01564	5.13599e-08	2.74985	0.3	0.01	0.00111143	SCC
TCN1	5.82097e-08	4.13326	0.3	0.01	0.00125966	SCC
GPAT31	5.98203e-08	2.01116	0.42	0.06	0.00129451	SCC
CLEC2L	6.06837e-08	2.53977	0.3	0.01	0.0013132	SCC
ANGPTL4	6.49663e-08	2.33223	0.54	0.13	0.00140587	SCC
LPAR1	6.86527e-08	2.11623	0.46	0.08	0.00148564	SCC
COCH1	7.0308e-08	2.71713	0.42	0.07	0.00152146	SCC
GLI2	7.16386e-08	3.13244	0.3	0.01	0.00155026	SCC
CALCRL	7.46633e-08	2.18133	0.3	0.01	0.00161571	SCC
JAG2	7.56566e-08	2.09105	0.52	0.12	0.00163721	SCC
BASP11	7.76637e-08	2.59605	0.5	0.09	0.00168064	SCC
CST1	7.79887e-08	2.75372	0.42	0.06	0.00168767	SCC
GLIPR1	8.75021e-08	2.06823	0.38	0.04	0.00189354	SCC
HR	9.174e-08	2.0155	0.3	0.01	0.00198525	SCC
GPR176	9.72138e-08	2.18805	0.38	0.04	0.00210371	SCC
LY6D1	1.04826e-07	4.22849	0.42	0.06	0.00226844	SCC
COX7A1	1.11853e-07	3.61888	0.26	0	0.00242051	SCC
DIRC3	1.11853e-07	3.10936	0.26	0	0.00242051	SCC
DQX1	1.11853e-07	3.06967	0.26	0	0.00242051	SCC
CLDN20	1.11853e-07	3.00059	0.26	0	0.00242051	SCC
GAGE1	1.11853e-07	2.63885	0.26	0	0.00242051	SCC
BRE-AS1	1.11853e-07	2.18588	0.26	0	0.00242051	SCC
UGT1A6	1.14938e-07	2.34605	0.32	0.02	0.00248725	SCC
FLT1	1.24175e-07	2.19961	0.32	0.02	0.00268714	SCC
PLCB4	1.31359e-07	2.32075	0.34	0.03	0.0028426	SCC
STARD5	1.52698e-07	2.95061	0.4	0.06	0.00330439	SCC
CD37	1.62507e-07	2.6523	0.32	0.02	0.00351664	SCC
JAML	1.63673e-07	2.51659	0.38	0.04	0.00354188	SCC
CASC8	1.80046e-07	2.03334	0.36	0.04	0.0038962	SCC
TSPAN33	2.16215e-07	2.34103	0.38	0.05	0.00467889	SCC
THSD7A	2.79884e-07	3.57391	0.32	0.03	0.00605669	SCC
KLC3	3.12442e-07	2.1511	0.4	0.07	0.00676124	SCC
MB21D2	3.21727e-07	2.76407	0.3	0.02	0.00696217	SCC
VWDE	3.21727e-07	2.53838	0.3	0.02	0.00696217	SCC
HRASLS2	3.42622e-07	3.29045	0.34	0.04	0.00741435	SCC
EDN11	3.5174e-07	2.0094	0.74	0.29	0.00761166	SCC
HPSE	3.77294e-07	2.32216	0.4	0.07	0.00816464	SCC
NCCRP1	4.15077e-07	2.53436	0.4	0.06	0.00898227	SCC
ULBP1	4.17895e-07	2.67212	0.32	0.03	0.00904325	SCC
PSCA	4.70866e-07	2.72122	0.3	0.02	0.0101895	SCC
IL1A	5.47576e-07	2.03161	0.3	0.02	0.0118495	SCC
FGFR21	6.58811e-07	2.14877	0.58	0.24	0.0142567	SCC
MUCL1	6.73169e-07	4.29233	0.26	0.01	0.0145674	SCC
QRFPR	6.73169e-07	2.64355	0.26	0.01	0.0145674	SCC
LOC440173	6.73169e-07	2.3795	0.26	0.01	0.0145674	SCC
LINC00958	6.82827e-07	2.43168	0.34	0.04	0.0147764	SCC
WNT2B	7.01135e-07	2.40312	0.26	0.01	0.0151726	SCC
MAP4K1	7.15417e-07	2.24308	0.32	0.03	0.0154816	SCC
PPP2R2B	7.60464e-07	2.67327	0.26	0.01	0.0164565	SCC
GJB21	9.43274e-07	3.06823	0.5	0.14	0.0204124	SCC
LOC101927374	9.8287e-07	2.48787	0.32	0.03	0.0212693	SCC
FAM83F	1.04161e-06	2.23917	0.38	0.07	0.0225405	SCC
SMIM131	1.26643e-06	2.09505	0.48	0.14	0.0274055	SCC
SLC27A51	2.36045e-06	2.29468	0.46	0.12	0.0510801	SCC
HRASLS	2.47427e-06	2.092	0.34	0.05	0.0535431	SCC
LOC730101	2.93e-06	2.16656	0.48	0.15	0.0634052	SCC
PPARGC1B	3.16192e-06	2.42877	0.26	0.02	0.0684239	SCC
SPRR2F	4.16024e-06	2.73245	0.28	0.03	0.0900276	SCC
TAGLN	4.68175e-06	2.26574	0.46	0.11	0.101313	SCC
LGALS7	4.70182e-06	2.5356	0.3	0.04	0.101747	SCC
PDE10A	4.77956e-06	2.11381	0.28	0.03	0.10343	SCC
LOC100130691	5.30602e-06	2.11079	0.42	0.11	0.114822	SCC
PPP2R2C	5.53935e-06	2.12494	0.32	0.05	0.119872	SCC
ANKRD62	5.54134e-06	2.66259	0.3	0.04	0.119915	SCC
ST6GAL2	6.52328e-06	2.34033	0.3	0.04	0.141164	SCC
LOC101928100	8.18828e-06	2.06075	0.34	0.07	0.177194	SCC
G0S21	8.34313e-06	2.60093	0.6	0.18	0.180545	SCC
CYSRT1	8.83607e-06	2.03592	0.28	0.03	0.191212	SCC
NCF41	1.28712e-05	2.16673	0.5	0.13	0.278534	SCC
TGFBR3	1.40764e-05	2.22732	0.36	0.08	0.304614	SCC
MSMB	1.89326e-05	3.39909	0.28	0.04	0.409702	SCC
ZNF7501	3.11635e-05	2.05313	0.5	0.21	0.674377	SCC
OVOL1	4.29541e-05	2.36507	0.58	0.24	0.929527	SCC
SLC4A11	4.75969e-05	2.48799	0.28	0.05	1	SCC
CLIP2	6.767e-05	2.29353	0.28	0.05	1	SCC
FLJ46906	7.47616e-05	2.03724	0.38	0.11	1	SCC
HIST2H2BC	0.000122091	2.13513	0.32	0.09	1	SCC
SOX2-OT	0.000267037	2.0061	0.32	0.09	1	SCC
MME	0.00044538	3.00684	0.3	0.07	1	SCC
FMNL11	0.000645376	2.23399	0.46	0.17	1	SCC
SLA	0.00151667	2.77863	0.28	0.08	1	SCC
FHL1	0.00260793	2.09163	0.32	0.13	1	SCC
STK101	0.00304208	2.52663	0.36	0.14	1	SCC

## Sheet: Table S2
Table S2: Differentially expressed genes during tumorigenesis.
gene	cluster
CXCL3	C1
CCL20	C1
IL6	C1
KCNJ8	C1
CSF3	C1
CHI3L2	C1
CPB2	C1
CCDC141	C1
EDNRB	C1
LGI3	C1
FAM150B	C1
PID1	C1
TTN	C1
LPL	C1
PIP5K1B	C1
KIAA1324L	C1
F11	C1
FABP4	C1
AADAC	C1
NECAB1	C1
GKN2	C1
ACADL	C1
CRTAC1	C1
CLDN18	C1
LAMP3	C1
SLPI	C1
SFTPC	C1
PRKCQ	C1
LANCL1−AS1	C1
AFF3	C1
RASGRF1	C1
CD36	C1
FGF7	C1
LINC01612	C1
CXCL2	C1
RARRES1	C1
PCDH9	C1
MSMB	C1
FCGBP	C1
CRISP3	C1
ZG16B	C1
HP	C1
S100A9	C1
TMEM163	C1
P3H2	C1
ZNF385B	C1
SCN1A	C1
LRP2	C1
DUOXA1	C1
DPCR1	C1
DUOX1	C1
C11orf96	C1
LHFPL3−AS2	C1
PLA2G4F	C1
CSF3R	C1
CACNA2D2	C1
LYZ	C1
ABCA3	C1
SCGB3A1	C1
SFTPD	C1
DMBT1	C1
C4BPA	C1
PGC	C1
SFTPA2	C1
SFTPA1	C1
TCEAL2	C1
ZBTB16	C1
CACNB4	C1
SCGB1A1	C1
SERPINB3	C1
BPIFB1	C1
COLEC12	C1
ACOXL	C1
ALDH1A1	C1
CA2	C1
VMO1	C1
WIF1	C1
SLC46A2	C1
PEBP4	C1
RPL13AP17	C1
CYP2F1	C1
FMO2	C1
CEACAM6	C2
IFI27	C2
IFI6	C2
PCSK1N	C2
ABCC3	C2
PCP4	C2
CXCL14	C2
C4orf48	C2
ATP10B	C2
ECM1	C2
HHLA2	C2
ACHE	C2
SPINK1	C2
MUC21	C2
CDH11	C2
TIMP3	C2
LCAL1	C2
PPP1R14D	C2
COL6A2	C2
MAP7D2	C2
CREB5	C2
HABP2	C2
SLCO2A1	C2
WDR66	C2
LGR4	C2
OAS1	C2
CRABP2	C2
RAMP1	C2
PLAT	C2
NQO1	C2
BST2	C2
ETV4	C2
MXRA8	C2
ERAP2	C2
CEACAM5	C2
MX2	C2
COL18A1	C2
AFAP1−AS1	C2
IGFBP2	C2
HORMAD1	C2
GLB1L3	C2
TNNI3	C2
HES6	C2
KRT80	C2
HS6ST2	C2
FLJ32255	C2
TNNT1	C2
NR2F1−AS1	C2
SPON2	C2
PLTP	C2
TPM2	C2
IFI44L	C2
DST	C2
IFIT1	C2
ISG15	C2
MARCKSL1	C2
SNCG	C2
MROH6	C2
AIM2	C2
CDCA7	C2
CXCL10	C3
WFDC3	C3
MMP9	C3
MMD	C3
KRT16	C3
UCHL1	C3
TGFBI	C3
PXDN	C3
EPHB2	C3
VCAN	C3
COL17A1	C3
CMTM3	C3
SPTSSB	C3
GALNT14	C3
KCNMB4	C3
PLAU	C3
CAMK2N1	C3
CDA	C3
CALD1	C3
HOXB3	C3
TMPRSS11E	C3
SERPINE1	C3
SEMA3A	C3
IGF2BP3	C3
SYT1	C3
CA9	C3
FSCN1	C3
STMN3	C3
GRB10	C3
ANXA2R	C3
LAMA4	C3
LYPD1	C3
CLEC2B	C3
RPL39L	C3
MEST	C3
LYPD3	C3
HOMER3	C3
F12	C3
SLC2A1	C3
ADAM8	C3
LINC00152	C3
AMIGO2	C3
CST6	C3
OAS3	C3
FAM83A	C3
DSG3	C3
C15orf48	C3
KCNMB2−AS1	C3
HOXB7	C3
NGEF	C3
MEX3A	C3
AKR1B1	C3
NETO2	C3
GPR37	C3
IFITM10	C3
LIMD2	C3
LGALS1	C3
VOPP1	C3
SRPX2	C3
TUBB3	C3
BAG2	C3
RNASEH2A	C3
TACC3	C3
CCNB1	C3
OSR2	C3
LINC01436	C3
CDCA4	C3
LINC01296	C3
NR2F1	C3
STON2	C3
AHNAK2	C3
KCNN4	C3
STMN1	C3
RBP1	C3
UBE2T	C3
EZH2	C3
COL1A1	C3
SPP1	C3
NEURL1B	C3
QPCT	C3
HPGD	C3
TNNC2	C3
AGT	C3
DLL3	C3
HOXC10	C3
TNFRSF18	C3
PTPN22	C3
TRPM2	C3
S100A8	C3
CASC9	C3
CYP24A1	C3
CPE	C3
MAP1B	C3
DBN1	C3
COL1A2	C3
CRYAB	C3
P2RY6	C3
KRT6A	C3
CCNE2	C3
MMP13	C3
CDKN2A	C3
NMU	C4
EREG	C4
SERPINE2	C4
CD163L1	C4
HMGA2	C4
PRSS3	C4
CD109	C4
SLCO4A1	C4
GINS1	C4
FRMD6	C4
CTHRC1	C4
GINS2	C4
UHRF1	C4
ORC6	C4
CENPW	C4
TOP2A	C4
UBE2C	C4
LY6D	C4
CPVL	C4
SELL	C4
KNTC1	C4
PRC1	C4
RRM2	C4
CENPE	C4
NUSAP1	C4
MAD2L1	C4
CDCA8	C4
AURKB	C4
CCNB2	C4
CDKN3	C4
GJB3	C4
CENPF	C4
TROAP	C4
MYBL2	C4
F5	C4
CLSPN	C4
CDC20	C4
MKI67	C4
CDC6	C4
FOXM1	C4
ASF1B	C4
NPW	C4
TPX2	C4
BIRC5	C4
ANLN	C4
CDCA3	C4
DLGAP5	C4
PRR11	C4
NCAPH	C4
CDCA5	C4
CDC45	C4
PPP1R14A	C4
HMMR	C4
KIF4A	C4
NDC80	C4
CEP55	C4
RAD51AP1	C4
KIF2C	C4
NUF2	C4
ASPM	C4
PBK	C4
HJURP	C4

## Sheet: Table S3
Table S3: Differentially expressed genes among normal epithelial cells, ADC-based single-lineage tumor cells and combined mixed-lineage tumor cells.
gene	p_val	avg_logFC	pct.1	pct.2	p_val_adj	cluster
PGC	1.19556e-304	2.47806	0.917	0.355	2.68727e-300	Normal
LGI3	1.57717e-293	0.555904	0.597	0.043	3.54501e-289	Normal
CCDC141	9.62958e-280	0.953691	0.625	0.07	2.16444e-275	Normal
CRTAC1	1.69655e-262	0.853294	0.737	0.154	3.81333e-258	Normal
CPB2	1.2565e-258	0.742902	0.583	0.06	2.82422e-254	Normal
DUOX1	3.5884e-245	0.84832	0.834	0.276	8.06564e-241	Normal
C2	2.29122e-237	1.07078	0.902	0.494	5.14997e-233	Normal
C4BPA	1.14678e-235	1.40748	0.876	0.425	2.57762e-231	Normal
CD36	3.85162e-228	0.814892	0.666	0.148	8.65729e-224	Normal
DMBT1	2.57546e-225	1.66712	0.832	0.267	5.78886e-221	Normal
LAMP3	1.7664e-223	1.61893	0.857	0.441	3.97034e-219	Normal
TPPP3	3.2204e-218	1.30801	0.886	0.38	7.23849e-214	Normal
CA2	1.12972e-217	1.02336	0.797	0.282	2.53927e-213	Normal
TPT1	9.25927e-215	0.623205	1	1	2.08121e-210	Normal
PEBP4	1.31654e-214	1.02081	0.741	0.232	2.95919e-210	Normal
ALDH1A1	8.82699e-214	0.829287	0.815	0.298	1.98404e-209	Normal
SFTPA2	8.01126e-212	2.2602	0.95	0.662	1.80069e-207	Normal
SFTPD	7.76867e-211	1.66465	0.882	0.42	1.74616e-206	Normal
SCGB3A2	3.57985e-209	1.62382	0.864	0.427	8.04644e-205	Normal
SFTPB	6.10082e-209	1.43916	0.975	0.762	1.37128e-204	Normal
ABCA3	3.85938e-208	1.60166	0.885	0.525	8.67474e-204	Normal
SLPI	5.09207e-208	1.79064	0.902	0.91	1.14455e-203	Normal
CACNA2D2	6.14214e-208	0.536208	0.699	0.182	1.38057e-203	Normal
SFTPA1	1.00141e-204	2.57763	0.875	0.603	2.25086e-200	Normal
CSF3R	6.4694e-203	0.694006	0.751	0.258	1.45413e-198	Normal
FGGY	5.69414e-191	0.819889	0.888	0.559	1.27987e-186	Normal
HHIP	3.11437e-190	0.658975	0.667	0.16	7.00017e-186	Normal
C11orf96	2.44737e-187	0.825048	0.719	0.212	5.50095e-183	Normal
TTN	2.79246e-182	1.26482	0.784	0.352	6.27662e-178	Normal
CYB5A	5.02224e-180	1.01647	0.993	0.981	1.12885e-175	Normal
DUOXA1	3.26237e-178	0.570692	0.743	0.273	7.33282e-174	Normal
CAT	8.11828e-173	0.879128	0.935	0.79	1.82475e-168	Normal
CTSH	1.39947e-172	1.49335	0.97	0.95	3.14559e-168	Normal
ETS2	1.426e-169	0.886848	0.935	0.792	3.20522e-165	Normal
XBP1	2.97207e-168	0.894912	0.983	0.942	6.68033e-164	Normal
CADM1	1.22615e-167	0.771339	0.867	0.483	2.75601e-163	Normal
AQP4	3.31911e-167	0.771193	0.75	0.282	7.46037e-163	Normal
ALPL	2.20578e-162	0.983938	0.828	0.452	4.95794e-158	Normal
SLC7A2	8.78377e-159	0.555424	0.678	0.229	1.97433e-154	Normal
KIAA1324L	5.19772e-155	0.507307	0.639	0.214	1.16829e-150	Normal
TACC2	2.49031e-153	0.747969	0.879	0.641	5.59748e-149	Normal
DHCR24	8.50356e-153	0.764476	0.977	0.933	1.91134e-148	Normal
LPL	2.04516e-151	0.530517	0.583	0.169	4.5969e-147	Normal
ARFGEF3	4.75764e-150	0.625947	0.918	0.683	1.06938e-145	Normal
PDE4D	5.06817e-149	0.56456	0.857	0.53	1.13917e-144	Normal
STEAP4	1.01466e-143	0.903618	0.946	0.674	2.28066e-139	Normal
LDLR	3.99e-143	0.92007	0.908	0.776	8.96832e-139	Normal
AKAP13	4.22493e-142	0.986496	0.952	0.886	9.49637e-138	Normal
NEDD4L	1.54688e-137	0.561549	0.893	0.685	3.47692e-133	Normal
SCGB3A1	2.07006e-137	1.78535	0.892	0.645	4.65288e-133	Normal
RPS4Y1	2.95571e-137	0.624677	0.907	0.446	6.64355e-133	Normal
RHOBTB2	5.56288e-137	0.612874	0.728	0.367	1.25037e-132	Normal
ZFP36	2.02487e-136	0.828457	0.993	0.976	4.5513e-132	Normal
PIGR	3.64331e-136	0.932051	0.987	0.754	8.18908e-132	Normal
ZNF385B	1.92642e-135	0.639768	0.702	0.282	4.33002e-131	Normal
AQP1	6.63726e-135	0.839883	0.719	0.29	1.49186e-130	Normal
ADGRF5	2.29874e-134	0.765239	0.898	0.725	5.16687e-130	Normal
ASAH1	2.20547e-133	0.609586	0.979	0.957	4.95723e-129	Normal
PEBP1	2.81294e-133	0.60124	0.987	0.977	6.32263e-129	Normal
AKR1C1	5.50021e-130	0.50661	0.696	0.266	1.23628e-125	Normal
SELENBP1	5.54147e-130	0.768572	0.981	0.828	1.24556e-125	Normal
STAT3	7.71847e-130	0.554123	0.963	0.925	1.73488e-125	Normal
CEBPD	5.03998e-129	0.731435	0.976	0.94	1.13284e-124	Normal
LRRK2	8.84421e-129	1.02503	0.807	0.47	1.98791e-124	Normal
PLA2G1B	1.53334e-128	0.669979	0.753	0.271	3.44649e-124	Normal
DBI	2.67727e-127	0.904939	0.993	0.994	6.01771e-123	Normal
CHI3L2	2.78378e-127	0.822569	0.507	0.139	6.2571e-123	Normal
AQP3	2.6086e-125	0.624112	0.942	0.701	5.86334e-121	Normal
FOLR1	3.47917e-125	0.696453	0.957	0.635	7.82013e-121	Normal
P3H2	2.20719e-122	0.60289	0.697	0.345	4.96111e-118	Normal
RNASE1	2.65195e-121	0.724855	0.987	0.867	5.96078e-117	Normal
DLC1	1.82608e-120	0.748664	0.74	0.387	4.10447e-116	Normal
WSB1	7.03004e-120	0.671132	0.964	0.962	1.58014e-115	Normal
CHP1	1.26143e-118	0.570618	0.97	0.921	2.83533e-114	Normal
SYNE1	6.09564e-118	0.841181	0.851	0.647	1.37012e-113	Normal
SECISBP2L	1.24553e-117	0.750101	0.818	0.585	2.79957e-113	Normal
SLC46A2	1.7227e-117	0.571839	0.52	0.156	3.87211e-113	Normal
CXCL17	8.89516e-116	0.646169	0.988	0.902	1.99936e-111	Normal
CYP4B1	8.91435e-114	0.649992	0.725	0.346	2.00368e-109	Normal
MSMO1	1.60673e-112	0.786719	0.899	0.801	3.61146e-108	Normal
VEPH1	2.4595e-112	0.546054	0.629	0.255	5.52823e-108	Normal
FMO2	3.36563e-106	0.523659	0.288	0.032	7.56494e-102	Normal
C3	1.68172e-105	0.829052	0.859	0.668	3.78e-101	Normal
MFSD2A	4.10504e-104	0.9852	0.864	0.704	9.22689e-100	Normal
CSF3	1.1772e-103	1.23984	0.379	0.082	2.646e-99	Normal
CYP2B7P	1.7067e-103	0.57245	0.891	0.55	3.83615e-99	Normal
FASN	1.71353e-103	0.801757	0.893	0.81	3.85151e-99	Normal
MAOA	2.09774e-103	0.55642	0.9	0.731	4.7151e-99	Normal
TACC1	8.53712e-102	0.632126	0.832	0.657	1.91889e-97	Normal
SAT1	1.77848e-100	0.553405	1	0.998	3.99749e-96	Normal
NR4A1	2.19004e-100	0.658763	0.826	0.625	4.92255e-96	Normal
PARM1	3.46864e-100	0.621654	0.87	0.722	7.79647e-96	Normal
ACSL4	4.37466e-100	0.849833	0.79	0.575	9.83292e-96	Normal
NAPSA	4.19975e-98	0.949144	0.946	0.881	9.43977e-94	Normal
EPAS1	6.78208e-98	0.529102	0.873	0.745	1.52441e-93	Normal
TSC22D1	7.30342e-98	0.63655	0.992	0.959	1.64159e-93	Normal
HSD17B4	1.35801e-97	0.510198	0.92	0.849	3.05241e-93	Normal
PTPN13	2.09066e-97	0.651739	0.837	0.67	4.69918e-93	Normal
F3	3.35709e-97	0.637282	0.899	0.638	7.54572e-93	Normal
SNX25	3.78416e-97	0.524766	0.712	0.431	8.50565e-93	Normal
PMM1	1.01855e-94	0.600576	0.848	0.7	2.28939e-90	Normal
NNMT	1.1091e-94	0.789593	0.851	0.506	2.49292e-90	Normal
TFCP2L1	8.04792e-94	0.528537	0.698	0.415	1.80893e-89	Normal
TMEM125	8.94122e-94	0.530422	0.922	0.806	2.00972e-89	Normal
IDI1	9.68159e-94	0.57217	0.879	0.776	2.17613e-89	Normal
DRAM1	1.81952e-93	0.638317	0.913	0.76	4.08973e-89	Normal
NEDD9	4.47397e-93	0.568384	0.816	0.59	1.00561e-88	Normal
SLC39A8	1.33497e-92	0.72148	0.876	0.756	3.00061e-88	Normal
SNX30	7.32718e-92	0.594713	0.786	0.592	1.64693e-87	Normal
CYP51A1	1.01223e-91	0.521011	0.939	0.865	2.27519e-87	Normal
ETV5	9.71967e-91	0.699756	0.746	0.513	2.18469e-86	Normal
CYP2F1	1.58464e-90	0.521253	0.257	0.031	3.56181e-86	Normal
C8orf4	1.64455e-88	0.83219	0.926	0.846	3.69646e-84	Normal
FLRT3	6.31955e-88	0.58457	0.762	0.488	1.42044e-83	Normal
FABP5	1.78288e-86	0.888884	0.867	0.814	4.00738e-82	Normal
FRMD4B	1.80665e-84	0.500614	0.702	0.476	4.0608e-80	Normal
SUSD2	4.60318e-84	0.553298	0.795	0.554	1.03466e-79	Normal
SFTA2	7.99139e-82	0.692752	0.923	0.852	1.79623e-77	Normal
SGMS2	1.43473e-81	0.629127	0.841	0.716	3.22484e-77	Normal
SDR16C5	3.4069e-81	0.675162	0.859	0.769	7.6577e-77	Normal
TMEM243	4.40421e-80	0.501342	0.787	0.69	9.89935e-76	Normal
SFTA1P	6.14073e-79	0.543823	0.68	0.397	1.38025e-74	Normal
TMEM245	9.8496e-77	0.559301	0.85	0.776	2.21389e-72	Normal
CXCL2	1.92293e-76	1.40839	0.886	0.817	4.32218e-72	Normal
SLC34A2	8.32561e-73	0.741058	0.922	0.868	1.87135e-68	Normal
PTPN1	1.09585e-70	0.581467	0.859	0.78	2.46313e-66	Normal
AK1	1.42796e-67	0.588531	0.916	0.84	3.20964e-63	Normal
SFTA3	9.86774e-66	0.513383	0.924	0.875	2.21797e-61	Normal
SDC4	2.77093e-65	0.512027	0.977	0.944	6.22822e-61	Normal
RGS16	1.74171e-63	0.63367	0.666	0.414	3.91484e-59	Normal
ATP11A	3.35896e-63	0.545005	0.864	0.824	7.54993e-59	Normal
NPC2	1.26076e-57	0.537254	0.992	0.986	2.83381e-53	Normal
CLDN2	1.59497e-57	0.581711	0.258	0.063	3.58501e-53	Normal
SERPINA1	3.52136e-57	0.755272	0.861	0.806	7.91497e-53	Normal
MSMB	3.61393e-56	1.64755	0.438	0.201	8.12304e-52	Normal
SOCS2	1.21381e-55	0.5439	0.667	0.388	2.72828e-51	Normal
SLC22A31	3.43763e-52	0.514305	0.715	0.583	7.72676e-48	Normal
FMO5	7.28945e-52	0.611863	0.767	0.591	1.63845e-47	Normal
SERP1	6.19905e-51	0.601804	0.99	0.977	1.39336e-46	Normal
ID2	6.83545e-51	0.590556	0.779	0.673	1.5364e-46	Normal
CLU	7.19354e-50	0.591162	0.931	0.694	1.61689e-45	Normal
ZDHHC3	7.55716e-50	0.523758	0.806	0.724	1.69862e-45	Normal
ODC1	8.41931e-48	0.524881	0.83	0.774	1.89241e-43	Normal
TFF3	6.75833e-47	1.37877	0.659	0.389	1.51907e-42	Normal
CPM	8.547e-43	0.544596	0.849	0.71	1.92111e-38	Normal
SOD2	7.92362e-36	0.63279	0.951	0.942	1.78099e-31	Normal
NFKBIA	3.40698e-32	0.654897	0.983	0.985	7.65786e-28	Normal
KLK11	5.05905e-32	0.712641	0.464	0.268	1.13712e-27	Normal
LTF	2.38044e-30	0.522028	0.439	0.208	5.35051e-26	Normal
IGLL5	6.28081e-30	1.41727	0.36	0.199	1.41174e-25	Normal
BPIFA1	4.10669e-28	0.636376	0.388	0.2	9.23061e-24	Normal
ID1	1.59767e-25	0.544953	0.887	0.852	3.59109e-21	Normal
GSTA1	1.18353e-23	0.528832	0.457	0.288	2.66023e-19	Normal
CCL20	2.10349e-23	1.20136	0.467	0.339	4.72801e-19	Normal
SPINK1	1.6345e-20	1.78665	0.146	0.346	3.67386e-16	Normal
LCN2	1.33371e-17	0.962523	0.817	0.759	2.99778e-13	Normal
CP	3.87315e-15	0.514558	0.552	0.729	8.70567e-11	Normal
LYZ	1.93554e-13	2.6353	0.769	0.741	4.35051e-09	Normal
SERPINA3	5.67953e-13	0.644632	0.385	0.26	1.27659e-08	Normal
CXCL3	1.70457e-11	0.679143	0.446	0.403	3.83137e-07	Normal
CCL2	8.96553e-11	1.03107	0.577	0.579	2.01518e-06	Normal
WDR66	1.03539e-177	0.553478	0.716	0.273	2.32724e-173	Single
MUC21	8.40899e-151	0.939838	0.529	0.149	1.89009e-146	Single
HSPB1	9.90934e-148	0.918662	1	0.995	2.22732e-143	Single
TPM2	2.77377e-140	0.544244	0.701	0.303	6.2346e-136	Single
LAPTM4B	1.83156e-139	1.35926	0.965	0.876	4.11679e-135	Single
CXCL14	7.29491e-139	1.8841	0.585	0.208	1.63968e-134	Single
MUC13	2.77406e-136	0.501498	0.426	0.075	6.23524e-132	Single
RPL30	4.56596e-135	0.526054	1	1	1.02629e-130	Single
FABP3	8.20043e-135	0.783245	0.439	0.1	1.84321e-130	Single
COX6C	3.00808e-132	0.997202	1	0.999	6.76127e-128	Single
PABPC1	3.27016e-125	0.854169	0.991	0.995	7.35033e-121	Single
TAGLN2	3.97171e-124	0.607743	1	0.994	8.92722e-120	Single
HHLA2	1.37215e-123	1.03566	0.48	0.153	3.08418e-119	Single
COL18A1	1.69635e-121	0.661467	0.735	0.4	3.81289e-117	Single
IFI27	2.94622e-118	0.804346	0.969	0.867	6.62223e-114	Single
TMBIM6	9.84832e-115	0.705473	0.996	0.997	2.21361e-110	Single
YWHAZ	1.61678e-113	0.787292	0.996	0.987	3.63404e-109	Single
UQCRB	3.0938e-112	0.658036	0.994	0.988	6.95393e-108	Single
ZNF706	3.5718e-112	0.700263	0.961	0.887	8.02835e-108	Single
NDUFB9	4.4728e-112	0.539927	0.992	0.975	1.00535e-107	Single
TNFSF10	7.03343e-112	0.90446	0.974	0.799	1.58091e-107	Single
ENY2	4.21786e-111	0.661648	0.981	0.939	9.48049e-107	Single
PARP14	9.15225e-111	0.695253	0.926	0.835	2.05715e-106	Single
CRABP2	6.76176e-110	0.604116	0.951	0.635	1.51984e-105	Single
RAMP1	8.82324e-109	0.895885	0.813	0.556	1.9832e-104	Single
HN1	4.47821e-107	0.536974	0.979	0.854	1.00657e-102	Single
COX14	4.97408e-107	0.793996	0.966	0.946	1.11802e-102	Single
ECM1	2.0854e-106	0.709997	0.579	0.245	4.68736e-102	Single
MARCKSL1	2.60275e-104	0.522662	0.827	0.524	5.85021e-100	Single
GPR160	3.70725e-104	1.10607	0.789	0.606	8.33277e-100	Single
TCEB1	1.4277e-103	0.505975	0.971	0.94	3.20904e-99	Single
MX1	1.81109e-103	0.582802	0.83	0.563	4.07079e-99	Single
CLDN3	5.31333e-103	0.812358	0.913	0.815	1.19428e-98	Single
POLR2F	8.41184e-103	0.688975	0.966	0.897	1.89073e-98	Single
TXNDC17	4.61635e-101	0.616555	0.989	0.951	1.03762e-96	Single
OCIAD2	1.30527e-100	0.517254	0.989	0.916	2.93386e-96	Single
FAM60A	4.5399e-100	0.545624	0.921	0.78	1.02043e-95	Single
IFI6	9.45741e-99	0.709254	0.956	0.84	2.12574e-94	Single
OCLN	1.94053e-97	0.683698	0.86	0.743	4.36173e-93	Single
LIMA1	2.32172e-94	0.568622	0.932	0.828	5.21853e-90	Single
HSP90AA1	6.77418e-94	0.518003	1	1	1.52263e-89	Single
POLR2K	2.03972e-93	0.500302	0.96	0.924	4.58469e-89	Single
CHCHD2	4.305e-92	0.524442	0.998	0.995	9.67636e-88	Single
EFNA1	5.33253e-92	0.563357	0.965	0.899	1.19859e-87	Single
RAC1	7.83114e-91	0.517105	0.992	0.987	1.76021e-86	Single
MDK	6.34334e-90	0.590864	0.99	0.855	1.42579e-85	Single
VAMP5	5.57168e-89	0.582773	0.737	0.468	1.25235e-84	Single
C1orf116	1.28005e-87	0.647964	0.811	0.642	2.87717e-83	Single
ETNK1	1.88442e-87	0.659376	0.913	0.821	4.23562e-83	Single
PDLIM3	3.65517e-84	0.643429	0.503	0.222	8.21572e-80	Single
LOC729348	3.72809e-82	0.546378	0.954	0.883	8.37962e-78	Single
CEACAM5	1.06499e-79	0.868401	0.716	0.448	2.39378e-75	Single
ATP13A4	2.13764e-78	0.712745	0.735	0.585	4.80477e-74	Single
LACTB2	9.61295e-77	0.595737	0.85	0.723	2.1607e-72	Single
MRPS6	1.43136e-75	0.626497	0.922	0.828	3.21727e-71	Single
GLS	4.73833e-75	0.782675	0.883	0.786	1.06504e-70	Single
MAL2	4.739e-75	0.551426	0.962	0.935	1.06519e-70	Single
WNK1	3.25205e-72	0.636519	0.948	0.884	7.30963e-68	Single
TRAM1	4.91323e-71	0.638674	0.974	0.956	1.10435e-66	Single
NDRG1	6.69151e-71	0.99426	0.858	0.761	1.50405e-66	Single
QSOX1	1.1728e-70	0.556027	0.9	0.828	2.6361e-66	Single
PCP4	2.09242e-68	0.560179	0.418	0.14	4.70313e-64	Single
ASPH	1.39604e-57	0.574	0.947	0.937	3.13787e-53	Single
TNNC2	3.66347e-56	0.557827	0.563	0.315	8.23438e-52	Single
SLC27A3	8.12291e-56	0.555621	0.596	0.396	1.82579e-51	Single
DAZAP2	2.7336e-54	0.565905	0.96	0.96	6.14431e-50	Single
RAD21	1.11331e-53	0.514919	0.93	0.884	2.50238e-49	Single
MUC1	8.86542e-50	0.576364	0.917	0.92	1.99268e-45	Single
GDF15	1.55878e-30	0.503217	0.709	0.642	3.50366e-26	Single
NUPR1	3.99651e-30	0.568372	0.928	0.824	8.98295e-26	Single
ALOX15B	1.43115e-24	0.801503	0.616	0.527	3.2168e-20	Single
CPE	5.69692e-174	0.618164	0.764	0.339	1.2805e-169	Mix
TUBB3	1.63752e-173	0.516992	0.752	0.279	3.68065e-169	Mix
AKR1B1	5.15043e-171	0.974644	0.79	0.363	1.15766e-166	Mix
CD109	8.96006e-161	0.540686	0.569	0.14	2.01395e-156	Mix
CALD1	4.86222e-157	0.931226	0.715	0.294	1.09288e-152	Mix
DDIT4	4.00769e-154	0.674744	0.96	0.653	9.0081e-150	Mix
ITGB4	2.85397e-151	0.581832	0.819	0.472	6.41487e-147	Mix
MUC4	5.58506e-150	0.516034	0.77	0.349	1.25535e-145	Mix
GAPDH	2.45215e-147	0.60725	1	0.998	5.51169e-143	Mix
ANXA2	9.09459e-143	0.633321	1	0.989	2.04419e-138	Mix
AHNAK2	6.13407e-142	0.671402	0.635	0.231	1.37876e-137	Mix
CFH	3.22454e-138	0.547342	0.81	0.46	7.2478e-134	Mix
PKM	7.78974e-137	0.59485	0.995	0.974	1.7509e-132	Mix
MT1X	1.70334e-134	0.954818	0.909	0.623	3.8286e-130	Mix
CHGB	1.67007e-127	0.962928	0.348	0.042	3.75383e-123	Mix
KRT6A	5.33266e-126	1.25091	0.369	0.053	1.19862e-121	Mix
KCNMB4	6.83418e-119	0.645371	0.474	0.136	1.53612e-114	Mix
KRT19	3.60528e-116	0.744695	0.994	0.983	8.10358e-112	Mix
MARCKS	4.05496e-116	0.530228	0.885	0.578	9.11434e-112	Mix
IFI16	5.46656e-116	0.608575	0.924	0.697	1.22872e-111	Mix
COL1A1	4.34684e-110	0.842402	0.786	0.515	9.77039e-106	Mix
CPD	6.35901e-110	0.667229	0.903	0.759	1.42931e-105	Mix
DST	1.53763e-109	0.748881	0.899	0.621	3.45614e-105	Mix
TNC	2.62798e-109	0.633324	0.818	0.548	5.90692e-105	Mix
S100A9	1.64622e-108	1.33659	0.883	0.761	3.7002e-104	Mix
S100A8	6.57831e-107	1.48252	0.651	0.299	1.47861e-102	Mix
SLC2A1	2.05016e-105	0.78535	0.83	0.551	4.60815e-101	Mix
PLAU	1.08334e-104	0.551842	0.683	0.353	2.43503e-100	Mix
MT2A	2.10408e-98	1.02509	0.988	0.916	4.72935e-94	Mix
SEC61G	6.30861e-98	1.02602	0.996	0.978	1.41799e-93	Mix
LY6D	7.26688e-97	0.506174	0.577	0.223	1.63338e-92	Mix
KRT15	1.19721e-96	0.542609	0.726	0.431	2.69097e-92	Mix
CD177	2.18463e-92	0.948583	0.279	0.034	4.91039e-88	Mix
SPRR1B	4.85471e-90	0.963745	0.323	0.062	1.09119e-85	Mix
PERP	5.04164e-90	0.610672	0.984	0.946	1.13321e-85	Mix
TMEM123	3.40693e-89	0.616955	0.96	0.864	7.65777e-85	Mix
CST2	4.28509e-85	0.528727	0.271	0.039	9.6316e-81	Mix
CTSD	2.07335e-84	0.576466	0.994	0.997	4.66026e-80	Mix
CTSC	5.56886e-84	0.704926	0.951	0.947	1.25171e-79	Mix
SOX2	3.3339e-83	0.516082	0.428	0.161	7.4936e-79	Mix
KRT16	1.113e-78	0.513043	0.32	0.072	2.50169e-74	Mix
CRIP2	3.32243e-75	0.629772	0.884	0.748	7.46783e-71	Mix
MAP1B	8.01983e-75	0.557792	0.621	0.33	1.80262e-70	Mix
MT1E	2.69788e-72	1.03322	0.806	0.566	6.06402e-68	Mix
CDK4	3.53356e-72	0.719136	0.915	0.79	7.94239e-68	Mix
LGALS1	7.48983e-69	0.756103	0.905	0.789	1.68349e-64	Mix
EMP1	5.33007e-67	0.598259	0.79	0.625	1.19804e-62	Mix
CST4	6.61413e-65	0.705479	0.279	0.063	1.48666e-60	Mix
HP	1.7455e-63	1.96196	0.471	0.24	3.92335e-59	Mix
FN1	1.18616e-61	1.17529	0.848	0.756	2.66613e-57	Mix
UCHL1	3.99718e-60	0.675718	0.414	0.186	8.98446e-56	Mix
VSTM2L	2.28994e-59	0.617902	0.602	0.372	5.14711e-55	Mix
TSFM	1.81981e-57	0.506791	0.82	0.62	4.09038e-53	Mix
S100A2	2.75391e-54	1.10014	0.696	0.5	6.18996e-50	Mix
AKR1C2	1.64688e-46	0.66704	0.446	0.219	3.7017e-42	Mix
PCSK1N	1.45073e-45	0.699796	0.606	0.456	3.2608e-41	Mix
DCTN2	6.47588e-45	0.739431	0.915	0.799	1.45558e-40	Mix
TGFBI	6.62538e-43	0.885632	0.776	0.6	1.48919e-38	Mix
SLC16A7	1.7589e-41	0.521534	0.589	0.398	3.95347e-37	Mix
TGM2	3.89732e-41	1.38741	0.702	0.572	8.76e-37	Mix
CST6	1.40936e-40	0.505592	0.609	0.436	3.16781e-36	Mix
RASD1	4.8217e-40	0.540185	0.692	0.543	1.08377e-35	Mix
FXYD3	2.20939e-37	0.506025	0.939	0.933	4.96605e-33	Mix
CEACAM6	8.62702e-37	0.582483	0.831	0.766	1.93909e-32	Mix
KRT17	2.81761e-35	0.730798	0.522	0.304	6.33313e-31	Mix
STMN1	1.97185e-26	0.522509	0.844	0.669	4.43214e-22	Mix
F5	8.34138e-24	0.52477	0.279	0.159	1.87489e-19	Mix
OS9	1.43023e-21	0.782975	0.979	0.959	3.21473e-17	Mix
TFPI	1.03164e-20	0.514449	0.874	0.82	2.31882e-16	Mix
CSTA	3.99317e-19	0.529789	0.437	0.293	8.97546e-15	Mix
GNS	4.4826e-19	0.510746	0.906	0.832	1.00755e-14	Mix
TIMP3	1.05067e-17	0.654231	0.4	0.303	2.3616e-13	Mix
S100A4	8.93189e-10	1.18323	0.877	0.868	2.00762e-05	Mix
