# Supplementary material for: Molecular profiling of human non-small cell lung cancer by single-cell RNA-seq
Source: Genome Med. 2022 Aug 13;14:87. doi: 10.1186/s13073-022-01089-9 (PMC9375433; doi:10.1186/s13073-022-01089-9)
Supplement: Supplementary file 4 — Additional file 4: Table S4. Differentially expressed genes between epalrestat treated samples and DMSO treated samples. [file 13073_2022_1089_MOESM4_ESM.xlsx]

## Sheet: Down-regulated genes
Table S4: Differentially expressed genes between epalrestat treated samples and DMSO treated samples. Down regulated genes in epalrestat treated samples.
Gene	baseMean	log2FoldChange	lfcSE	stat	pvalue	padj
PRODH	168.047	-5.53856	0.263964	8.64082	5.5809e-18	8.04727e-17
GPR183	104.926	-4.77733	0.273014	4.37282	1.22654e-05	6.19834e-05
MAP2K6	151.759	-4.74688	0.236085	4.52779	5.96034e-06	3.15656e-05
METTL7A	59.3255	-4.6981	0.335334	3.19552	0.00139578	0.00490504
PCDH19	648.174	-4.6397	0.130921	9.55006	1.29621e-21	2.28354e-20
CAVIN2	236.994	-4.28861	0.342378	7.12802	1.01819e-12	1.02094e-11
SLC2A5	55.8749	-4.18452	0.315503	10.8373	2.2913e-27	5.39093e-26
PLEKHS1	24.7471	-3.93498	0.396261	7.84479	4.33695e-15	5.19277e-14
KRT4	368.834	-3.74851	0.426594	3.5935	0.000326265	0.00129831
SFTA3	277.111	-3.6533	0.145586	6.52205	6.93542e-11	6.03499e-10
RARRES2	48.966	-3.64401	0.324436	6.61333	3.75759e-11	3.33169e-10
OLFML2A	57.4501	-3.62096	0.290137	3.68895	0.000225179	0.000924065
ATOH8	170.631	-3.45782	0.212731	7.65044	2.00292e-14	2.28021e-13
ST6GALNAC1	23.5096	-3.45591	0.385709	9.19697	3.68184e-20	6.00475e-19
ZBED2	100.76	-3.44695	0.396673	4.42535	9.6284e-06	4.9475e-05
LINC01297	16.361	-3.41356	0.41744	3.14999	0.00163276	0.00566087
MT-ND3	4105.54	-3.38815	0.20166	8.88258	6.53269e-19	9.88304e-18
FAM178B	21.0843	-3.37463	0.404354	7.43059	1.08116e-13	1.16609e-12
MT-CO3	27389.1	-3.36504	0.240237	5.2654	1.39888e-07	8.97349e-07
BCAS1	53.0825	-3.30721	0.281509	4.51531	6.32229e-06	3.33921e-05
CHI3L1	48.8576	-3.29705	0.304465	3.28224	0.00102987	0.00372874
FLVCR2	23.4727	-3.27315	0.385466	4.43942	9.02037e-06	4.65908e-05
EGR2	38.7592	-3.23358	0.345274	6.48546	8.84617e-11	7.63594e-10
EPHA3	24.0964	-3.20121	0.373485	5.93691	2.90452e-09	2.19475e-08
MT-ATP6	20775.4	-3.19956	0.224519	7.995	1.29578e-15	1.60688e-14
SPTB	267.624	-3.19238	0.166601	3.55449	0.000378708	0.00148965
MTATP6P1	1741.3	-3.18942	0.178809	12.1963	3.25317e-34	9.99061e-33
CYP4B1	12.1138	-3.12487	0.42873	4.7979	1.60334e-06	9.12416e-06
LMO3	20.0135	-3.11475	0.385328	3.79273	0.000149002	0.000630323
MYBPH	182.431	-3.10712	0.400882	5.35812	8.40908e-08	5.52259e-07
ADORA1	126.272	-3.08184	0.204778	6.46531	1.01091e-10	8.67739e-10
SYT8	128.838	-3.08118	0.362884	3.14996	0.00163294	0.00566087
BDNF	506.26	-3.07848	0.108242	4.50931	6.50373e-06	3.42831e-05
ERP27	210.468	-3.07413	0.178366	5.42333	5.84997e-08	3.89539e-07
KLHDC7A	13.2411	-3.0632	0.419411	5.29603	1.18348e-07	7.64413e-07
RBBP8NL	84.5638	-3.04624	0.274692	10.9974	3.93114e-28	9.49827e-27
VTCN1	43.6135	-3.036	0.310692	5.3151	1.06599e-07	6.92473e-07
CLIC3	112.388	-3.02745	0.215911	9.83693	7.80525e-23	1.45356e-21
ALDH3B2	95.2306	-3.01865	0.264486	4.33784	1.4389e-05	7.19381e-05
MT-ATP8	648.215	-3.00942	0.272584	5.15833	2.49168e-07	1.55842e-06
ST8SIA1	33.821	-2.99998	0.337602	3.08835	0.00201271	0.00685055
MT-CO2	39171.9	-2.99219	0.280676	12.9013	4.42658e-38	1.56736e-36
PPP1R3C	418.094	-2.97635	0.110144	3.64747	0.000264837	0.00107089
KIT	163.372	-2.96835	0.412886	7.83451	4.70675e-15	5.6199e-14
SPARC	323.128	-2.94938	0.16641	3.55622	0.000376229	0.00148043
TNNI2	22.4562	-2.88045	0.399633	3.85198	0.000117168	0.000506198
CACNA1I	48.5784	-2.87312	0.304079	3.86859	0.000109466	0.000475886
SOX2	326.64	-2.8274	0.256141	6.59664	4.20575e-11	3.7168e-10
EFEMP1	314.6	-2.81109	0.341141	4.64809	3.3503e-06	1.84134e-05
CACNG4	414.437	-2.80547	0.11991	7.94641	1.91997e-15	2.35651e-14
FGFBP1	247.664	-2.79692	0.152799	9.54044	1.42233e-21	2.49755e-20
PSG1	93.7677	-2.7876	0.225288	7.8892	3.04119e-15	3.69265e-14
UNC5CL	123.037	-2.77946	0.198793	5.54802	2.88921e-08	1.99676e-07
IFIT1	383.622	-2.77041	0.134073	4.39732	1.09595e-05	5.579e-05
HCAR1	137.782	-2.74502	0.178174	2.96459	0.00303085	0.00986365
SELENOP	12.7071	-2.73162	0.419969	5.49791	3.84316e-08	2.60831e-07
NRK	111.951	-2.7308	0.202454	5.09877	3.41863e-07	2.10335e-06
KRTAP2-3	30.7595	-2.71776	0.339879	5.60607	2.06976e-08	1.45234e-07
AC091435.2	10.4613	-2.71379	0.435913	7.8039	6.00251e-15	7.10792e-14
LINC02236	40.8883	-2.71068	0.309842	4.71278	2.44361e-06	1.3632e-05
NEURL1B	88.6334	-2.68346	0.267759	3.92247	8.76443e-05	0.000386324
LINC02474	208.664	-2.67872	0.155713	8.47303	2.39097e-17	3.32511e-16
ITGB8	54.1135	-2.67474	0.281018	7.94613	1.92425e-15	2.35907e-14
NAALADL2	70.5409	-2.67117	0.280437	6.61758	3.65128e-11	3.24009e-10
NREP	220.806	-2.66434	0.159588	4.4182	9.95283e-06	5.10154e-05
PRR15L	17.3587	-2.652	0.396407	5.5121	3.5458e-08	2.4141e-07
SLC2A12	50.0017	-2.61421	0.316598	12.03	2.47267e-33	7.40356e-32
ALOX15	14.4619	-2.6136	0.412161	8.60903	7.36843e-18	1.05681e-16
MT-CYB	13524.1	-2.6122	0.238055	3.18141	0.00146562	0.0051329
PALMD	8.43998	-2.60412	0.436408	5.68205	1.3309e-08	9.51247e-08
PADI3	30.2874	-2.6028	0.34999	4.01304	5.99427e-05	0.000271687
MAB21L4	225.139	-2.56369	0.336374	10.4217	1.9738e-25	4.19466e-24
VIL1	10.9114	-2.55455	0.422747	10.3414	4.57862e-25	9.48686e-24
NCALD	8.01113	-2.54436	0.436795	4.47478	7.64906e-06	3.99004e-05
PCDH7	530.52	-2.54131	0.117157	3.70991	0.000207334	0.000855075
OAS2	29.568	-2.54103	0.337958	13.7419	5.69562e-43	2.34895e-41
DNAH11	50.9398	-2.5275	0.299271	11.8841	1.43211e-32	4.14947e-31
TEPP	9.19635	-2.49116	0.432651	4.99716	5.81797e-07	3.48302e-06
NKX2-1	1824.95	-2.49103	0.0808137	4.34629	1.38461e-05	6.94013e-05
SORBS2	86.2415	-2.45806	0.216842	5.06545	4.07432e-07	2.48899e-06
RASSF10	13.3756	-2.44289	0.412115	8.01686	1.08484e-15	1.35231e-14
MT-ND2	20816.4	-2.44278	0.23448	3.02695	0.00247033	0.00822475
FREM2	14.8197	-2.44256	0.403192	6.25259	4.0371e-10	3.28833e-09
S100A4	470.485	-2.42966	0.121628	3.25371	0.0011391	0.00408028
MTND2P28	23.7842	-2.42814	0.368077	10.0207	1.23579e-23	2.38387e-22
GALNT15	11.2411	-2.42373	0.42884	8.81331	1.21505e-18	1.81272e-17
H1FX-AS1	17.496	-2.42243	0.392981	8.59545	8.29376e-18	1.18401e-16
SMIM5	49.9261	-2.42072	0.278778	7.37996	1.58339e-13	1.68498e-12
CACNA1D	39.0516	-2.41767	0.29963	7.72959	1.07894e-14	1.25373e-13
MTCO1P12	194.125	-2.40099	0.193755	7.66605	1.77378e-14	2.02685e-13
CYR61	3377.16	-2.38676	0.0788275	9.99565	1.59243e-23	3.05816e-22
MUC1	1043.05	-2.38308	0.096762	3.63352	0.000279583	0.00112544
RBMS3	36.0407	-2.37737	0.310094	3.1596	0.00157986	0.00549898
KRT13	817.2	-2.3682	0.291666	8.0368	9.22144e-16	1.15418e-14
C2orf72	19.4682	-2.36701	0.390555	7.6785	1.60958e-14	1.84216e-13
CYP4F23P	8.28256	-2.36612	0.434175	5.31307	1.07792e-07	6.99806e-07
NKX2-1-AS1	44.7306	-2.36579	0.286358	14.6251	1.94305e-48	9.44245e-47
LY6D	11.8463	-2.36541	0.423347	5.08018	3.77075e-07	2.30812e-06
MT-CO1	107656	-2.35436	0.241396	4.54583	5.47196e-06	2.91369e-05
MT1E	992.58	-2.34624	0.0930394	4.93562	7.9898e-07	4.70729e-06
RAB26	223.359	-2.31792	0.169721	4.08531	4.40172e-05	0.000203873
CRABP2	1731.86	-2.3164	0.0765898	10.1708	2.67748e-24	5.34701e-23
TMEM139	42.6539	-2.31119	0.280153	6.66096	2.72051e-11	2.4403e-10
CD70	413.58	-2.30607	0.124398	4.90607	9.29188e-07	5.42249e-06
PANCR	23.3816	-2.29998	0.349538	8.34336	7.221e-17	9.7341e-16
PBX1	320.625	-2.29541	0.147323	6.47117	9.72484e-11	8.36087e-10
IFIT3	394.723	-2.2916	0.119554	7.78535	6.95191e-15	8.17372e-14
CNTNAP1	201.469	-2.28082	0.147979	5.81163	6.18663e-09	4.56428e-08
PLXDC2	174.109	-2.27442	0.159065	14.1098	3.30389e-45	1.4486e-43
HIST1H2BO	29.4804	-2.26727	0.325275	6.63649	3.21242e-11	2.86229e-10
CLIP3	116.851	-2.24868	0.214468	4.49308	7.02012e-06	3.68249e-05
MT-ND1	27318.4	-2.24791	0.219531	3.14838	0.00164181	0.00568702
SEMA3G	27.6136	-2.24122	0.327726	6.26515	3.72477e-10	3.04084e-09
EDN2	28.897	-2.23877	0.338776	5.97728	2.26888e-09	1.72962e-08
IFITM1	94.0948	-2.23678	0.212444	6.51641	7.20076e-11	6.26082e-10
SELL	31.3702	-2.21292	0.308626	3.33656	0.000848209	0.00311928
ARHGAP20	55.0357	-2.20486	0.259681	5.45926	4.78111e-08	3.2175e-07
DBP	440.992	-2.19769	0.110842	8.78206	1.60512e-18	2.37329e-17
DGCR6	202.08	-2.19677	0.164713	3.61575	0.000299484	0.00119838
ST3GAL5	360.015	-2.19556	0.126194	5.10978	3.22538e-07	1.98957e-06
LINC01119	7.08122	-2.1942	0.435922	3.47082	0.000518867	0.00199467
HIST4H4	48.1754	-2.18468	0.266323	3.77851	0.000157768	0.000664274
LRG1	132.688	-2.18296	0.198744	4.74057	2.13113e-06	1.19601e-05
PLIN5	8.45045	-2.18267	0.43123	7.57524	3.58465e-14	4.01301e-13
CHRDL1	104.31	-2.18059	0.184785	5.41071	6.27764e-08	4.16857e-07
ANKRD1	18.2178	-2.17745	0.37398	4.17039	3.04075e-05	0.000145083
NAP1L3	31.8165	-2.17634	0.334006	5.9196	3.22719e-09	2.42665e-08
AC022034.1	7.0822	-2.17168	0.436222	4.30881	1.64136e-05	8.13614e-05
SLCO2A1	339.507	-2.17102	0.164186	3.60556	0.00031148	0.0012443
FGFR3	133.074	-2.16944	0.17287	3.47719	0.000506698	0.00195277
TJP3	723.147	-2.16644	0.0817808	3.15067	0.00162894	0.00565063
SERTAD4	50.9277	-2.16519	0.260578	8.07613	6.68545e-16	8.45619e-15
AC025259.3	7.42833	-2.16278	0.436753	7.02404	2.15547e-12	2.11114e-11
AC010168.2	87.0509	-2.1616	0.221682	6.99237	2.70279e-12	2.62689e-11
CHRNA9	11.4527	-2.15261	0.4308	3.52269	0.000427196	0.00166456
ANKRD2	19.5797	-2.14976	0.361099	7.76831	7.95397e-15	9.3112e-14
DPY19L2P2	15.7825	-2.14208	0.412331	7.5655	3.86361e-14	4.31634e-13
AC138649.1	14.9253	-2.14004	0.394668	10.2977	7.21584e-25	1.48369e-23
AC021016.2	10.3625	-2.1394	0.429618	4.25344	2.10511e-05	0.000102951
ZNF608	247.914	-2.13673	0.132262	6.36839	1.91021e-10	1.59701e-09
SERPINB7	92.6561	-2.13387	0.225852	5.11426	3.1498e-07	1.94573e-06
RND2	24.626	-2.1336	0.361937	7.91637	2.44552e-15	2.97887e-14
DKK3	291.624	-2.12793	0.125887	3.1674	0.00153809	0.00536399
BICC1	45.7345	-2.117	0.295012	6.73893	1.5956e-11	1.46357e-10
NR4A1	364.645	-2.11328	0.147462	8.5313	1.44709e-17	2.03482e-16
EYA1	43.161	-2.11252	0.273783	8.37181	5.67382e-17	7.73565e-16
GPA33	9.38471	-2.11215	0.427947	3.53282	0.000411149	0.00160465
GPER1	149.263	-2.11168	0.198168	7.96574	1.64238e-15	2.02603e-14
EOMES	12.133	-2.11136	0.408338	3.42238	0.000620754	0.00235445
ST8SIA6	10.6634	-2.1064	0.421919	13.9198	4.80307e-44	2.03144e-42
FILIP1L	127.839	-2.09943	0.22357	8.40344	4.33569e-17	5.94136e-16
DCHS2	13.2773	-2.09245	0.410854	4.87104	1.11014e-06	6.41414e-06
SUSD4	19.145	-2.09013	0.396119	16.9357	2.45325e-64	1.84019e-62
RASGRF1	8.71579	-2.07998	0.42611	3.92547	8.65621e-05	0.000382023
CHL1	25.1982	-2.07366	0.334631	9.44295	3.62431e-21	6.1924e-20
IKZF2	155.434	-2.06735	0.191037	4.32364	1.53474e-05	7.63927e-05
ADAM28	67.0311	-2.05967	0.241338	4.04152	5.31056e-05	0.000242627
TCF7L1	94.7028	-2.05907	0.220502	4.48578	7.26484e-06	3.80252e-05
NAALAD2	15.2375	-2.05075	0.397076	6.42101	1.35376e-10	1.14785e-09
FOXA2	106.725	-2.04996	0.213992	3.83336	0.000126407	0.00054274
MIR503HG	80.4059	-2.04232	0.224366	3.53193	0.000412543	0.00160979
GNA14	26.2339	-2.04005	0.361853	8.86244	7.82848e-19	1.18019e-17
FRMPD3	40.1508	-2.03699	0.370639	10.5555	4.79146e-26	1.05579e-24
PCDH18	11.0672	-2.03472	0.433931	3.0941	0.00197408	0.0067329
WDR86	8.23848	-2.03354	0.431981	7.61591	2.61831e-14	2.96512e-13
SYNPO	167.888	-2.03163	0.174313	3.01643	0.00255774	0.0084869
LINC01285	27.2442	-2.03092	0.344527	4.56486	4.99823e-06	2.67201e-05
AC007743.1	14.2969	-2.03088	0.394997	6.19112	5.97392e-10	4.78982e-09
SHISA3	20.5513	-2.02987	0.386765	16.9517	1.86978e-64	1.41238e-62
EPB41L4A	48.0615	-2.0287	0.2552	13.6025	3.86822e-42	1.55654e-40
CREG2	307.525	-2.02543	0.131546	4.93417	8.04907e-07	4.73961e-06
KRT78	29.5444	-2.02509	0.332996	4.93884	7.85873e-07	4.63387e-06
CLDN3	190.387	-2.02382	0.138013	3.78546	0.000153427	0.000647389
ATP10A	69.9685	-2.02101	0.224944	5.43617	5.4437e-08	3.63161e-07
LYPD1	14.8317	-2.02088	0.39562	5.26836	1.37649e-07	8.83249e-07
MYO3B	17.1943	-2.01334	0.39634	3.20311	0.00135953	0.00478939
SELENBP1	272.061	-2.00918	0.127816	4.18419	2.86189e-05	0.000137096
JAKMIP2	7.34179	-2.00111	0.436812	7.43697	1.03025e-13	1.11341e-12
DUSP10	571.132	-1.99406	0.104298	7.83465	4.70147e-15	5.61672e-14
HPGD	75.5565	-1.99145	0.277448	3.07205	0.00212594	0.00719272
MT-ND4	49240.8	-1.98949	0.204067	6.04486	1.49543e-09	1.15472e-08
AC022613.1	101.516	-1.98801	0.21642	4.4791	7.49587e-06	3.91582e-05
TH	7.3322	-1.98452	0.43693	4.55421	5.25838e-06	2.80621e-05
FOSB	1655.11	-1.98262	0.138519	3.30868	0.000937385	0.00341513
CTGF	684.589	-1.96919	0.206464	5.88477	3.98601e-09	2.98558e-08
CYP26A1	37.4669	-1.96812	0.437274	3.19668	0.00139021	0.00488708
C9orf116	39.7584	-1.96192	0.309852	9.62559	6.23475e-22	1.11851e-20
PLEKHB1	68.18	-1.95843	0.259372	3.01059	0.00260741	0.00862777
ITGB2-AS1	51.5154	-1.95799	0.268972	15.1239	1.12673e-51	6.00401e-50
SOX15	196.314	-1.95548	0.170813	7.93275	2.14347e-15	2.62186e-14
PTN	39.6042	-1.95184	0.295942	3.67406	0.000238727	0.000974647
CRIP2	640.523	-1.94646	0.108258	6.03681	1.57192e-09	1.21161e-08
SGK1	599.571	-1.94608	0.102409	4.1432	3.4249e-05	0.000161727
SLC29A4	60.1156	-1.94091	0.269422	3.03537	0.00240244	0.00802479
TM4SF18	10.0099	-1.93767	0.426028	12.7897	1.87096e-37	6.50694e-36
LINC01971	7.50059	-1.93683	0.43587	3.13985	0.00169037	0.00583833
SHROOM2	99.128	-1.93503	0.212322	3.67766	0.000235384	0.000961913
AL589182.1	4.94819	-1.92918	0.43459	5.22815	1.71212e-07	1.08759e-06
CDH2	68.846	-1.92454	0.272972	3.6836	0.000229962	0.000941901
IFI6	142.203	-1.92373	0.170564	4.17251	3.01257e-05	0.000143834
MIR210HG	140.617	-1.92336	0.177263	4.56581	4.97558e-06	2.66057e-05
AC097534.2	20.655	-1.9206	0.368325	5.8686	4.39484e-09	3.28286e-08
MT-ND4L	4432.82	-1.92007	0.169055	5.56322	2.64841e-08	1.83741e-07
CD164L2	83.2895	-1.91285	0.234767	3.20207	0.00136444	0.00480339
DENND2A	69.3876	-1.91123	0.250818	4.96035	7.03679e-07	4.17093e-06
VAC14-AS1	78.9071	-1.90747	0.218814	9.55484	1.23778e-21	2.18776e-20
GALNT5	159.628	-1.90616	0.151078	9.06762	1.21646e-19	1.91432e-18
SLITRK6	68.633	-1.90282	0.253345	13.4294	4.06432e-41	1.59375e-39
CTXN1	79.0139	-1.90094	0.256228	7.45544	8.9569e-14	9.73368e-13
SEMA6B	178.349	-1.89867	0.195415	5.36638	8.03335e-08	5.28552e-07
PSG5	5.88391	-1.89858	0.437576	10.4922	9.37967e-26	2.03349e-24
SNCAIP	59.5686	-1.89688	0.241824	5.11073	3.2092e-07	1.98072e-06
NFE2	14.9368	-1.8967	0.39806	15.1043	1.51599e-51	8.05834e-50
SIDT1	23.3309	-1.8963	0.352659	3.5464	0.00039054	0.00153186
CLEC7A	77.5828	-1.88883	0.257043	8.02426	1.02137e-15	1.27467e-14
EFNB3	19.8424	-1.88715	0.352171	6.43134	1.26487e-10	1.07629e-09
MUM1L1	27.2516	-1.88497	0.349985	9.5279	1.60502e-21	2.79829e-20
DLX4	47.9291	-1.88374	0.300082	5.61637	1.95007e-08	1.3737e-07
AC024940.1	69.4284	-1.88359	0.238358	3.51007	0.000447996	0.00174088
LINC01778	6.79746	-1.8828	0.435474	7.16794	7.61321e-13	7.71644e-12
SPOCK3	25.4555	-1.87896	0.385795	14.6241	1.9714e-48	9.55865e-47
SERPINF2	53.437	-1.87787	0.266485	3.04357	0.00233788	0.0078359
CCDC85A	12.0997	-1.87669	0.42962	3.66826	0.000244205	0.000995171
KRT3	10.2922	-1.87579	0.436366	8.67274	4.21863e-18	6.11573e-17
PEG10	5916.12	-1.87471	0.113323	3.19143	0.00141571	0.00496941
AL713998.1	5.31472	-1.86663	0.436334	6.28586	3.26038e-10	2.67694e-09
AL358613.2	5.72663	-1.86635	0.437543	10.5799	3.69185e-26	8.15998e-25
UNC5C	12.7576	-1.86596	0.414282	3.56484	0.000364081	0.0014371
OLFML2B	120.046	-1.86497	0.207053	12.2855	1.08349e-34	3.39031e-33
GATM	414.637	-1.86393	0.104737	12.3811	3.30665e-35	1.05149e-33
DNAAF3	64.7399	-1.86382	0.240917	7.07362	1.50939e-12	1.49605e-11
BMF	57.7076	-1.86284	0.267159	8.42938	3.47495e-17	4.79544e-16
GBP2	165.37	-1.86279	0.161198	9.10133	8.9235e-20	1.423e-18
CFH	173.304	-1.8626	0.165486	6.86406	6.69318e-12	6.31147e-11
COL9A3	9.69638	-1.86011	0.429974	8.15169	3.58863e-16	4.61782e-15
DLX3	16.5866	-1.85981	0.395194	5.37303	7.74234e-08	5.10028e-07
PCDHB5	443.884	-1.85961	0.112378	7.88335	3.18727e-15	3.85048e-14
ANXA9	138.152	-1.8594	0.167507	8.10046	5.47502e-16	6.9702e-15
MXD3	241.269	-1.85768	0.131417	9.7811	1.35723e-22	2.50587e-21
AC097059.1	12.393	-1.85338	0.410202	4.38146	1.17888e-05	5.97294e-05
GYG2	72.9482	-1.85321	0.249709	5.81554	6.04371e-09	4.46649e-08
PPFIA4	160.584	-1.85279	0.200787	13.3754	8.42119e-41	3.26651e-39
RTN2	121.818	-1.85123	0.17806	7.13694	9.54347e-13	9.58711e-12
FSIP2-AS2	10.4776	-1.8508	0.418048	10.3028	6.84346e-25	1.41117e-23
NAPSA	50.9285	-1.84864	0.265076	10.3714	3.34506e-25	6.99151e-24
MGAT5B	291.189	-1.84151	0.163169	3.3387	0.000841711	0.00309803
NANOS1	73.7238	-1.832	0.241814	5.11815	3.08553e-07	1.90877e-06
KLHDC8B	201.653	-1.82571	0.143581	4.07254	4.6504e-05	0.00021456
SYNPR-AS1	5.00806	-1.8255	0.435757	6.83914	7.96708e-12	7.47995e-11
SCUBE3	7.75409	-1.82477	0.428031	4.00705	6.14827e-05	0.000278126
PNMA2	28.9382	-1.81862	0.354708	11.3749	5.57901e-30	1.45582e-28
HIST1H4K	13.7226	-1.80911	0.388613	8.84289	9.32761e-19	1.39739e-17
TNFSF10	15.4019	-1.809	0.383447	5.69846	1.20896e-08	8.66686e-08
PALM	92.599	-1.80886	0.271583	3.20934	0.0013304	0.00470044
C1QL4	9.6885	-1.80189	0.424184	6.92081	4.49067e-12	4.27955e-11
CAPSL	9.40371	-1.80184	0.432726	4.78205	1.73515e-06	9.83787e-06
CDKN2C	555.25	-1.79921	0.107011	6.3885	1.67516e-10	1.4076e-09
TMEM266	39.6236	-1.79785	0.302578	9.79573	1.17448e-22	2.17592e-21
IFIT2	196.812	-1.79166	0.156301	5.52365	3.32036e-08	2.27067e-07
KLK6	226.885	-1.7864	0.180676	10.8786	1.45755e-27	3.47102e-26
AP005482.1	599.274	-1.78469	0.0999246	5.07095	3.95828e-07	2.42153e-06
ENO2	663.479	-1.78435	0.130439	3.07113	0.00213252	0.00721228
SDC3	1313.43	-1.78177	0.0791698	3.79837	0.000145649	0.000617351
TNFRSF19	11.6385	-1.78129	0.419243	9.72242	2.41963e-22	4.41438e-21
FOS	1356.5	-1.78118	0.0946968	6.3949	1.60652e-10	1.35256e-09
STX19	10.1136	-1.77383	0.418871	8.52302	1.55444e-17	2.18291e-16
LDLRAD1	4.86225	-1.77	0.430997	3.73718	0.000186097	0.000774612
RNF183	5.49493	-1.76717	0.43675	11.6712	1.78943e-31	4.9199e-30
SALL2	31.5128	-1.76368	0.345687	5.98274	2.1941e-09	1.6738e-08
ACPP	74.6483	-1.76208	0.26672	16.4822	4.92549e-61	3.3033e-59
ID2	497.052	-1.76138	0.104821	3.9709	7.16028e-05	0.000320404
AP001972.5	56.6848	-1.75542	0.242653	7.69853	1.37645e-14	1.58971e-13
ARHGEF38	6.90026	-1.75194	0.437431	3.37223	0.000745611	0.00277037
RAB15	254.012	-1.75119	0.130872	4.68096	2.85532e-06	1.57856e-05
PPP1R16B	59.2695	-1.7502	0.232206	3.46626	0.000527745	0.00202627
RGL1	114.992	-1.74787	0.204511	8.99706	2.31834e-19	3.61138e-18
ESPN	288.632	-1.74695	0.170462	5.15419	2.54735e-07	1.59185e-06
HIST1H2AG	95.8174	-1.74368	0.242438	9.95438	2.41327e-23	4.58947e-22
KCNC3	120.579	-1.7424	0.18289	3.858	0.00011432	0.00049499
CA11	89.4487	-1.74231	0.224724	4.93472	8.02655e-07	4.72765e-06
SMAD6	321.91	-1.74066	0.121615	6.14051	8.22569e-10	6.51998e-09
SLC16A2	110.102	-1.73789	0.202658	4.39274	1.1193e-05	5.69113e-05
TENT5B	154.814	-1.73733	0.191082	6.64392	3.05455e-11	2.72743e-10
ARHGDIB	1928.35	-1.73536	0.142354	6.55016	5.74746e-11	5.02769e-10
CTSF	82.248	-1.72481	0.196722	4.4344	9.23294e-06	4.75911e-05
ASB4	8.07205	-1.72472	0.436666	3.98552	6.73319e-05	0.000302804
ABCA4	22.3723	-1.71502	0.374547	4.7559	1.97569e-06	1.114e-05
GSTM2	20.9533	-1.71244	0.344635	7.69573	1.40691e-14	1.62315e-13
MYL9	433.321	-1.71224	0.0946096	5.20264	1.96479e-07	1.24282e-06
WASIR2	20.0871	-1.71198	0.395507	4.48111	7.42575e-06	3.88485e-05
KIF20A	1149.25	-1.71148	0.20706	7.21512	5.38882e-13	5.51905e-12
PITX2	844.566	-1.71114	0.0790005	3.80301	0.00014295	0.000606628
CFI	106.005	-1.71095	0.198848	6.94645	3.74586e-12	3.59042e-11
ARHGAP33	435.15	-1.70893	0.107597	3.05369	0.00226046	0.00760497
ZNF467	24.1444	-1.70669	0.363914	7.66242	1.82459e-14	2.08271e-13
UPK3B	85.4198	-1.70463	0.194166	10.514	7.44708e-26	1.62104e-24
AC119150.1	4.74784	-1.70191	0.433853	8.59716	8.17146e-18	1.16732e-16
PON3	108.485	-1.70088	0.188951	10.4445	1.55222e-25	3.32831e-24
TBC1D29P	49.3002	-1.69507	0.25386	9.51641	1.79263e-21	3.11727e-20
LYNX1	231.758	-1.69356	0.128063	4.11379	3.89212e-05	0.000182072
AC098934.1	69.6958	-1.69185	0.252244	3.55807	0.000373595	0.00147195
WNT10A	28.8291	-1.69109	0.322923	4.80881	1.51832e-06	8.67012e-06
OR2J3	4.01922	-1.69073	0.429385	10.0994	5.55677e-24	1.08751e-22
ENC1	1509.85	-1.69061	0.0991384	11.8622	1.8601e-32	5.37506e-31
LRRN4	9.56555	-1.69026	0.427214	14.3214	1.60867e-46	7.44762e-45
NDRG2	4.10002	-1.68992	0.429287	9.22827	2.75025e-20	4.50932e-19
P3H2	419.425	-1.68949	0.155887	9.03538	1.63441e-19	2.55709e-18
AC087762.1	3.98888	-1.68936	0.429372	9.04408	1.50933e-19	2.36829e-18
IL7R	671.764	-1.68675	0.112661	5.37959	7.46559e-08	4.92701e-07
SLCO4C1	35.7559	-1.68478	0.301647	2.9792	0.00289001	0.00945533
REEP2	10.3604	-1.68252	0.432912	3.38758	0.000705109	0.0026358
PMFBP1	30.7396	-1.67762	0.299181	8.92359	4.51426e-19	6.89522e-18
FAM13C	36.4282	-1.67673	0.312779	11.3757	5.52369e-30	1.44313e-28
PRLR	55.205	-1.6731	0.25041	12.3881	3.03068e-35	9.66586e-34
FGD3	194.267	-1.67074	0.151882	6.3799	1.77208e-10	1.48672e-09
MT-ND6	8753.77	-1.66872	0.279403	8.01184	1.13e-15	1.4078e-14
IL11RA	43.4739	-1.66657	0.280434	9.24437	2.3663e-20	3.89462e-19
DNAH3	66.803	-1.66194	0.22709	8.27971	1.23474e-16	1.63578e-15
MT-ND5	26144.1	-1.66185	0.265639	7.12595	1.03369e-12	1.03552e-11
LINC01206	4.25911	-1.65783	0.427739	10.8592	1.80405e-27	4.26721e-26
RIPPLY3	12.48	-1.65621	0.425434	6.36245	1.9856e-10	1.65637e-09
ATP8B3	966.962	-1.65365	0.097009	6.80889	9.83512e-12	9.16583e-11
FOXE1	50.07	-1.64469	0.258879	9.53627	1.48061e-21	2.59565e-20
ROR1	364.927	-1.64012	0.108978	3.96947	7.20338e-05	0.000322132
MMP13	194.648	-1.63972	0.142598	10.6371	2.00347e-26	4.50687e-25
AL451069.3	15.5638	-1.63086	0.424321	5.83499	5.37949e-09	3.99206e-08
CAPN8	131.737	-1.62697	0.17645	4.98154	6.3079e-07	3.76063e-06
LINC00475	4.75378	-1.62498	0.435881	6.33273	2.40862e-10	2.00127e-09
SPNS2	88.9163	-1.62496	0.201908	5.01326	5.35149e-07	3.22437e-06
HIST1H3H	98.6752	-1.61958	0.239501	10.2453	1.24248e-24	2.52103e-23
AC007611.1	6.32464	-1.61903	0.437502	3.09124	0.0019932	0.00678949
LINC01348	29.0899	-1.61815	0.311713	9.96501	2.16845e-23	4.13119e-22
KCNAB1	12.7648	-1.61672	0.419501	7.39368	1.42825e-13	1.52744e-12
STARD4-AS1	28.5482	-1.61636	0.340902	8.1422	3.8816e-16	4.99183e-15
WDR54	397.972	-1.61542	0.10549	3.85949	0.000113624	0.000492171
SECTM1	100.064	-1.61136	0.192354	3.91195	9.15522e-05	0.000402396
AC002480.1	21.0438	-1.60787	0.364957	7.36789	1.73356e-13	1.84024e-12
CSPG4	106.463	-1.60699	0.209316	5.5275	3.24821e-08	2.22699e-07
APLP1	34.8893	-1.60495	0.288208	9.79219	1.21635e-22	2.24963e-21
MSRB3	49.7994	-1.60208	0.252668	3.21904	0.00128619	0.00455488
TGFB2	334.966	-1.60093	0.255814	4.74027	2.13436e-06	1.19751e-05
COL16A1	4.574	-1.60017	0.435733	5.66281	1.4891e-08	1.0601e-07
TXK	15.2049	-1.59973	0.386222	3.07718	0.00208967	0.00708012
YPEL1	71.0768	-1.59742	0.226613	6.0902	1.12767e-09	8.84393e-09
AC005736.1	15.9161	-1.59578	0.414792	7.59012	3.19614e-14	3.59302e-13
SRRM3	21.3226	-1.59487	0.370077	4.4476	8.68358e-06	4.49235e-05
SLC2A4	8.26901	-1.59297	0.422368	9.33584	1.00198e-20	1.67864e-19
AL441992.1	133.278	-1.59254	0.184747	6.56481	5.2098e-11	4.57071e-10
KIF12	10.8718	-1.59242	0.404514	7.66038	1.85381e-14	2.11494e-13
TLE2	72.1829	-1.59154	0.234736	12.6462	1.17459e-36	3.97587e-35
AL133355.1	17.9812	-1.58977	0.37121	11.7687	5.65783e-32	1.58596e-30
NPTXR	48.2692	-1.58876	0.285047	3.69574	0.000219249	0.000901452
STS	1153.94	-1.58702	0.0889841	11.7259	9.39377e-32	2.61955e-30
KIF5A	17.2479	-1.58624	0.358768	5.52675	3.26215e-08	2.23583e-07
SYNM	117.797	-1.58582	0.184803	3.70568	0.000210827	0.000868647
ST6GALNAC5	350.575	-1.5855	0.118098	5.15285	2.56564e-07	1.60282e-06
AC092053.3	9.55151	-1.58518	0.42676	6.17328	6.68881e-10	5.34707e-09
ROBO2	8.16983	-1.58091	0.428373	6.17789	6.49627e-10	5.20282e-09
PDGFD	68.3953	-1.57985	0.254191	7.27626	3.43197e-13	3.5658e-12
HIST2H2BE	1196.67	-1.57968	0.0786449	5.38179	7.37494e-08	4.86868e-07
PLAC1	21.1671	-1.57924	0.356081	6.05763	1.38142e-09	1.07169e-08
AC234772.2	13.2287	-1.57628	0.387134	5.14392	2.69068e-07	1.67413e-06
CXCL6	5.30889	-1.5711	0.437573	7.36726	1.74171e-13	1.84798e-12
ENTPD8	8.61249	-1.57037	0.435792	4.41402	1.01466e-05	5.19261e-05
AC011498.7	15.6197	-1.57018	0.378238	3.82134	0.000132728	0.000567501
PBXIP1	907.471	-1.56766	0.0772134	8.93352	4.12655e-19	6.33189e-18
RNF225	18.1916	-1.56597	0.368909	6.30163	2.94539e-10	2.42665e-09
CASC10	36.8614	-1.56594	0.301354	5.29733	1.1751e-07	7.59232e-07
RCOR2	23.771	-1.56543	0.371288	5.2291	1.7034e-07	1.08269e-06
S100A3	59.6412	-1.56461	0.251224	13.9234	4.56815e-44	1.93589e-42
LPP-AS2	29.2765	-1.56339	0.328898	4.64506	3.39975e-06	1.86661e-05
LOXL4	24.0024	-1.56171	0.351289	6.39416	1.61428e-10	1.35857e-09
AL353693.1	6.57026	-1.55993	0.436829	5.97072	2.3621e-09	1.79814e-08
DGLUCY	12.2321	-1.55923	0.389885	3.41462	0.000638708	0.00241486
CSDC2	5.35725	-1.55645	0.43733	4.70941	2.48434e-06	1.38378e-05
EPSTI1	44.4531	-1.55159	0.290352	14.6121	2.34997e-48	1.12924e-46
Z98257.1	7.14838	-1.55113	0.437553	4.17706	2.95303e-05	0.000141241
NTRK2	60.4111	-1.55015	0.226816	11.9561	6.02969e-33	1.7709e-31
ANKRD20A19P	3.41955	-1.54789	0.424556	5.91745	3.26975e-09	2.45693e-08
PDE6G	8.76492	-1.54735	0.430697	7.89062	3.00697e-15	3.65523e-14
LINC01132	5.77118	-1.54649	0.437418	15.4308	1.0159e-53	5.71029e-52
ACVR1C	709.807	-1.54399	0.114814	9.45815	3.13426e-21	5.37644e-20
PDK2	318.031	-1.54391	0.108339	10.8984	1.17321e-27	2.80009e-26
CLCNKB	12.9904	-1.53999	0.409731	4.25897	2.05374e-05	0.000100598
TM7SF2	317.47	-1.53861	0.13781	5.58702	2.30994e-08	1.61403e-07
FAM189A2	32.4765	-1.53836	0.3593	15.0072	6.58925e-51	3.44304e-49
AC113383.1	19.9555	-1.53676	0.360667	5.47636	4.34171e-08	2.93096e-07
NPFFR1	4.77934	-1.53654	0.432767	11.6296	2.91333e-31	7.92899e-30
TNFRSF18	113.29	-1.53454	0.191813	9.12498	7.17505e-20	1.15358e-18
AIF1L	295.647	-1.53424	0.11757	3.71915	0.000199895	0.000827563
CAPS	707.588	-1.53422	0.0853476	3.57581	0.00034915	0.00138222
GAP43	6.28674	-1.53265	0.436775	11.8065	3.61264e-32	1.02198e-30
CRYGN	3.48076	-1.53263	0.423686	9.98331	1.80341e-23	3.45715e-22
NEXN	82.4208	-1.53124	0.202646	11.199	4.12357e-29	1.03706e-27
GLT8D2	36.5164	-1.52836	0.322965	3.03907	0.00237309	0.00794399
RAB6B	73.1117	-1.52377	0.2191	5.70796	1.1434e-08	8.21325e-08
C5AR1	26.0733	-1.5222	0.331	13.1469	1.77365e-39	6.6061e-38
MYORG	328.829	-1.5194	0.133241	7.47965	7.4521e-14	8.16847e-13
IFITM10	162.167	-1.51915	0.159896	10.3877	2.81984e-25	5.92827e-24
EDN1	30.8079	-1.51882	0.316001	9.14697	5.85507e-20	9.43472e-19
CTSS	108.106	-1.51735	0.211001	4.41164	1.0259e-05	5.2435e-05
AC097059.2	32.1327	-1.51648	0.306114	7.79474	6.45398e-15	7.62158e-14
TMEM255A	147.834	-1.51564	0.180487	4.11776	3.8257e-05	0.000179198
AC010547.2	7.60757	-1.51358	0.428568	9.9081	3.83878e-23	7.26198e-22
SRGAP3	55.6245	-1.51247	0.263347	8.33739	7.59455e-17	1.01993e-15
GBP4	24.0743	-1.51206	0.361008	8.15503	3.49084e-16	4.50004e-15
DNAH12	3.73835	-1.51175	0.430481	11.9008	1.17224e-32	3.40567e-31
FHAD1	38.256	-1.51157	0.292726	16.8179	1.80336e-63	1.31602e-61
ACSF2	824.299	-1.51146	0.0821312	5.0304	4.89454e-07	2.95899e-06
UBA7	44.4087	-1.51057	0.295849	6.10689	1.0159e-09	7.99062e-09
TMEM74	32.8022	-1.51012	0.304636	6.70661	1.99197e-11	1.81401e-10
PALM3	11.7712	-1.50965	0.43436	8.2995	1.04549e-16	1.39105e-15
MT1L	82.3391	-1.50891	0.234305	9.90164	4.09518e-23	7.72665e-22
TTLL11-IT1	56.0419	-1.50862	0.259465	6.4251	1.31784e-10	1.11959e-09
ASB9	176.945	-1.50804	0.148355	6.31753	2.65769e-10	2.19888e-09
DAB2IP	1580.75	-1.50752	0.074229	10.1541	3.17697e-24	6.31523e-23
MMP11	63.116	-1.5063	0.256114	11.5167	1.08632e-30	2.89434e-29
DDAH2	504.158	-1.50485	0.0937928	3.54776	0.000388527	0.00152492
CPT1C	221.256	-1.50278	0.13882	7.05745	1.69582e-12	1.67745e-11
ABCC6P2	17.774	-1.50264	0.370311	7.15627	8.28995e-13	8.3669e-12
LINC02593	44.5522	-1.50217	0.264789	4.60535	4.11763e-06	2.22445e-05
TSPAN10	20.839	-1.5004	0.337254	5.50321	3.72946e-08	2.53354e-07
SBK1	28.4648	-1.50028	0.315075	9.4451	3.5507e-21	6.07626e-20
RFPL3	5.45717	-1.4989	0.437438	4.19284	2.75487e-05	0.000132352
AP003068.4	7.68954	-1.49888	0.433417	21.8381	1.00838e-105	1.85542e-103
AL035701.1	3.48678	-1.49887	0.422057	6.68765	2.26787e-11	2.05483e-10
AL359715.3	9.37204	-1.49821	0.421149	10.8261	2.59047e-27	6.07492e-26
TMEM108	67.7845	-1.49736	0.237363	11.7206	1.0001e-31	2.78527e-30
CKB	2098.48	-1.49731	0.0712994	5.04766	4.47251e-07	2.72143e-06
TMEM176B	21.6596	-1.49367	0.364188	2.96432	0.00303355	0.00986947
VIPR1	20.7336	-1.49184	0.34772	3.3332	0.00085854	0.00315296
LINC00920	14.0104	-1.49104	0.387812	3.00005	0.00269933	0.00889912
SVOPL	9.2068	-1.48718	0.418593	5.67565	1.38166e-08	9.85563e-08
CALR4P	5.45196	-1.48697	0.436772	5.41263	6.21066e-08	4.12664e-07
DHRS2	1794.56	-1.48628	0.0731421	6.54982	5.76062e-11	5.03552e-10
MT1M	6.76731	-1.48316	0.437574	3.91261	9.13028e-05	0.000401464
CAV1	3239.24	-1.48134	0.170891	4.67636	2.92008e-06	1.61189e-05
ZNF618	116.199	-1.48027	0.255865	9.84185	7.4331e-23	1.38786e-21
AL645933.2	12.5468	-1.47968	0.390063	11.9695	5.13073e-33	1.51932e-31
DPP4	415.01	-1.47928	0.108505	3.57747	0.000346933	0.00137445
LSS	1438.55	-1.47185	0.0699799	7.93291	2.1407e-15	2.61996e-14
PRR5L	29.4924	-1.46988	0.295561	6.68211	2.35527e-11	2.12507e-10
ARRB1	285.472	-1.46864	0.126093	6.49029	8.56725e-11	7.40706e-10
LPCAT1	15913.4	-1.46861	0.120111	18.3949	1.44287e-75	1.49337e-73
GBP5	9.56688	-1.46839	0.432552	17.0211	5.73131e-65	4.37531e-63
MB	461.958	-1.46721	0.127641	4.55645	5.20249e-06	2.77776e-05
PCDHA2	43.5109	-1.465	0.260154	12.9258	3.22098e-38	1.14424e-36
DEPP1	140.274	-1.4642	0.174024	6.23014	4.66018e-10	3.76876e-09
LINC02522	21.8088	-1.4637	0.351739	7.58496	3.3258e-14	3.73294e-13
PKP1	131.816	-1.46268	0.227181	3.06041	0.00221036	0.0074514
MAML2	184.942	-1.46236	0.149362	5.87942	4.11718e-09	3.07973e-08
KLHL41	6.69146	-1.46152	0.434663	4.69912	2.61284e-06	1.45272e-05
GLIDR	24.7499	-1.46108	0.333586	3.52802	0.000418675	0.00163283
TCEA3	244.871	-1.45899	0.140012	13.0817	4.18874e-39	1.5362e-37
AL358074.1	5.87167	-1.45755	0.437497	11.2629	1.99981e-29	5.10093e-28
S100A5	40.4795	-1.45733	0.27063	3.63273	0.000280436	0.00112866
PRSS23	5086.15	-1.45513	0.0699409	6.6624	2.6939e-11	2.41945e-10
CFD	104.874	-1.45491	0.189006	11.5175	1.07657e-30	2.87192e-29
SAMD11	263.057	-1.45482	0.291578	6.87285	6.29297e-12	5.94711e-11
AC104695.3	7.83668	-1.45305	0.433302	3.69692	0.000218231	0.00089778
TNS4	826.314	-1.44861	0.0854411	11.7815	4.86185e-32	1.3664e-30
ACOX2	106.393	-1.44768	0.19337	10.7275	7.56041e-27	1.73519e-25
FSTL1	608.988	-1.44758	0.0990152	3.66494	0.000247393	0.00100659
TRIM46	78.7388	-1.44611	0.239707	10.9148	9.79474e-28	2.3429e-26
SREBF1	3481.15	-1.44558	0.0466084	4.06347	4.83484e-05	0.000222165
TXNIP	6751.46	-1.44473	0.0684097	3.49678	0.000470916	0.00182533
RAB3A	57.0592	-1.44461	0.257433	9.07838	1.10198e-19	1.74309e-18
CST6	401.699	-1.44433	0.138937	17.0846	1.93169e-65	1.52328e-63
ADAM22	83.9761	-1.44378	0.210156	17.7336	2.30614e-70	2.0347e-68
PLPPR3	75.4752	-1.44044	0.391679	3.02966	0.00244826	0.00815949
MUC16	887.581	-1.43778	0.0914837	4.66033	3.15699e-06	1.7382e-05
PRR36	94.2216	-1.43666	0.204871	4.51277	6.3985e-06	3.3778e-05
AC091849.2	25.7807	-1.43153	0.327461	5.51577	3.47259e-08	2.36876e-07
HAPLN3	81.2381	-1.43121	0.242331	5.67139	1.41641e-08	1.00968e-07
FZD2	330.741	-1.43103	0.153506	4.91862	8.71587e-07	5.10572e-06
ID3	843.696	-1.42751	0.0776923	8.11282	4.94593e-16	6.3153e-15
DBNDD1	450.642	-1.42737	0.117128	3.76417	0.000167105	0.000700437
COL9A2	53.8492	-1.42705	0.268852	8.07679	6.64921e-16	8.4153e-15
AC122710.2	3.48427	-1.42559	0.418216	5.79085	7.00314e-09	5.142e-08
TRIB2	285.743	-1.42496	0.122361	12.6848	7.17868e-37	2.44917e-35
TNFAIP8L1	490.858	-1.42451	0.09526	7.25412	4.04295e-13	4.17242e-12
RPS6KA5	129.745	-1.42383	0.19504	11.5184	1.06534e-30	2.8455e-29
TAF7L	22.4413	-1.42361	0.338384	10.851	1.9726e-27	4.65638e-26
AL512408.1	6.85391	-1.42328	0.434508	4.8164	1.46174e-06	8.3648e-06
ZMYND10	14.0434	-1.42168	0.387312	5.6439	1.6624e-08	1.17724e-07
PECR	192.95	-1.42155	0.165721	6.94996	3.65394e-12	3.507e-11
GUCY1B1	76.9738	-1.42147	0.219875	6.62352	3.50748e-11	3.11635e-10
NOV	141.595	-1.41843	0.156604	3.57644	0.000348311	0.00137915
AXDND1	7.40621	-1.41823	0.432208	3.55304	0.000380799	0.0014976
KCNH8	14.6804	-1.41413	0.398349	7.07423	1.50284e-12	1.49024e-11
ABO	73.7131	-1.41368	0.218325	8.8203	1.14153e-18	1.70541e-17
ARHGEF17	391.444	-1.41349	0.122841	20.9047	4.84748e-97	7.34905e-95
ABCC6	60.9515	-1.41249	0.265642	5.35465	8.57244e-08	5.62645e-07
DNAJC22	37.8556	-1.41237	0.434978	6.28309	3.31919e-10	2.72108e-09
SPINK5	80.8087	-1.41091	0.245229	9.5285	1.59577e-21	2.78619e-20
ZNF503	420.881	-1.40941	0.10471	10.2737	9.26012e-25	1.89138e-23
P2RY6	296.036	-1.40854	0.163273	6.11915	9.40753e-10	7.41851e-09
NKAIN2	23.1143	-1.40805	0.327211	8.92354	4.5161e-19	6.89522e-18
AL031777.3	4.21408	-1.40683	0.430891	7.06882	1.56255e-12	1.54803e-11
LINC02560	5.48737	-1.40641	0.437561	4.37209	1.23061e-05	6.21746e-05
FOXO6	33.629	-1.40588	0.324971	6.08473	1.16685e-09	9.13454e-09
MAP3K12	69.4435	-1.40516	0.236236	2.99635	0.00273232	0.00899548
HIST1H2AC	698.863	-1.40459	0.100996	12.5524	3.85416e-36	1.27454e-34
TMEM45A	36.7765	-1.40371	0.312679	18.2933	9.35729e-75	9.41326e-73
SLC12A5	20.626	-1.399	0.35759	8.80817	1.272e-18	1.89375e-17
SEPT6	199.63	-1.39862	0.140151	5.83676	5.32267e-09	3.95125e-08
ETNPPL	8.17507	-1.39821	0.430197	3.23767	0.00120509	0.0042938
AKAP5	121.476	-1.39722	0.215673	6.4215	1.34935e-10	1.14455e-09
LINC00997	25.2264	-1.39599	0.359938	10.6612	1.54515e-26	3.50146e-25
AL139384.2	11.0064	-1.39529	0.405016	5.51602	3.4676e-08	2.3661e-07
RN7SL381P	11.0178	-1.39505	0.410974	10.1553	3.13797e-24	6.24345e-23
DOK7	10.7604	-1.394	0.435661	10.7296	7.39029e-27	1.69977e-25
PRICKLE2	76.1083	-1.39306	0.208231	4.19889	2.68225e-05	0.000129151
AL109918.1	167.417	-1.39302	0.155166	8.28675	1.16384e-16	1.5428e-15
FZD1	208.835	-1.38972	0.149335	5.17409	2.29026e-07	1.43955e-06
VWA2	8.30789	-1.38741	0.43411	10.1468	3.42548e-24	6.78416e-23
CAPN6	13.3447	-1.38703	0.405553	3.36467	0.000766365	0.00284258
OVOL2	112.278	-1.3862	0.20301	3.03101	0.00243733	0.0081325
NMU	78.3493	-1.38604	0.226831	14.8399	8.08738e-50	4.0774e-48
CFLAR-AS1	17.4905	-1.38562	0.371812	4.64407	3.41606e-06	1.87509e-05
NUAK2	48.9147	-1.38531	0.249474	10.6277	2.21526e-26	4.96771e-25
ACY3	3.96205	-1.38521	0.4307	3.03971	0.00236803	0.0079283
CAMK1D	181.191	-1.38316	0.150942	12.6797	7.66556e-37	2.61114e-35
PABPC4L	35.0336	-1.38275	0.287925	4.17601	2.96661e-05	0.000141828
LINC01224	128.12	-1.37455	0.158988	11.4763	1.73599e-30	4.59586e-29
OR2B6	14.5093	-1.37351	0.410944	11.8292	2.7586e-32	7.85545e-31
IL17REL	2.96889	-1.37315	0.416157	10.1212	4.45004e-24	8.77294e-23
DENND6B	83.2816	-1.37187	0.204255	7.7146	1.21359e-14	1.40614e-13
AL512625.1	22.9966	-1.36992	0.356154	3.8967	9.75139e-05	0.000427378
MVK	549.662	-1.36743	0.0907329	16.1181	1.90267e-58	1.19768e-56
AGGF1P1	12.8505	-1.36721	0.400199	8.84898	8.83224e-19	1.32502e-17
AL031590.1	5.61237	-1.36297	0.43678	15.6621	2.74644e-55	1.59368e-53
ARHGAP45	686.528	-1.36291	0.0824281	5.14716	2.64465e-07	1.64835e-06
AOC1	88.3375	-1.36236	0.20948	3.82412	0.000131241	0.00056159
PIFO	2.94432	-1.35973	0.415372	11.71	1.13308e-31	3.15154e-30
GRAMD4P7	4.74718	-1.35958	0.432896	14.2516	4.37864e-46	1.97617e-44
SEC31B	75.5735	-1.359	0.228723	5.63919	1.70852e-08	1.20871e-07
ARHGAP27P2	11.5504	-1.35731	0.41767	8.30085	1.03366e-16	1.37617e-15
PCDHB8	230.246	-1.3548	0.152817	3.04476	0.00232869	0.00781239
EFHC2	24.3757	-1.354	0.35048	9.97039	2.05422e-23	3.92398e-22
AL136298.1	20.996	-1.35208	0.374949	8.19929	2.41805e-16	3.14917e-15
CNTN5	39.7916	-1.35185	0.280348	10.387	2.84125e-25	5.96746e-24
TMPRSS2	15.2829	-1.34788	0.391683	10.2598	1.06907e-24	2.17945e-23
PACSIN1	276.402	-1.34725	0.120271	7.3487	2.00147e-13	2.11111e-12
ITGA2B	21.1734	-1.34589	0.36348	3.45957	0.000541033	0.00207396
FBP1	840.308	-1.34398	0.0723896	6.97802	2.99362e-12	2.89388e-11
SHD	11.027	-1.34366	0.433169	12.7798	2.12505e-37	7.37874e-36
VGLL1	3.12497	-1.34361	0.414122	14.2799	2.91839e-46	1.33108e-44
CRIM1-DT	15.7964	-1.34294	0.395696	9.07422	1.14493e-19	1.80572e-18
AL590004.3	10.2134	-1.342	0.417944	16.2664	1.70879e-59	1.10471e-57
GAMT	392.96	-1.34166	0.109816	5.01047	5.4298e-07	3.26607e-06
HEYL	7.77186	-1.34053	0.436528	10.5321	6.14583e-26	1.34459e-24
PLAT	5664.21	-1.33941	0.156569	3.81935	0.000133805	0.00057188
DPY19L2P1	18.482	-1.33911	0.402292	14.2303	5.93964e-46	2.66393e-44
ABCA7	1559.54	-1.33767	0.0660156	3.24138	0.00118954	0.00424683
SLC4A8	63.9518	-1.33741	0.247047	19.1808	5.35001e-82	6.3283e-80
B3GNT6	19.4699	-1.33694	0.348536	9.71721	2.54674e-22	4.63843e-21
PCDHA1	137.252	-1.33629	0.178656	16.9128	3.62157e-64	2.68846e-62
C4orf19	73.7637	-1.33574	0.202496	4.03974	5.3511e-05	0.000244427
AL691482.3	18.1388	-1.33525	0.37976	11.3232	1.00771e-29	2.6012e-28
AC027307.3	5.10592	-1.33284	0.42353	3.50854	0.000450578	0.00175028
IZUMO4	61.0336	-1.33273	0.264776	3.60799	0.000308577	0.00123385
AL357060.1	32.4046	-1.33089	0.287544	7.08512	1.38929e-12	1.38082e-11
TMEM191B	25.9088	-1.32958	0.317141	4.06722	4.75772e-05	0.000218855
ARNT2	6.07044	-1.32915	0.436784	8.4057	4.2531e-17	5.83934e-16
CCR10	7.01368	-1.32808	0.436382	2.96373	0.00303938	0.00988694
SLCO1A2	11.3371	-1.32784	0.409422	12.2971	9.38564e-35	2.94539e-33
SYT12	22.0065	-1.32775	0.343416	3.21322	0.00131257	0.0046422
DPYSL5	9.02503	-1.32761	0.42391	10.0568	8.57395e-24	1.65989e-22
PIF1	605.636	-1.32636	0.100155	4.0816	4.47262e-05	0.000206979
TMEM191A	66.353	-1.32358	0.258258	4.07024	4.69642e-05	0.000216313
RHBG	21.0081	-1.32209	0.340497	4.53585	5.73723e-06	3.04439e-05
C4orf3	1302.98	-1.32145	0.0778905	3.72034	0.000198954	0.000823829
SCAMP5	63.1857	-1.32137	0.238808	10.2915	7.69361e-25	1.57891e-23
FSTL4	8.06491	-1.3202	0.426915	9.57141	1.0546e-21	1.87476e-20
AC080188.2	2.93924	-1.32016	0.413042	3.23786	0.00120432	0.00429176
CYP4F12	25.6422	-1.31959	0.359698	11.3236	1.00214e-29	2.58993e-28
IGFBP4	339.099	-1.31944	0.131733	5.336	9.5019e-08	6.2081e-07
HIST1H2BC	176.617	-1.31944	0.1483	3.918	8.92863e-05	0.000393079
GPR137C	32.1096	-1.31779	0.314803	9.22578	2.81503e-20	4.60852e-19
TSHZ2	25.6773	-1.31575	0.342515	5.57958	2.41097e-08	1.68081e-07
AC092171.4	3.98001	-1.31464	0.427972	15.0037	6.94771e-51	3.62156e-49
LRRC15	8.12689	-1.3145	0.434199	8.80866	1.26651e-18	1.88819e-17
FMO5	97.4676	-1.31358	0.196311	10.1477	3.39261e-24	6.72524e-23
PDGFRL	14.7748	-1.31253	0.404759	15.3712	2.55489e-53	1.4103e-51
LINC00426	4.26829	-1.31217	0.426984	7.02178	2.19063e-12	2.14266e-11
MSLN	194.501	-1.30829	0.150085	3.87582	0.000106268	0.00046301
SARDH	15.7668	-1.30767	0.377238	3.8951	9.81572e-05	0.000430022
AOX1	49.2722	-1.30751	0.239543	3.87339	0.000107332	0.000467363
APBA1	79.0949	-1.30695	0.222605	10.6774	1.29807e-26	2.96341e-25
AP000787.1	19.7773	-1.30417	0.361845	4.17343	3.00052e-05	0.00014329
CABLES1	126.557	-1.30322	0.181349	4.05152	5.08856e-05	0.000233028
BCAM	1887.07	-1.30023	0.0809318	5.60696	2.05906e-08	1.4453e-07
VEGFC	919.434	-1.30017	0.101155	6.87318	6.27878e-12	5.9363e-11
TSPOAP1	17.7753	-1.30015	0.365014	5.04392	4.56091e-07	2.77131e-06
OAS1	110.942	-1.29918	0.175498	12.8869	5.33748e-38	1.88369e-36
CPED1	9.33575	-1.29708	0.435892	3.27269	0.00106529	0.00384018
PCDHA10	194.046	-1.29601	0.159775	5.68382	1.31722e-08	9.42096e-08
AP002800.1	13.4078	-1.29523	0.401201	15.2271	2.33761e-52	1.26125e-50
NYNRIN	44.5538	-1.29419	0.435829	5.92206	3.1793e-09	2.39231e-08
PRR15	205.533	-1.29374	0.13254	5.15241	2.57154e-07	1.60604e-06
MIR137HG	2.90012	-1.28906	0.410999	2.98809	0.00280722	0.00921402
MFSD4A	19.8149	-1.28882	0.351956	5.74527	9.17742e-09	6.67021e-08
COL4A4	23.0224	-1.28826	0.332242	10.5208	6.92794e-26	1.51109e-24
PGM5P3-AS1	9.19364	-1.28776	0.42199	3.22272	0.00126981	0.00450205
PDZD7	192.71	-1.28728	0.167448	5.44167	5.27821e-08	3.52996e-07
VSTM2L	164.995	-1.28706	0.159614	3.12439	0.00178174	0.00612737
ERVV-2	24.9784	-1.28691	0.380249	12.4702	1.08494e-35	3.52819e-34
TNS3	1601.42	-1.28479	0.0714145	6.63618	3.21915e-11	2.86608e-10
CERS4	46.2375	-1.28475	0.295451	3.00719	0.00263671	0.00871403
MAMLD1	151.189	-1.28436	0.171938	4.33405	1.46389e-05	7.31196e-05
EPHA7	31.9119	-1.28377	0.293686	4.76534	1.88537e-06	1.06531e-05
AP001469.1	5.95729	-1.28351	0.433112	4.15834	3.20566e-05	0.000152242
SLC26A9	38.5832	-1.28325	0.306958	15.7886	3.72683e-56	2.19811e-54
MARCKSL1	1125.29	-1.28267	0.0978284	14.108	3.38971e-45	1.48321e-43
CXXC4	32.8074	-1.28136	0.323384	4.32867	1.50016e-05	7.48272e-05
AMOTL2	1043.08	-1.28105	0.0873144	6.55791	5.45657e-11	4.781e-10
TRPV4	104.007	-1.28038	0.176224	3.26006	0.00111387	0.00399722
HIST1H2AI	23.5656	-1.27883	0.335452	4.12268	3.7449e-05	0.000175567
GSTM1	61.7902	-1.2784	0.25448	13.5919	4.47486e-42	1.79729e-40
AC134682.1	4.04072	-1.27589	0.408452	10.5883	3.37608e-26	7.4928e-25
DMPK	1621.87	-1.27324	0.0640134	6.14896	7.79917e-10	6.19559e-09
AC022182.1	10.3836	-1.27092	0.418254	14.2762	3.07945e-46	1.40157e-44
FSCN2	11.5745	-1.27043	0.40122	16.7905	2.86275e-63	2.06118e-61
SUSD2	18.7537	-1.27009	0.365151	6.91684	4.61828e-12	4.39727e-11
LINC01970	34.1137	-1.26908	0.287	3.34879	0.000811662	0.00299787
SYDE1	58.2308	-1.26831	0.252587	3.20098	0.00136962	0.00482022
GRIN3B	24.3577	-1.26823	0.327093	14.0213	1.15542e-44	5.02505e-43
LCN12	17.6351	-1.26674	0.378029	10.6967	1.0546e-26	2.41012e-25
CCDC106	216.583	-1.26672	0.136872	10.0584	8.43241e-24	1.63543e-22
HIST2H2AC	15.7364	-1.2665	0.384038	4.86533	1.14263e-06	6.5895e-06
TRDMT1	125.951	-1.26583	0.168655	5.99946	1.97975e-09	1.51673e-08
PRSS27	26.4021	-1.26576	0.335703	9.22708	2.78111e-20	4.55645e-19
CNFN	31.2646	-1.26567	0.318992	12.5743	2.92194e-36	9.72235e-35
RAB11B-AS1	14.3999	-1.26556	0.395224	3.32236	0.000892589	0.00326797
C1R	13.2428	-1.26526	0.395155	3.48183	0.000497994	0.00192405
TUBB3	40.1425	-1.26486	0.288376	11.1035	1.20685e-28	2.97266e-27
ALDH5A1	229.174	-1.26452	0.13226	4.45533	8.37652e-06	4.3432e-05
CHST4	111.457	-1.25899	0.180121	3.37818	0.000729664	0.00271909
MROH6	1448.69	-1.25885	0.0693379	4.54514	5.48996e-06	2.92255e-05
MAPK11	61.1429	-1.25881	0.226307	6.05514	1.40296e-09	1.08644e-08
AC098934.2	32.1198	-1.2582	0.284668	10.0743	7.18059e-24	1.39642e-22
CCDC151	11.3173	-1.25587	0.41169	4.62402	3.76365e-06	2.0502e-05
CDC42EP3	3616.98	-1.25278	0.0530247	4.50024	6.78771e-06	3.57014e-05
LINC00482	48.5171	-1.25229	0.266945	5.28596	1.2505e-07	8.04809e-07
HIST1H2BE	12.1922	-1.25211	0.410281	9.73266	2.18798e-22	4.00194e-21
TP63	37.0852	-1.25192	0.369022	3.29197	0.000994873	0.00361052
CDK15	15.3181	-1.25182	0.376846	15.6536	3.1399e-55	1.81709e-53
ESYT2	1936.94	-1.25171	0.0553657	3.02459	0.00248968	0.00828407
BNIP3L	801.696	-1.25088	0.082012	6.10572	1.02335e-09	8.04629e-09
PIK3R3	310.605	-1.25088	0.135138	12.6272	1.49491e-36	5.02852e-35
AC142472.1	28.8646	-1.25035	0.349313	12.2949	9.64354e-35	3.02192e-33
LINC00491	33.6229	-1.25033	0.322998	7.75942	8.53182e-15	9.97139e-14
FZD4	104.611	-1.25021	0.189989	7.49938	6.41198e-14	7.06434e-13
FOLH1	11.8384	-1.24965	0.404615	3.77135	0.000162368	0.00068244
SHF	41.0902	-1.24838	0.277776	7.97105	1.57334e-15	1.94326e-14
AP002807.1	21.4058	-1.24774	0.349448	19.1642	7.37367e-82	8.67434e-80
CDC42EP5	16.4602	-1.24739	0.379495	4.71553	2.41083e-06	1.34631e-05
DNM3	64.5878	-1.24639	0.249657	2.97858	0.00289585	0.00947156
HSPB1	7437.89	-1.24398	0.0466256	12.3557	4.53662e-35	1.43203e-33
SOX5	2.72699	-1.24202	0.407856	12.4465	1.46044e-35	4.71369e-34
INPP5J	20.9318	-1.24185	0.366527	12.5654	3.27022e-36	1.08477e-34
HLA-DMA	41.092	-1.24164	0.271083	7.51416	5.72763e-14	6.33304e-13
AL138760.1	2.97713	-1.2412	0.407552	3.88256	0.000103363	0.000451176
ALG1L	12.335	-1.24046	0.400525	3.71239	0.000205309	0.000848185
SLC40A1	278.103	-1.23838	0.127232	7.85663	3.94609e-15	4.74324e-14
PCDHB13	187.84	-1.23782	0.139579	3.24962	0.0011556	0.00413527
ITGB1BP2	11.742	-1.23708	0.415202	3.20047	0.00137204	0.00482792
UBXN10	33.523	-1.23557	0.294298	7.07866	1.4556e-12	1.44473e-11
NFKBIZ	463.997	-1.23315	0.123544	4.78329	1.72451e-06	9.78527e-06
ELF3-AS1	58.5283	-1.2329	0.266613	3.34691	0.000817181	0.00301651
RPL13AP20	34.3672	-1.23268	0.345613	3.19411	0.00140262	0.00492828
PTGER4	733.748	-1.2308	0.109349	9.54353	1.38057e-21	2.42819e-20
NRAV	83.1735	-1.22956	0.22864	10.236	1.36759e-24	2.76446e-23
SYT16	20.2447	-1.22913	0.345091	8.03113	9.65804e-16	1.20672e-14
SORL1	1439.46	-1.22808	0.184889	5.11674	3.10862e-07	1.9214e-06
SYNGR1	22.4934	-1.22708	0.346899	3.99069	6.58826e-05	0.000296596
ADRA1B	44.451	-1.22635	0.264365	4.42746	9.53504e-06	4.90374e-05
ITGA7	53.8923	-1.22481	0.269044	16.1197	1.85556e-58	1.1749e-56
KRT89P	2.88071	-1.22474	0.419136	14.1528	1.7958e-45	7.97113e-44
RASSF4	126.349	-1.22347	0.217919	12.2006	3.08516e-34	9.48818e-33
TSPAN6	1571.09	-1.21908	0.0618144	4.72818	2.26537e-06	1.26903e-05
OBSL1	93.2651	-1.21803	0.221672	4.16817	3.07055e-05	0.000146342
DMBX1	282.045	-1.21747	0.124181	3.89923	9.65011e-05	0.000423197
SULF1	49.7878	-1.21689	0.315218	7.4518	9.20737e-14	9.97565e-13
RNF145	1377.74	-1.21495	0.0866443	10.2576	1.09345e-24	2.22704e-23
AC106782.2	13.1499	-1.2145	0.405888	3.76452	0.000166872	0.000700005
FBN2	18.5394	-1.21237	0.375585	4.8489	1.24145e-06	7.13454e-06
AL109615.3	220.341	-1.21181	0.1861	5.7281	1.01562e-08	7.3395e-08
TNFSF13	58.3873	-1.21168	0.255505	3.41192	0.000645068	0.00243461
STPG3-AS1	20.5987	-1.21082	0.336896	3.36263	0.000772047	0.00286152
DARS-AS1	15.6165	-1.20886	0.370387	8.79624	1.41473e-18	2.09899e-17
COL12A1	24.1669	-1.20883	0.354186	3.44922	0.000562216	0.00214866
SNCA	35.3917	-1.2073	0.308748	4.23194	2.31689e-05	0.000112693
RTBDN	40.8461	-1.2066	0.29858	5.36365	8.15562e-08	5.36216e-07
CREB3L1	377.365	-1.20489	0.118477	4.67645	2.91889e-06	1.61164e-05
PCDHA4	45.579	-1.20431	0.279081	3.07806	0.00208356	0.00706265
E2F2	57.0053	-1.20414	0.251382	3.26586	0.00109133	0.00392157
EFNA3	37.0112	-1.20322	0.270459	3.86127	0.0001128	0.000489097
TMEM191C	23.6688	-1.20302	0.328616	5.16681	2.38127e-07	1.4924e-06
KCNAB3	23.0643	-1.20277	0.327642	4.92532	8.42211e-07	4.9417e-06
QPRT	798.718	-1.20258	0.0819578	15.3951	1.76584e-53	9.823e-52
PPARGC1A	12.0854	-1.20147	0.398252	9.08902	9.9936e-20	1.58426e-18
AL596244.1	631.601	-1.19966	0.0942149	12.0308	2.44855e-33	7.34155e-32
AC009118.3	2.68522	-1.1994	0.416664	3.71612	0.000202308	0.000836589
TMEM173	1528.73	-1.19881	0.0701478	3.73576	0.000187151	0.000778549
GPR161	84.3363	-1.19681	0.224439	5.7056	1.15933e-08	8.32211e-08
HDAC2-AS2	15.8024	-1.19669	0.391655	3.42313	0.000619047	0.00234917
CACNB1	303.577	-1.19624	0.12027	7.81315	5.57757e-15	6.6266e-14
AL590666.4	2.44598	-1.19622	0.404991	11.9335	7.91334e-33	2.30838e-31
DPY19L2	43.773	-1.19599	0.250591	4.39845	1.09027e-05	5.55271e-05
TNFRSF10C	14.4861	-1.19536	0.389466	3.17633	0.00149151	0.0052117
CHRNB1	133.787	-1.19438	0.176233	5.62384	1.86757e-08	1.31647e-07
AL928654.1	20.0179	-1.1936	0.373021	6.63158	3.32102e-11	2.95311e-10
HCFC1R1	540.217	-1.19324	0.112088	4.10541	4.03606e-05	0.000188233
PCDHA7	116.205	-1.19256	0.170241	16.2785	1.40283e-59	9.0964e-58
ALDOC	1547.89	-1.19097	0.0875209	3.14561	0.00165743	0.00573837
CHURC1	114.561	-1.19093	0.194657	9.85254	6.68327e-23	1.25002e-21
TLE6	18.8816	-1.18914	0.343664	12.4969	7.75822e-36	2.54602e-34
PTOV1-AS1	19.7165	-1.18879	0.355098	3.67966	0.000233543	0.000955113
AL844908.1	14.4158	-1.18813	0.393706	2.9752	0.00292795	0.00956783
ACP5	311.711	-1.18627	0.110507	3.03644	0.00239388	0.00800115
B3GNT4	42.3605	-1.18502	0.272922	2.97642	0.00291631	0.0095356
AL662844.4	42.433	-1.18485	0.281907	7.92638	2.25625e-15	2.75511e-14
H1F0	4611.02	-1.18474	0.040645	5.63673	1.73305e-08	1.22486e-07
BARX2	96.5121	-1.1838	0.176942	2.97003	0.00297767	0.00971851
LMO7	904.183	-1.18151	0.0795234	3.38334	0.0007161	0.00267364
CTDSP1	989.897	-1.18136	0.076165	3.79346	0.000148562	0.000628711
SORT1	1204.61	-1.18015	0.0845044	12.4489	1.41712e-35	4.58764e-34
RASA4	17.1557	-1.17663	0.372505	17.6185	1.77631e-69	1.52962e-67
KCNH2	207.393	-1.17591	0.165871	3.23402	0.00122062	0.00434481
CSGALNACT1	36.5819	-1.17307	0.294531	3.11776	0.00182231	0.0062559
CELSR2	141.42	-1.172	0.181588	10.6304	2.15239e-26	4.83177e-25
C10orf91	76.7156	-1.17079	0.265694	14.1428	2.06767e-45	9.14022e-44
APOH	2.45328	-1.16627	0.402416	12.6501	1.1174e-36	3.78825e-35
PADI2	19.3401	-1.16493	0.353443	5.82804	5.60807e-09	4.15167e-08
HIST1H2AE	38.0606	-1.16292	0.276791	9.66607	4.20226e-22	7.58944e-21
ITGB2	501.013	-1.1627	0.127433	3.61927	0.000295436	0.00118306
ALDH7A1	1892.65	-1.16047	0.0679904	5.61719	1.94088e-08	1.3677e-07
LRRC45	929.592	-1.16027	0.103759	15.0968	1.69908e-51	8.98715e-50
CFAP44	95.6874	-1.15959	0.223498	6.85214	7.27553e-12	6.84561e-11
TRPS1	457.457	-1.1588	0.117386	5.04524	4.52953e-07	2.75379e-06
HOXA-AS2	110.641	-1.15688	0.190749	4.31836	1.57196e-05	7.81369e-05
THBS1	642.932	-1.15634	0.110561	3.00733	0.00263557	0.00871159
BAIAP2-DT	511.362	-1.15629	0.10372	3.54163	0.000397667	0.00155739
PCDHA3	104.406	-1.15487	0.208418	12.5667	3.21869e-36	1.06932e-34
PCLAF	310.383	-1.15408	0.122813	3.65963	0.00025258	0.00102537
TRIM10	30.7032	-1.15396	0.324907	8.11571	4.82941e-16	6.17385e-15
ZNF431	499.302	-1.153	0.0923545	9.51227	1.86541e-21	3.23599e-20
LINC01767	2.41034	-1.15238	0.401555	6.76758	1.30958e-11	1.21363e-10
MPP2	29.6458	-1.15237	0.292522	10.7797	4.29228e-27	9.97885e-26
IGFBP3	513.254	-1.15224	0.105991	7.38977	1.47087e-13	1.57068e-12
GATA3	117.375	-1.15208	0.174362	12.2832	1.11455e-34	3.48246e-33
KIF18A	796.405	-1.15187	0.112383	3.97485	7.04228e-05	0.000315649
LINC02432	280.211	-1.15121	0.120571	3.0148	0.00257148	0.00852645
C11orf45	34.287	-1.15115	0.288642	8.85133	8.6483e-19	1.29833e-17
IFT81	231.553	-1.15	0.15834	6.91112	4.80838e-12	4.57019e-11
UTRN	1142.04	-1.14872	0.0771789	5.48551	4.12286e-08	2.78672e-07
PLCXD3	2.40179	-1.14781	0.401308	3.87446	0.000106862	0.000465506
TCF24	14.6857	-1.14749	0.376325	8.00396	1.20481e-15	1.49753e-14
TSNAXIP1	2.49713	-1.1471	0.400824	4.03951	5.35624e-05	0.000244606
ARID5B	192.269	-1.14412	0.146467	4.50979	6.4893e-06	3.42238e-05
POLR2J3	117.137	-1.14379	0.177973	3.05369	0.00226045	0.00760497
PLEKHA7	2017.25	-1.14371	0.0718602	10.4062	2.32364e-25	4.91389e-24
EPHA4	61.4476	-1.1437	0.236543	4.14389	3.41457e-05	0.000161274
PTPRU	68.2725	-1.14212	0.211652	3.20859	0.00133387	0.00471056
HIST2H4A	16.7181	-1.142	0.36245	3.27859	0.00104326	0.00377024
CNTNAP3	168.58	-1.14139	0.165861	10.2252	1.52923e-24	3.08251e-23
AC110285.2	58.5982	-1.1409	0.238711	3.80938	0.000139314	0.000592717
PKN3	383.3	-1.13816	0.102821	6.46545	1.00999e-10	8.67295e-10
NR3C2	73.2269	-1.13779	0.219191	3.01045	0.00260859	0.00863036
FOLR1	2.42893	-1.1372	0.400096	4.10838	3.98449e-05	0.000185989
GAS2L1	1117.51	-1.13609	0.0759808	4.74285	2.10733e-06	1.18327e-05
GPSM3	27.4703	-1.13569	0.335507	6.96612	3.25795e-12	3.14375e-11
KRT80	2309.48	-1.1353	0.0536925	10.6713	1.38694e-26	3.15625e-25
AC005082.1	2.67584	-1.1353	0.399383	3.10873	0.00187893	0.00643692
NYAP2	31.3647	-1.135	0.297894	3.65577	0.000256411	0.00103935
GRAMD2B	326.676	-1.13495	0.133726	12.9934	1.33424e-38	4.79526e-37
PSG6	214.266	-1.13458	0.130542	15.4016	1.59589e-53	8.92373e-52
CNR1	32.3897	-1.13439	0.299252	7.57449	3.60539e-14	4.03414e-13
FAT1	2861.93	-1.1341	0.0730679	3.8284	0.000128979	0.000552681
RIBC2	27.404	-1.13345	0.318171	10.6191	2.42904e-26	5.43015e-25
IL36RN	36.4496	-1.13266	0.30585	3.0987	0.0019437	0.00663981
SLC11A1	22.6652	-1.13232	0.35729	2.96453	0.00303148	0.00986423
MT-TP	548.228	-1.13206	0.129444	5.58795	2.29771e-08	1.60653e-07
AC022784.1	18.5898	-1.13198	0.365143	5.41916	5.98812e-08	3.98369e-07
ASIC1	171.703	-1.13091	0.165615	3.04369	0.00233697	0.00783405
LGR4	855.234	-1.12945	0.085625	2.99218	0.00276991	0.00910252
SMIM6	22.0106	-1.12734	0.355341	12.8189	1.28586e-37	4.49382e-36
UCP2	314.27	-1.12606	0.115741	6.23909	4.40134e-10	3.5742e-09
SMIM10	37.3869	-1.12488	0.302432	21.6589	5.01154e-104	8.84331e-102
HIST1H2BD	319.759	-1.12485	0.128356	13.8783	8.5761e-44	3.59895e-42
CERKL	108.626	-1.12319	0.201916	4.6213	3.81345e-06	2.07523e-05
PARD6G	83.9759	-1.12313	0.202334	3.66271	0.000249557	0.00101444
SCD5	27.8233	-1.12306	0.329276	3.10538	0.00190032	0.00650504
OSCP1	25.829	-1.1228	0.335591	11.8321	2.66464e-32	7.60801e-31
GPX1	3853.92	-1.12212	0.0659927	5.71947	1.06856e-08	7.69624e-08
CDCA3	753.197	-1.12171	0.0877676	3.81325	0.000137149	0.000584441
PCAT7	138.25	-1.1213	0.159191	13.0001	1.22212e-38	4.4218e-37
EDIL3	2049.58	-1.12074	0.143384	12.1381	6.6323e-34	2.01952e-32
XCL1	43.324	-1.11895	0.26894	16.5867	8.69368e-62	5.97947e-60
APBB1	30.5486	-1.11847	0.304938	7.80736	5.83995e-15	6.92686e-14
DHX58	284.13	-1.1166	0.120366	6.98547	2.839e-12	2.75307e-11
FBXO43	30.7883	-1.11466	0.318769	3.95048	7.79937e-05	0.000346982
KLHDC9	34.7294	-1.11406	0.292326	23.677	6.21795e-124	1.48733e-121
S1PR4	21.5204	-1.11214	0.349339	3.13855	0.00169787	0.00586142
ARMC2	27.0191	-1.11204	0.334895	3.70584	0.000210695	0.000868271
AL353147.1	2.96193	-1.11171	0.396725	3.37042	0.000750541	0.00278724
KRT8	24015.5	-1.11134	0.04933	3.49415	0.000475567	0.00184269
BDH2	90.2139	-1.11107	0.203953	3.82972	0.000128291	0.00054984
PSG9	27.3157	-1.11106	0.314292	4.09884	4.15219e-05	0.000193189
EPS8L2	4466.86	-1.10968	0.0454412	2.9664	0.00301313	0.00981638
IDI1	1539.89	-1.1095	0.0624117	11.0875	1.44234e-28	3.54459e-27
AC027228.2	52.7247	-1.10851	0.262531	2.96351	0.00304157	0.00989257
LYPD6	229.889	-1.10818	0.150103	3.0116	0.00259875	0.0086031
IL6	49.6945	-1.10799	0.412002	3.63078	0.000282571	0.00113598
ALDH1A3	2258.5	-1.10756	0.0855399	16.5078	3.22438e-61	2.18284e-59
CRACR2B	255.552	-1.10753	0.140363	6.24399	4.26544e-10	3.46776e-09
AP006621.1	2.34556	-1.10666	0.397729	3.73233	0.000189717	0.000787852
FBXO32	3071.7	-1.10659	0.0494798	10.1092	5.03028e-24	9.88065e-23
TMEM19	325.352	-1.10519	0.117108	4.00069	6.31587e-05	0.000285048
PCOLCE	121.087	-1.10484	0.179087	4.06427	4.81826e-05	0.000221451
ZBTB8B	32.1416	-1.10382	0.304345	3.17718	0.00148716	0.00519848
C1orf21	623.7	-1.10291	0.0835165	18.2039	4.80485e-74	4.72323e-72
LINC00880	17.9545	-1.10269	0.36959	5.65143	1.5912e-08	1.12979e-07
KRT75	2.39677	-1.10255	0.397288	7.19576	6.21136e-13	6.33436e-12
ADRB2	80.1789	-1.1021	0.25247	3.00765	0.00263277	0.00870365
STMN1	2862.98	-1.10166	0.0546678	11.9688	5.17567e-33	1.53052e-31
WDR60	287.788	-1.10103	0.12277	16.5991	7.07324e-62	4.88054e-60
ZNF365	35.5198	-1.10048	0.325926	3.11982	0.00180962	0.00621628
GADD45B	1128.55	-1.10034	0.0614844	3.65155	0.000260663	0.00105599
AC108860.2	70.3456	-1.09678	0.206325	7.24394	4.35826e-13	4.49136e-12
ZNF385A	89.4306	-1.0966	0.202763	11.9767	4.70668e-33	1.39759e-31
CEP19	41.6153	-1.09659	0.269142	12.4052	2.448e-35	7.84233e-34
MXRA8	836.703	-1.09537	0.0736776	5.10033	3.39069e-07	2.08676e-06
AC018645.2	24.4371	-1.0949	0.315458	9.91335	3.64239e-23	6.90867e-22
CRYZL2P	85.3245	-1.09375	0.191923	15.1384	9.03642e-52	4.8272e-50
CCDC28B	25.1632	-1.09293	0.345345	16.3007	9.76284e-60	6.34968e-58
CCDC69	150.347	-1.09109	0.148588	25.3613	6.73805e-142	2.07224e-139
ZNF385B	66.3658	-1.08817	0.240651	3.08211	0.00205541	0.00697821
CCDC74A	399.728	-1.08721	0.110745	8.46071	2.65751e-17	3.68626e-16
GDAP1	216.394	-1.08719	0.146817	3.87166	0.000108098	0.000470506
AP002381.2	16.545	-1.08708	0.360045	17.1044	1.37701e-65	1.09794e-63
CCDC36	21.511	-1.08437	0.356715	5.18591	2.14961e-07	1.35431e-06
PPP1R1C	225.319	-1.08386	0.125034	4.59313	4.36644e-06	2.35355e-05
KREMEN1	329.1	-1.08295	0.134355	8.16048	3.33686e-16	4.30929e-15
TMPRSS4	316.675	-1.08052	0.106206	3.34376	0.000826525	0.00304734
AC113382.1	2.23818	-1.07834	0.395267	3.58966	0.000331111	0.00131613
CCDC183	21.1198	-1.07683	0.336744	12.02	2.78908e-33	8.32779e-32
PIMREG	653.165	-1.07677	0.0864908	10.6773	1.30018e-26	2.96508e-25
LINC01393	19.0403	-1.07634	0.356756	11.1021	1.22545e-28	3.01502e-27
TMCC2	28.3311	-1.07394	0.301866	6.03101	1.62939e-09	1.25501e-08
COL1A1	664.913	-1.0734	0.0820388	3.03761	0.00238463	0.00797767
MOB3B	80.3734	-1.07292	0.195776	9.13429	6.58401e-20	1.05935e-18
FASN	17980.8	-1.0728	0.102837	12.2514	1.65037e-34	5.14915e-33
ICK	211.456	-1.07279	0.125436	16.1935	5.60648e-59	3.58149e-57
SPACA6	95.1196	-1.07212	0.205687	3.45247	0.000555482	0.00212481
ZNF214	21.7965	-1.0709	0.347089	5.62403	1.86557e-08	1.31592e-07
HMGN3	1239.2	-1.07084	0.0766289	3.37502	0.000738095	0.00274813
LAPTM5	18.5582	-1.07062	0.358716	3.04711	0.00231054	0.00775874
NCCRP1	157.684	-1.07055	0.162818	4.80697	1.53236e-06	8.74566e-06
PSMB9	232.557	-1.07031	0.132375	9.65859	4.52051e-22	8.15739e-21
PCDHGB1	46.8597	-1.06888	0.256223	8.85494	8.37295e-19	1.25787e-17
KRT18P63	2.17951	-1.06883	0.394473	19.5568	3.61109e-85	4.49362e-83
SLC15A2	43.825	-1.06836	0.259793	2.98322	0.0028523	0.00934476
ASRGL1	46.2838	-1.06567	0.264359	21.8024	2.20393e-105	4.02086e-103
GARNL3	74.8924	-1.06541	0.211918	3.22926	0.00124109	0.00441114
C4orf33	150.079	-1.06523	0.16404	5.12699	2.94418e-07	1.825e-06
KHK	47.3856	-1.06511	0.248142	4.28549	1.82336e-05	8.99274e-05
NPNT	91.8899	-1.06477	0.207556	6.4913	8.50986e-11	7.36336e-10
FAR2	25.4113	-1.06463	0.329137	5.02289	5.0899e-07	3.07106e-06
CALR	10939.9	-1.0632	0.0487651	4.02346	5.73497e-05	0.000260744
AC022596.2	21.7067	-1.06196	0.35459	4.10422	4.05674e-05	0.000189075
SLC9A3R1	3831.09	-1.0619	0.0542976	3.06776	0.00215668	0.00728755
NRM	261.713	-1.06117	0.119808	4.16587	3.10161e-05	0.000147594
FCGRT	306.566	-1.06105	0.109828	8.0826	6.33977e-16	8.03785e-15
LYPD6B	60.9492	-1.06072	0.220409	6.57209	4.96152e-11	4.35788e-10
FAM107A	2.17694	-1.06062	0.393947	2.96905	0.00298726	0.00974538
DUX4L50	34.2563	-1.06052	0.313441	13.9738	2.25294e-44	9.66162e-43
DNAJC18	95.7523	-1.0602	0.188389	3.08034	0.00206765	0.00701403
CCBE1	29.2135	-1.05979	0.306154	5.20869	1.90183e-07	1.20349e-06
VDR	876.453	-1.05871	0.0653736	8.54929	1.23843e-17	1.75171e-16
ATP6V0E2	792.929	-1.05825	0.0863707	10.4319	1.77244e-25	3.78165e-24
AK4	538.048	-1.05776	0.115789	5.4749	4.37766e-08	2.9543e-07
PLA2G3	2.15739	-1.05737	0.39367	13.0826	4.13943e-39	1.52071e-37
SLC25A42	117.203	-1.05719	0.175165	3.54797	0.000388213	0.00152425
RAMP1	446.996	-1.05638	0.0951354	3.01102	0.00260371	0.00861685
FAM111B	391.638	-1.05589	0.098873	12.4482	1.43096e-35	4.62549e-34
IFITM2	1512.25	-1.05561	0.0878184	3.18967	0.00142433	0.00499642
PPM1N	36.8649	-1.05543	0.293368	3.09525	0.00196647	0.00671013
RLN2	27.397	-1.05497	0.314946	10.1712	2.66536e-24	5.32776e-23
FAM102B	293.13	-1.05457	0.129201	8.05913	7.68386e-16	9.651e-15
B3GNT7	65.9688	-1.05413	0.2293	8.66566	4.48909e-18	6.48421e-17
GRIP1	106.578	-1.05327	0.202993	3.03483	0.00240675	0.00803667
PTMS	3179.54	-1.05288	0.0615554	3.00308	0.00267265	0.0088206
TSPAN2	57.4525	-1.05143	0.271277	7.40306	1.33077e-13	1.42602e-12
RALGPS1	236.592	-1.05057	0.124133	9.81554	9.65217e-23	1.7944e-21
DUSP19	22.2919	-1.04942	0.33984	4.51858	6.22555e-06	3.29215e-05
EVPL	4714.32	-1.04831	0.0413343	7.339	2.152e-13	2.26322e-12
HES1	1564.78	-1.04777	0.0642753	3.15412	0.00160981	0.00559238
DUSP1	1481.05	-1.04688	0.0691503	5.69333	1.24585e-08	8.92536e-08
HSPA2	333.551	-1.04493	0.105385	3.45927	0.000541641	0.00207592
HIST1H2BG	90.2372	-1.04467	0.204723	14.8656	5.51381e-50	2.79956e-48
MEGF6	728.705	-1.04429	0.0841727	4.06847	4.73223e-05	0.000217796
CCNF	599.17	-1.04409	0.0871673	5.40339	6.53923e-08	4.33159e-07
ACACB	157.154	-1.04387	0.144038	5.30992	1.09673e-07	7.11583e-07
SLC5A12	44.4752	-1.0437	0.285613	17.8951	1.28859e-71	1.20612e-69
MTCO3P12	2.52427	-1.04328	0.391106	3.36894	0.000754575	0.00280126
CD24	1683.71	-1.04313	0.0628402	8.96589	3.07773e-19	4.74964e-18
CERCAM	542.155	-1.03991	0.0868752	20.1515	2.61176e-90	3.62747e-88
SLC43A3	29.2736	-1.03929	0.344498	4.35952	1.30347e-05	6.55786e-05
PAQR4	186.288	-1.03772	0.144157	3.16268	0.00156322	0.00544723
PCDHB7	122.785	-1.03599	0.183205	2.96762	0.00300117	0.00978482
HMGB2	4219.27	-1.03598	0.0569091	13.2043	8.28519e-40	3.12919e-38
MISP3	39.9717	-1.03527	0.325652	3.62067	0.000293843	0.00117734
ARHGAP24	56.474	-1.03496	0.254323	6.16492	7.05194e-10	5.62274e-09
RAB36	45.9796	-1.03447	0.258287	9.43521	3.90209e-21	6.65444e-20
ELFN2	802.739	-1.03405	0.102282	22.3639	8.83985e-111	1.77854e-108
RNFT2	46.5588	-1.03266	0.27648	3.15872	0.00158461	0.00551197
AC004656.1	159.618	-1.03194	0.165202	7.8886	3.05597e-15	3.70653e-14
SCNN1A	4132.61	-1.03183	0.0625048	12.9475	2.42632e-38	8.67672e-37
AC025575.2	39.2942	-1.03156	0.28372	3.23855	0.0012014	0.0042828
AC008040.1	2.17349	-1.03132	0.390775	7.38083	1.57309e-13	1.67485e-12
ADAM11	22.803	-1.02915	0.346449	4.21715	2.47412e-05	0.000119799
OLMALINC	592.473	-1.02906	0.0928039	17.7763	1.0782e-70	9.63128e-69
MME	25.8338	-1.02886	0.345934	24.4197	1.0555e-131	2.80528e-129
CNPY4	49.643	-1.02707	0.250208	3.52539	0.000422867	0.00164829
GAL3ST4	53.9946	-1.02699	0.267831	5.44308	5.23666e-08	3.50485e-07
PIK3IP1	42.655	-1.02662	0.293221	22.5286	2.17974e-112	4.55587e-110
GUSBP5	31.0932	-1.02421	0.303583	3.31107	0.000929384	0.00338828
DSC3	48.4841	-1.02386	0.275968	3.31513	0.000916019	0.00334465
GPRIN3	30.5924	-1.02333	0.325654	3.17075	0.00152044	0.0053059
TMSB4X	13888.7	-1.0231	0.0432105	3.80188	0.0001436	0.000609147
PCDHB14	64.2116	-1.02299	0.258691	3.48868	0.00048541	0.00187644
HPDL	200.323	-1.02156	0.146201	9.27375	1.79712e-20	2.98291e-19
LINC00431	224.643	-1.02065	0.130688	3.65625	0.000255931	0.0010376
CAVIN1	2748.55	-1.02042	0.0615193	4.15278	3.28454e-05	0.000155508
PCP4L1	648.312	-1.01999	0.0840242	7.81615	5.44654e-15	6.48524e-14
ADGRF1	2886.17	-1.01968	0.0784351	7.03959	1.92803e-12	1.89355e-11
DEPTOR	42.2616	-1.01955	0.26705	12.7792	2.14378e-37	7.43179e-36
TP53INP2	142.529	-1.01935	0.178126	17.0034	7.74587e-65	5.89233e-63
FAM83D	1759.78	-1.01842	0.0860709	3.33699	0.000846912	0.00311504
ADGRF5P1	2.66826	-1.01818	0.388581	3.40131	0.000670632	0.00252093
CCDC114	40.2128	-1.01615	0.277087	5.54546	2.93181e-08	2.0223e-07
ZNF488	108.201	-1.01528	0.219623	5.55925	2.70938e-08	1.8785e-07
AL161431.1	1601.4	-1.01491	0.0731268	8.76136	1.92915e-18	2.84068e-17
FADS2	5154.68	-1.01487	0.0468566	3.71227	0.00020541	0.000848441
HIST2H2BD	128.256	-1.01417	0.162475	9.72697	2.3139e-22	4.22508e-21
IGSF9	908.179	-1.01385	0.0790844	3.1588	0.00158421	0.00551145
C8orf34	2.25495	-1.01382	0.389204	13.1896	1.00676e-39	3.79571e-38
CHST9	2.38502	-1.01302	0.388323	6.82595	8.73454e-12	8.18264e-11
CYP2U1	112.593	-1.01205	0.186676	3.08271	0.00205124	0.00696625
SETMAR	114.977	-1.01006	0.180679	8.74449	2.24035e-18	3.28992e-17
AL359183.1	2.16337	-1.00921	0.388877	3.15912	0.00158245	0.00550623
SRSF12	22.4969	-1.00823	0.324491	3.69585	0.000219149	0.00090121
GYS1	922.282	-1.00714	0.0948373	3.54777	0.000388509	0.00152492
ACOT4	48.5007	-1.00525	0.262435	15.5208	2.50969e-54	1.42933e-52
B4GAT1	279.778	-1.00508	0.13267	3.78478	0.000153844	0.000648895
EGR1	4856.29	-1.00391	0.0651811	8.68807	3.68653e-18	5.36241e-17
RHOB	1089.18	-1.00359	0.0772349	8.48484	2.16011e-17	3.00989e-16
TYRP1	45.1677	-1.00246	0.273894	3.8013	0.000143937	0.000610337
SLC4A4	29.493	-1.00154	0.3215	3.27869	0.00104289	0.00376954
CD74	750.249	-1.00081	0.0937787	21.1438	3.14591e-99	4.9798e-97
2022-03-02	210.375	-1.00078	0.143623	3.37489	0.000738461	0.00274902
TNNI3	83.9346	-0.999997	0.210735	14.9512	1.52992e-50	7.89837e-49
FNDC10	73.4203	-0.999936	0.243168	3.22611	0.00125484	0.00445117
FNDC11	21.5999	-0.999649	0.330904	5.18451	2.16589e-07	1.36377e-06
TUBBP5	184.129	-0.998519	0.154386	11.0666	1.82201e-28	4.45731e-27
AC005332.2	50.215	-0.997983	0.261808	4.7722	1.82226e-06	1.03127e-05
AC239868.1	444.842	-0.997848	0.0975755	6.87823	6.05994e-12	5.73948e-11
FKBP7	39.2077	-0.997639	0.303866	3.13447	0.00172163	0.00593297
PCDHGB6	32.0649	-0.996924	0.309944	5.3881	7.12048e-08	4.70647e-07
DTX4	47.7307	-0.996637	0.240209	4.82864	1.37468e-06	7.88333e-06
TMPRSS13	416.236	-0.99566	0.095667	15.9152	4.96983e-57	2.99693e-55
ABCC12	2.58868	-0.995498	0.386398	6.42219	1.34326e-10	1.13984e-09
FAM171A2	64.3148	-0.99485	0.220349	7.80768	5.82523e-15	6.9132e-14
ZNF815P	52.6511	-0.994648	0.246	3.25456	0.00113569	0.00406943
SMPDL3B	264.985	-0.994343	0.124207	3.03102	0.00243727	0.0081325
AL355987.4	47.8742	-0.992818	0.255831	3.22808	0.00124625	0.00442434
AMH	147.378	-0.992537	0.180839	14.8828	4.2617e-50	2.17407e-48
MOXD1	262.929	-0.992458	0.143577	7.26109	3.83979e-13	3.97037e-12
FAM210B	282.718	-0.990786	0.111912	3.97803	6.94897e-05	0.000311791
AC005332.5	32.8311	-0.990658	0.328115	9.54526	1.35768e-21	2.38986e-20
LINC00641	60.904	-0.990174	0.248891	10.2487	1.19932e-24	2.43576e-23
PAFAH1B3	943.32	-0.989105	0.0805199	6.60313	4.0256e-11	3.56264e-10
GDF11	232.52	-0.988942	0.133796	10.8692	1.61652e-27	3.83265e-26
SHROOM3	948.535	-0.988818	0.0917253	3.92724	8.59268e-05	0.000379453
NMNAT2	209.975	-0.988143	0.14597	3.23997	0.00119544	0.00426537
ADD3	716.397	-0.98803	0.103863	12.4822	9.34068e-36	3.04676e-34
CXXC5	690.452	-0.988021	0.12173	3.54231	0.000396643	0.00155395
STC1	52.4698	-0.987173	0.269561	9.39441	5.75405e-21	9.76918e-20
SHMT1	1104.46	-0.986713	0.0785144	5.5361	3.09281e-08	2.12586e-07
ZNF219	43.9023	-0.985914	0.278028	11.146	7.48753e-29	1.85491e-27
AC013652.1	29.3977	-0.984986	0.32685	10.4577	1.35069e-25	2.91067e-24
LCK	63.5296	-0.984704	0.227858	6.05967	1.36402e-09	1.05933e-08
GNG2	124.542	-0.984053	0.19495	9.86999	5.61675e-23	1.05237e-21
JCAD	2460.02	-0.982764	0.143423	5.18397	2.17216e-07	1.36692e-06
OAT	1966.12	-0.978285	0.0647991	11.1813	5.03549e-29	1.25759e-27
PARD6A	139.821	-0.977959	0.174016	17.0674	2.59375e-65	2.03789e-63
SEMA4G	69.2379	-0.976227	0.26957	9.12232	7.35357e-20	1.18052e-18
LDHA	25294.1	-0.976172	0.100989	4.1919	2.76626e-05	0.00013284
ACCS	166.2	-0.975746	0.167372	3.28	0.00103808	0.00375467
SLC25A23	875.514	-0.975462	0.0771069	3.27583	0.00105351	0.00380408
CGN	1742.94	-0.974609	0.0689096	4.40165	1.07433e-05	5.4767e-05
ISYNA1	1088.53	-0.973933	0.0916138	6.45094	1.1116e-10	9.50004e-10
ALDH1A2	28.2967	-0.97325	0.311689	3.97552	7.02257e-05	0.000314962
RNF39	30.5449	-0.972284	0.300029	7.08638	1.37661e-12	1.36885e-11
WDR34	4221.39	-0.971609	0.0551464	3.13928	0.00169363	0.0058477
SH3BGRL	826.473	-0.970563	0.077959	13.9647	2.56044e-44	1.09585e-42
LRRIQ3	42.2598	-0.97032	0.255435	15.5091	3.0113e-54	1.71048e-52
AC105942.1	33.1412	-0.966049	0.285037	14.856	6.35771e-50	3.22044e-48
MDH1B	24.6715	-0.965925	0.324382	6.6831	2.33941e-11	2.11342e-10
COL5A2	204.529	-0.964817	0.171107	29.1479	8.88776e-187	4.55561e-184
MYEF2	395.779	-0.964552	0.121679	4.19173	2.76835e-05	0.000132911
TMEFF2	2.45795	-0.963895	0.383238	4.33471	1.45955e-05	7.29366e-05
HIST1H4E	27.2495	-0.963848	0.316996	10.7313	7.25468e-27	1.67036e-25
SHLD3	37.3199	-0.963738	0.323501	2.99884	0.00271008	0.00893181
MST1	57.9868	-0.963254	0.261406	3.33413	0.000855655	0.00314397
SGSM2	1047.56	-0.962756	0.0770353	3.44257	0.000576224	0.00219868
ID4	459.255	-0.962265	0.0976574	6.11275	9.79292e-10	7.7083e-09
AC092821.3	27.7767	-0.96189	0.305036	13.6071	3.63609e-42	1.46587e-40
TGFBI	22101.7	-0.961	0.0590348	6.99929	2.57267e-12	2.50608e-11
AC015712.2	66.0406	-0.959739	0.23362	10.6439	1.86076e-26	4.19021e-25
CTSH	168.466	-0.959669	0.14466	3.19394	0.00140347	0.0049302
AACSP1	108.027	-0.959228	0.17048	6.77197	1.27036e-11	1.1783e-10
FCMR	32.319	-0.956517	0.300848	3.05348	0.00226206	0.00760664
PCDHGB4	69.8789	-0.956456	0.217318	4.76187	1.91808e-06	1.08265e-05
ZNF318	1189.74	-0.955641	0.0800774	3.31282	0.000923609	0.0033695
TRIM6	456.025	-0.955585	0.122297	9.94289	2.70865e-23	5.14213e-22
HYKK	41.1695	-0.954738	0.278515	3.04445	0.00233109	0.00781801
SYT5	139.207	-0.953477	0.167044	5.32664	1.00045e-07	6.52265e-07
CCDC102A	50.8005	-0.952081	0.25467	17.0888	1.79988e-65	1.42455e-63
TEX9	46.8033	-0.95163	0.255826	3.02149	0.00251534	0.00836297
IFITM3	1437.2	-0.951225	0.079064	12.7314	3.95429e-37	1.35987e-35
AC136475.3	367.952	-0.950975	0.104616	2.99971	0.00270236	0.00890773
ERBB2	4180.22	-0.949896	0.0617006	14.6715	9.81793e-49	4.82558e-47
CEMIP	104.411	-0.948914	0.192582	3.65691	0.000255277	0.00103554
GJB7	97.9575	-0.947551	0.183298	3.64378	0.000268668	0.00108516
SLC1A1	92.8345	-0.947492	0.245239	4.43573	9.17628e-06	4.73393e-05
AC069281.2	31.2911	-0.946647	0.289397	4.78318	1.72545e-06	9.788e-06
FBLN7	31.1832	-0.945891	0.306542	4.30382	1.67881e-05	8.31219e-05
TTC30B	73.2542	-0.945445	0.202012	10.1672	2.777e-24	5.53037e-23
FAR2P1	136.2	-0.944092	0.175959	4.02924	5.59569e-05	0.000254842
DHRS13	66.5894	-0.943162	0.222658	3.89832	9.68625e-05	0.000424696
LRRTM1	39.012	-0.94231	0.272915	3.40532	0.000660857	0.00248636
THRA	322.181	-0.94228	0.107106	3.24215	0.00118631	0.0042374
TMEM91	41.8793	-0.941044	0.279504	3.57659	0.000348111	0.00137861
ZSCAN5A	47.3346	-0.94043	0.275283	4.73256	2.21706e-06	1.24294e-05
MC1R	129.937	-0.939308	0.163917	6.50864	7.58345e-11	6.58293e-10
LAMA2	98.6584	-0.939099	0.193606	3.21862	0.00128809	0.00456084
FGF12	60.1285	-0.937939	0.248891	2.96992	0.00297879	0.00972068
SOX4	830.004	-0.935571	0.0912039	14.0215	1.15229e-44	5.02157e-43
CHST12	281.461	-0.935513	0.125525	3.85732	0.000114639	0.000496168
FSIP2	67.1082	-0.934995	0.239663	9.80087	1.11623e-22	2.06978e-21
KALRN	107.571	-0.934804	0.224219	5.49008	4.01745e-08	2.71717e-07
PCDHGA6	105.63	-0.934155	0.197442	19.7205	1.4383e-86	1.82139e-84
NFKBIA	1071.12	-0.934022	0.0765515	5.60987	2.02483e-08	1.42267e-07
MAP7D2	905.608	-0.933288	0.0659405	3.094	0.00197475	0.00673409
CALM3	5942.62	-0.932946	0.0578759	4.54495	5.49475e-06	2.92438e-05
LINC02228	75.1415	-0.932631	0.210545	4.62635	3.72163e-06	2.03193e-05
CCDC74B	87.6663	-0.93263	0.233648	3.51911	0.000432994	0.00168562
SYNGAP1	106.696	-0.930911	0.181862	6.64199	3.0948e-11	2.76108e-10
XXYLT1	292.11	-0.930152	0.115797	3.54186	0.000397319	0.00155631
ACAT2	775.523	-0.930067	0.090857	5.37	7.87358e-08	5.18515e-07
HYAL2	763.577	-0.929932	0.0974361	11.2543	2.20685e-29	5.61573e-28
AL512625.2	33.5224	-0.929262	0.290526	3.55771	0.000374095	0.00147365
BAALC-AS1	40.8924	-0.929144	0.277421	4.61737	3.88636e-06	2.10851e-05
SPEF2	100.736	-0.928783	0.194081	9.97921	1.87966e-23	3.60012e-22
HMGN5	388.421	-0.928757	0.131197	4.18652	2.83269e-05	0.000135909
MUC20P1	31.2824	-0.928066	0.289501	2.96879	0.00298978	0.00975213
BEST4	33.4678	-0.927413	0.285006	8.86336	7.76395e-19	1.17128e-17
TMEM98	300.502	-0.927034	0.117971	9.72986	2.2491e-22	4.11025e-21
AL133338.1	50.9558	-0.926814	0.249481	3.07552	0.00210134	0.00711619
FLRT2	48.1317	-0.926467	0.238342	3.47574	0.000509437	0.00196157
SLFN12	219.307	-0.926432	0.123264	4.56731	4.94019e-06	2.64361e-05
MYBL1	1456.65	-0.923851	0.0735208	3.36851	0.00075576	0.00280472
DCAF6	1357.23	-0.923253	0.074175	3.43611	0.000590124	0.00224813
RIPK4	875.056	-0.922818	0.0746836	26.6799	8.0617e-157	3.04478e-154
CYTIP	26.8073	-0.922734	0.3094	4.98316	6.25547e-07	3.73041e-06
GRAMD1C	93.3107	-0.922669	0.195572	3.26951	0.00107732	0.00387901
SCD	10398.8	-0.922196	0.0481207	3.55696	0.000375174	0.00147736
TTLL11	342.414	-0.921692	0.115614	4.48095	7.43116e-06	3.88579e-05
KMT2E-AS1	54.2531	-0.92091	0.24401	3.07105	0.00213306	0.00721228
AC005332.6	310.103	-0.920868	0.12278	6.57452	4.88114e-11	4.29253e-10
CC2D2A	276.208	-0.920598	0.118623	3.86404	0.000111525	0.000484542
PLK1	2478.64	-0.920521	0.0748688	3.56319	0.000366375	0.00144563
HMGCS1	4211.39	-0.919337	0.0728056	9.25352	2.17222e-20	3.59167e-19
ADGRB2	153.945	-0.918105	0.150322	15.2504	1.63744e-52	8.85696e-51
HIST1H3E	40.3852	-0.917848	0.303358	22.6069	3.70654e-113	7.90045e-111
RPS6KA3	4154.86	-0.917488	0.0586116	3.30292	0.000956827	0.00348066
AL354836.1	42.4119	-0.917196	0.278126	3.38311	0.000716686	0.00267536
VWA1	1076.29	-0.917043	0.0942198	3.03715	0.00238823	0.00798724
MAPK15	132.287	-0.916545	0.173328	4.6803	2.86462e-06	1.5833e-05
MRPS28	86.9242	-0.916346	0.203508	23.6257	2.10084e-123	4.8631e-121
MCAM	93.2157	-0.916336	0.198056	3.02212	0.0025101	0.00834685
RRM2	1197.25	-0.916138	0.0909352	4.40326	1.06636e-05	5.43868e-05
GMPR	186.271	-0.915417	0.151155	5.55145	2.83306e-08	1.95984e-07
FAM20C	179.135	-0.914005	0.20106	18.1538	1.1979e-73	1.1722e-71
WIPF3	37.4158	-0.912608	0.269837	6.98207	2.90852e-12	2.8148e-11
RBM43	93.7028	-0.912315	0.204716	9.55634	1.21989e-21	2.16147e-20
LRRC20	614.425	-0.912284	0.0821554	4.37367	1.22176e-05	6.1771e-05
AC022107.1	39.3679	-0.911663	0.261445	3.17716	0.00148725	0.00519848
MNS1	48.3054	-0.911179	0.274165	3.18196	0.00146283	0.0051248
ZMYM3	756.24	-0.910283	0.072388	3.95578	7.62869e-05	0.00033974
TMEM50B	470.729	-0.910206	0.098636	3.75546	0.000173025	0.000722717
CRISPLD1	260.755	-0.910045	0.151666	7.49836	6.46233e-14	7.10527e-13
LINC01503	105.563	-0.909479	0.186848	3.27881	0.00104246	0.0037686
GTSE1	979.978	-0.909419	0.0904094	9.25011	2.24259e-20	3.69949e-19
FAM168A	636.944	-0.908714	0.0849475	3.33165	0.000863341	0.00316951
LMNB1	2630.89	-0.906698	0.0646651	3.86076	0.000113034	0.000489913
DOK3	46.7554	-0.90556	0.282748	5.01112	5.41149e-07	3.25779e-06
PJVK	40.1761	-0.905493	0.270169	4.40697	1.04829e-05	5.35157e-05
GRIN1	237.33	-0.905486	0.13088	3.4545	0.000551319	0.00210926
ELF3	1634.6	-0.904337	0.0538585	3.13709	0.00170636	0.00588883
PGAM1	4475.44	-0.903708	0.0633013	3.01033	0.00260968	0.00863264
PFKFB4	417.752	-0.902528	0.146764	19.8888	5.09238e-88	6.56459e-86
SNN	507.455	-0.901707	0.0851526	3.70378	0.000212406	0.000874988
POLR2L	1291.86	-0.901648	0.0663351	5.01543	5.29142e-07	3.18996e-06
TESK2	68.8947	-0.901345	0.21848	3.79251	0.00014913	0.00063074
C1orf50	36.5563	-0.901045	0.276146	7.25637	3.97613e-13	4.10543e-12
SNHG19	230.24	-0.900669	0.137313	14.6702	1.00026e-48	4.90513e-47
ZNF552	76.3586	-0.900417	0.207847	3.95191	7.7531e-05	0.000344995
FDFT1	4109.52	-0.899373	0.0637486	13.1102	2.87762e-39	1.06809e-37
FN1	3025.82	-0.898854	0.0569299	4.16673	3.08998e-05	0.000147084
C1GALT1C1L	67.9452	-0.898647	0.215931	3.0015	0.0026865	0.00886223
LFNG	120.442	-0.898535	0.188486	4.35344	1.34018e-05	6.72684e-05
NRXN3	123.389	-0.898301	0.207227	7.46386	8.40214e-14	9.15392e-13
BCL7A	31.8647	-0.897909	0.298369	4.34104	1.4181e-05	7.0948e-05
UCA1	2588	-0.897273	0.135208	17.9895	2.35589e-72	2.25411e-70
TSC22D3	839.663	-0.896853	0.0719161	3.37332	0.000742674	0.00276232
AL513477.1	32.7771	-0.895522	0.286093	8.05724	7.80364e-16	9.79573e-15
BPHL	133.032	-0.893636	0.164179	7.68256	1.55936e-14	1.78944e-13
NLGN1	40.1265	-0.893374	0.277035	3.0162	0.00255963	0.00849185
APOE	1230.95	-0.892527	0.0848315	3.86067	0.000113077	0.00048997
RAPGEFL1	130.667	-0.889994	0.154856	3.6397	0.000272952	0.00110101
SELPLG	28.7118	-0.889561	0.297164	3.52987	0.000415761	0.00162176
ICAM5	99.5801	-0.889453	0.172545	9.75473	1.76076e-22	3.23981e-21
ZBED6CL	152.878	-0.88939	0.150136	3.02496	0.00248668	0.00827664
GSE1	2652.97	-0.88935	0.0584049	3.20927	0.00133073	0.00470044
FAT2	185.408	-0.889113	0.156406	8.10682	5.19601e-16	6.62284e-15
PGM5P2	38.3728	-0.889102	0.271256	2.98347	0.00284996	0.00933849
MPZL2	1145.27	-0.887228	0.0688455	7.39391	1.42575e-13	1.52553e-12
AC006333.2	114.692	-0.886491	0.175701	3.53764	0.000403725	0.00157738
E2F8	320.558	-0.884475	0.12867	12.8518	8.39922e-38	2.95455e-36
CLDN9	154.368	-0.883649	0.157546	16.065	4.49164e-58	2.81093e-56
RAPGEF5	71.9802	-0.883537	0.217998	7.17877	7.03395e-13	7.15967e-12
DNAH2	119.529	-0.881321	0.211122	3.58333	0.000339236	0.00134668
ST5	529.609	-0.879585	0.0823714	5.86254	4.55844e-09	3.40271e-08
SPTLC3	53.853	-0.879335	0.226874	5.4441	5.20682e-08	3.48655e-07
SPRY1	66.8171	-0.878654	0.225418	3.43508	0.000592381	0.00225553
AP006621.3	63.1243	-0.877366	0.22627	8.71073	3.01921e-18	4.4126e-17
RBPMS	200.963	-0.876966	0.124866	3.03065	0.0024403	0.00814114
ARL6IP1	4779.62	-0.876882	0.0570469	3.23054	0.00123558	0.00439446
TSPAN1	920.924	-0.8765	0.0863705	6.68298	2.34138e-11	2.11432e-10
LRRN1	912.492	-0.876267	0.0994747	3.00674	0.00264064	0.00872432
ASF1B	1356.15	-0.876145	0.0583937	2.99644	0.00273153	0.00899548
AC008771.1	129.964	-0.876033	0.156954	3.82284	0.000131924	0.0005644
MT-RNR2	77586.9	-0.87584	0.094934	4.16769	3.077e-05	0.000146617
ATP2A3	81.1104	-0.875101	0.223296	8.89079	6.06782e-19	9.21213e-18
PLA2G4A	206.371	-0.875044	0.163968	10.0124	1.34426e-23	2.58386e-22
TPM2	776.577	-0.873434	0.0771296	3.65115	0.000261072	0.00105745
SARS2	34.4368	-0.873412	0.26948	3.57874	0.000345251	0.00136829
HMGCR	2039.99	-0.873351	0.0912447	3.04466	0.00232944	0.00781368
PTK7	1078.94	-0.871667	0.0846949	5.52317	3.32943e-08	2.27615e-07
HOXA2	71.3909	-0.870608	0.234002	16.964	1.51776e-64	1.1505e-62
CHST7	105.789	-0.87016	0.191758	3.85619	0.000115168	0.000498261
PTMAP2	72.8575	-0.869921	0.213604	5.11433	3.14864e-07	1.94558e-06
RAB27B	91.9676	-0.86965	0.213007	13.2405	5.1204e-40	1.94756e-38
ALDH1B1	1102.17	-0.868153	0.0863228	3.08953	0.00200471	0.00682654
SMIM1	43.6317	-0.867545	0.269847	3.84519	0.000120461	0.000519593
MT2A	5080.87	-0.867363	0.0705332	3.20754	0.00133877	0.00472398
AC007255.1	29.2267	-0.866293	0.291947	3.00126	0.00268864	0.00886794
CDCA7L	493.891	-0.865623	0.102975	2.99541	0.0027408	0.00902063
PTMAP5	85.2132	-0.865317	0.212629	4.16841	3.06727e-05	0.000146218
HIST1H4I	281.639	-0.864207	0.121962	4.60882	4.04953e-06	2.18986e-05
TAS1R3	55.8783	-0.863909	0.239234	5.02348	5.07431e-07	3.06337e-06
TMPO-AS1	56.3693	-0.863786	0.246018	3.17787	0.0014836	0.00518742
HEXIM1	895.261	-0.860634	0.0760034	3.49203	0.000479356	0.00185571
RNF224	72.4548	-0.860561	0.212855	6.58351	4.59456e-11	4.05043e-10
ZWINT	1985.98	-0.859972	0.0508465	7.47258	7.86405e-14	8.5894e-13
INSIG1	776.422	-0.859614	0.0884592	3.8094	0.000139306	0.000592717
HDAC1	4627.99	-0.858705	0.0447686	5.40123	6.61873e-08	4.3802e-07
NUDT13	53.1462	-0.856339	0.263863	20.2612	2.83101e-91	3.9834e-89
KIFC2	1304.31	-0.855695	0.0601299	3.31684	0.000910415	0.00332671
ATL1	80.4196	-0.853942	0.223535	8.55461	1.18269e-17	1.67396e-16
MYLK	637.406	-0.853695	0.0810521	3.0591	0.00221999	0.00747919
ANGPTL2	119.156	-0.853087	0.170204	12.2129	2.65391e-34	8.22062e-33
NPTN	2362.58	-0.853071	0.052443	3.1785	0.0014804	0.00517793
C1GALT1C1	432.575	-0.85213	0.0938984	3.36851	0.000755768	0.00280472
GALNT7	2729.35	-0.851948	0.05966	3.64559	0.000266779	0.00107813
PSPC1	1434.74	-0.851824	0.0666523	3.09851	0.00194498	0.00664311
C20orf96	227.83	-0.851719	0.122038	18.5629	6.41892e-77	6.84091e-75
FO681492.1	52.8697	-0.850612	0.245728	3.6872	0.000226731	0.000929373
CALHM2	278.98	-0.8506	0.115733	11.1957	4.27789e-29	1.07211e-27
OAS3	554.669	-0.84916	0.0827602	3.41316	0.000642144	0.00242528
IDH2	697.87	-0.848996	0.0817325	4.80257	1.56646e-06	8.93013e-06
NUDT16L1	422.471	-0.848943	0.103528	3.5923	0.000327778	0.0013036
CPNE2	510.99	-0.848725	0.0851184	3.84335	0.000121366	0.000523179
KANK3	49.5215	-0.848244	0.278211	8.86093	7.93468e-19	1.19537e-17
COBL	447.055	-0.848051	0.102155	3.22764	0.00124816	0.00442968
TNS2	146.379	-0.847715	0.150283	5.92898	3.04831e-09	2.29776e-08
AFAP1	1818.22	-0.846574	0.0594009	3.09284	0.00198254	0.00675853
HIST1H2BK	925.754	-0.845949	0.0722385	3.63803	0.00027473	0.00110715
ZBTB12	84.7791	-0.844856	0.220836	6.49328	8.39872e-11	7.27011e-10
BRICD5	142.471	-0.844411	0.164016	16.531	2.19549e-61	1.49571e-59
HMG20B	3511.4	-0.844401	0.0539131	3.05294	0.0022661	0.00761904
ANO8	447.277	-0.843545	0.0953184	3.38957	0.000700031	0.00261909
TK1	3048.22	-0.843297	0.0523193	15.067	2.66994e-51	1.40534e-49
MT1F	115.478	-0.843197	0.216261	3.82499	0.000130779	0.000559724
PLCB1	338.028	-0.842471	0.109196	6.70457	2.02001e-11	1.83798e-10
SNRNP25	1037.39	-0.84225	0.0832141	3.66016	0.000252056	0.00102363
FBXO9	928.53	-0.841495	0.0711347	3.32191	0.000894046	0.00327164
UNG	1628.82	-0.841236	0.0733008	8.63511	5.86683e-18	8.44258e-17
ELAVL2	89.0885	-0.840786	0.201251	4.78206	1.73504e-06	9.83787e-06
CITED2	1738.35	-0.839622	0.0662168	9.15586	5.39251e-20	8.72202e-19
ANKRD37	46.0402	-0.839178	0.275872	3.07827	0.00208203	0.00705857
CCNG2	601.87	-0.838617	0.0789038	5.53465	3.1185e-08	2.14215e-07
NUDT8	121.144	-0.837683	0.180324	3.69415	0.000220623	0.000906928
CDH3	7407.89	-0.836789	0.0563875	6.0981	1.07334e-09	8.43319e-09
ADM5	42.5166	-0.836704	0.275824	6.81807	9.22714e-12	8.63285e-11
PCDHB9	44.668	-0.836534	0.248393	3.39555	0.000684911	0.00256967
CDKN1B	673.201	-0.836295	0.0824171	3.17517	0.00149748	0.00523069
ADAMTS3	175.37	-0.836082	0.16158	9.29964	1.40916e-20	2.34621e-19
ANK3	480.795	-0.835622	0.100831	8.97008	2.96293e-19	4.58233e-18
STARD9	87.9716	-0.835434	0.198874	6.67733	2.43342e-11	2.191e-10
LIMCH1	1533.31	-0.835397	0.0778581	3.20279	0.00136104	0.00479313
SAPCD2	1423.68	-0.835133	0.082234	3.3517	0.000803169	0.00296937
FAM81A	131.904	-0.834839	0.151314	3.40567	0.000660018	0.00248363
ZFP90	680.083	-0.834588	0.0782783	3.86183	0.000112541	0.000488071
CNKSR3	314.839	-0.834231	0.129899	6.47195	9.67436e-11	8.3208e-10
ADGRL3	64.9115	-0.833972	0.257454	3.2062	0.00134502	0.00474292
FAM117A	215.107	-0.833567	0.142792	9.9722	2.01704e-23	3.85638e-22
TMEM14A	513.369	-0.833485	0.0946198	3.8859	0.000101951	0.000445644
SLC44A2	3400.91	-0.832526	0.0455095	4.47386	7.6819e-06	4.00523e-05
ERAP2	1156.1	-0.832169	0.0662935	13.9043	5.9672e-44	2.51393e-42
C4orf47	34.8843	-0.832003	0.277412	5.93407	2.95517e-09	2.23068e-08
ARHGAP18	226.984	-0.828728	0.136182	4.30716	1.65363e-05	8.19506e-05
CHST6	91.17	-0.828148	0.189356	3.13038	0.00174583	0.00601059
DPYD	477.242	-0.827612	0.117073	3.13652	0.00170966	0.00589833
SUOX	476.452	-0.827476	0.0927218	4.27116	1.94459e-05	9.55777e-05
SLC27A3	268.041	-0.827366	0.135192	8.62323	6.50892e-18	9.34161e-17
CENPF	1569.39	-0.827163	0.0805123	13.4555	2.85833e-41	1.13114e-39
CASP6	798.795	-0.827051	0.0867937	5.74381	9.25681e-09	6.7211e-08
HID1	274.445	-0.8264	0.131506	3.31041	0.000931587	0.00339516
MAPK8IP1	210.381	-0.825802	0.154181	5.30489	1.12741e-07	7.29954e-07
CD9	3741.89	-0.825279	0.0394777	11.5024	1.28246e-30	3.4127e-29
NT5DC2	1828.69	-0.824849	0.0935162	6.46218	1.03208e-10	8.84151e-10
OTULINL	410.2	-0.824568	0.116554	3.51459	0.000440438	0.00171274
ILDR1	53.5142	-0.823868	0.23168	3.23028	0.00123671	0.00439772
CIB2	91.9466	-0.821965	0.229719	9.04666	1.47403e-19	2.31458e-18
CAVIN3	209.417	-0.821927	0.124072	6.45231	1.1016e-10	9.41832e-10
ACADSB	342.721	-0.819471	0.117902	8.57181	1.01869e-17	1.44946e-16
ITGA4	505.079	-0.819001	0.145107	3.63157	0.0002817	0.00113312
ENPP1	179.89	-0.818967	0.170013	3.20982	0.0013282	0.00469363
ISG15	1592.61	-0.818294	0.0754099	4.1757	2.97075e-05	0.000141995
LINC01511	977.604	-0.816872	0.0709163	7.2924	3.04473e-13	3.17726e-12
EPHX3	302.083	-0.816515	0.112548	14.9492	1.57634e-50	8.11852e-49
EVA1A	951.08	-0.815179	0.0642618	11.639	2.60988e-31	7.1211e-30
IER5L	258.127	-0.814598	0.140662	3.81846	0.000134288	0.00057383
VAV1	678.379	-0.814034	0.100785	5.29025	1.22152e-07	7.87329e-07
TRAM1L1	80.217	-0.813691	0.216142	12.1825	3.85374e-34	1.18013e-32
HSD17B7	605.773	-0.813687	0.100293	18.3705	2.26438e-75	2.32132e-73
ATF5	168.344	-0.813201	0.1653	9.31848	1.18022e-20	1.97112e-19
EHD3	191.068	-0.812557	0.143253	5.89344	3.78229e-09	2.83613e-08
PCDHA6	151.054	-0.812114	0.14721	4.3451	1.39211e-05	6.9761e-05
NEK8	121.5	-0.81145	0.179786	7.00054	2.54972e-12	2.48485e-11
HIST1H4H	109.394	-0.811443	0.174057	15.7136	1.2208e-55	7.16116e-54
LBHD1	45.9548	-0.810742	0.267304	3.68315	0.000230367	0.000943379
MYL6	4455.9	-0.810346	0.0456951	6.85669	7.04752e-12	6.64269e-11
SRRT	2790.09	-0.810197	0.0474221	10.3914	2.71238e-25	5.70792e-24
NAA40	675.763	-0.809328	0.0891457	5.59381	2.22143e-08	1.55572e-07
HIST2H2BF	60.8712	-0.808776	0.231222	21.1185	5.38155e-99	8.45649e-97
SYTL5	147.612	-0.808678	0.198996	31.014	3.49593e-211	2.50868e-208
EPN3	978.149	-0.808616	0.0740817	6.02037	1.74014e-09	1.33792e-08
ZNF124	59.4884	-0.808331	0.220405	14.6162	2.21372e-48	1.06615e-46
DHTKD1	817.474	-0.808045	0.0753223	7.47507	7.71615e-14	8.445e-13
PLOD2	1475.01	-0.807769	0.0685612	16.9513	1.8814e-64	1.41618e-62
TTYH2	105.172	-0.807511	0.218393	3.30443	0.000951697	0.00346435
APOBEC3C	335.699	-0.806977	0.117407	4.98828	6.09207e-07	3.637e-06
KLF6	2251.98	-0.806429	0.0700165	7.68492	1.53097e-14	1.75779e-13
VSIR	360.355	-0.806114	0.120979	20.8046	3.92997e-96	5.83479e-94
WDR72	89.6524	-0.803346	0.221045	5.3617	8.24426e-08	5.416e-07
SFXN3	885.565	-0.802925	0.0712864	3.24812	0.00116171	0.00415574
PGK1	10253.6	-0.802638	0.0613556	10.4135	2.15163e-25	4.56357e-24
SPINT1-AS1	59.4061	-0.802425	0.227296	4.34976	1.36289e-05	6.83445e-05
PLSCR4	117.011	-0.801733	0.170557	3.29166	0.00099597	0.0036139
MMAB	331.257	-0.801443	0.136296	9.78151	1.35176e-22	2.49791e-21
CACNA1H	43.1718	-0.800107	0.261189	6.43085	1.26893e-10	1.07931e-09
SHC3	375.943	-0.799914	0.105453	4.12816	3.65681e-05	0.000171924
TMEM132A	289.564	-0.798493	0.128147	8.40345	4.33563e-17	5.94136e-16
EBP	1155.53	-0.798172	0.0617491	5.60751	2.05263e-08	1.44173e-07
TMEM170B	112.331	-0.797942	0.175089	11.4909	1.46617e-30	3.89674e-29
PTMA	24061.7	-0.796693	0.0468063	3.37255	0.000744748	0.00276791
TPI1	14655.1	-0.79656	0.0433032	12.227	2.23017e-34	6.928e-33
MLLT3	246.676	-0.794091	0.122337	11.6405	2.56449e-31	7.01503e-30
LIMK2	329.628	-0.79393	0.118803	4.94148	7.75332e-07	4.57423e-06
TSPAN4	609.638	-0.793279	0.0999949	21.03	3.48578e-98	5.3987e-96
PSMA2	75.5656	-0.793259	0.2217	13.6274	2.75235e-42	1.11377e-40
KANK2	1010.65	-0.792398	0.0661992	3.73882	0.000184887	0.000770172
YBX2	862.472	-0.791851	0.0804551	5.77826	7.54788e-09	5.52502e-08
RILPL2	118.425	-0.791598	0.169236	8.66805	4.3957e-18	6.35959e-17
TNFRSF14	119.074	-0.791082	0.202127	3.34877	0.000811714	0.00299787
OASL	297.623	-0.790295	0.120642	20.3187	8.79231e-92	1.26187e-89
CYBRD1	206.589	-0.789239	0.145801	3.30717	0.000942444	0.0034324
SPATA6	200.518	-0.789208	0.13903	3.49144	0.000480419	0.00185948
ZNF135	43.8898	-0.788816	0.26278	3.79419	0.000148128	0.000627243
PEX11A	73.0251	-0.788786	0.236589	4.25421	2.09792e-05	0.000102622
VEPH1	43.9598	-0.787996	0.265671	4.0674	4.75412e-05	0.000218736
TMEM107	178.856	-0.787834	0.156051	20.9986	6.75218e-98	1.03829e-95
NEK2	1093.03	-0.787572	0.0671946	6.29211	3.13181e-10	2.57334e-09
EEF1A2	1337.13	-0.78642	0.07264	3.49398	0.000475883	0.00184359
CHD4	259.994	-0.786382	0.117575	3.91249	9.13488e-05	0.000401584
KRT18	10387.9	-0.786196	0.036001	3.40241	0.00066795	0.00251129
PLA2R1	110.53	-0.785245	0.187241	3.31217	0.000925761	0.00337621
GINS2	615.591	-0.782609	0.0828556	4.72747	2.27334e-06	1.27317e-05
PRKAR2B	198.24	-0.78239	0.142143	4.40763	1.04507e-05	5.33767e-05
MIR1244-2	123.998	-0.780795	0.169479	5.64738	1.62912e-08	1.15558e-07
COMMD9	326.178	-0.780453	0.109049	4.01826	5.86306e-05	0.000266175
TRNAU1AP	273.886	-0.780031	0.110513	10.8157	2.90013e-27	6.78631e-26
LYSMD2	68.2092	-0.779488	0.21959	16.0384	6.8871e-58	4.27278e-56
CCNB1	4220.52	-0.777724	0.0675294	5.86489	4.49436e-09	3.35604e-08
EMP2	858.278	-0.777448	0.0765627	20.3068	1.11858e-91	1.59475e-89
CDCA7	370.297	-0.776761	0.12295	10.1539	3.18391e-24	6.32318e-23
CDKN2D	413.118	-0.776251	0.120807	5.79459	6.84869e-09	5.03719e-08
RAC3	680.697	-0.775317	0.0782986	6.4246	1.32217e-10	1.12283e-09
NCAPH	796.552	-0.775105	0.0933905	3.49223	0.000479003	0.00185501
TSPAN12	292.247	-0.774862	0.115525	4.92975	8.23348e-07	4.84158e-06
PTRHD1	229.445	-0.774855	0.126865	5.08745	3.62917e-07	2.22572e-06
TRIM29	143.774	-0.774132	0.153865	18.3991	1.33669e-75	1.39496e-73
TACC3	6585.54	-0.773861	0.0460139	5.13904	2.76147e-07	1.7162e-06
IER2	1633.25	-0.773715	0.0650123	3.58021	0.000343322	0.0013614
BASP1	12510	-0.773673	0.0948705	4.16204	3.15414e-05	0.000149895
PIDD1	590.38	-0.773234	0.092737	5.72557	1.03086e-08	7.44212e-08
TRA2A	902.569	-0.772943	0.0780103	3.44977	0.000561072	0.00214467
TGFB1I1	102.623	-0.772867	0.187646	8.38649	5.00851e-17	6.83724e-16
ARVCF	539.593	-0.772791	0.0991361	4.92482	8.4439e-07	4.95314e-06
KAZALD1	153.064	-0.772375	0.175026	7.17859	7.04337e-13	7.16587e-12
ZNF714	611.766	-0.772302	0.0844291	4.77408	1.80533e-06	1.02223e-05
CFL2	961.758	-0.771973	0.0743143	9.48927	2.32655e-21	4.01009e-20
ZNF559	305.597	-0.771374	0.10312	11.3975	4.30444e-30	1.12732e-28
FDPS	1603.9	-0.770992	0.0586436	4.56725	4.94164e-06	2.64373e-05
C1orf115	188.313	-0.767413	0.134433	6.93693	4.0072e-12	3.8375e-11
ARHGEF33	44.5923	-0.766841	0.252198	4.70981	2.47952e-06	1.38144e-05
UNK	809.518	-0.766429	0.0684349	7.53796	4.7738e-14	5.29744e-13
CENPA	898.814	-0.766057	0.0767325	3.95459	7.6667e-05	0.000341363
EID1	2477.05	-0.765495	0.0648364	3.41457	0.000638824	0.00241486
TTC30A	102.504	-0.765351	0.214067	17.9714	3.26637e-72	3.11144e-70
SLCO6A1	73.0626	-0.764643	0.205529	13.0406	7.19064e-39	2.61929e-37
ERG28	747.633	-0.76432	0.0837582	7.98576	1.39654e-15	1.72984e-14
CCNB2	1738.69	-0.763572	0.0656566	3.35614	0.000790392	0.00292565
BCKDHB	258.059	-0.763171	0.139342	4.22094	2.4329e-05	0.000117989
HDGFL2	2384.16	-0.762128	0.0507837	4.26044	2.04022e-05	9.99817e-05
SP110	252.701	-0.760561	0.136125	11.158	6.54809e-29	1.6278e-27
CYB5RL	119.978	-0.760464	0.178502	3.71618	0.000202256	0.000836536
NPC2	1110.62	-0.759218	0.0696613	14.241	5.09784e-46	2.29116e-44
SSH3	857.884	-0.759136	0.0802599	13.4447	3.30565e-41	1.30099e-39
LLGL2	3289.06	-0.759104	0.0491936	3.42631	0.000611848	0.0023239
NEBL	453.72	-0.759062	0.096193	3.52392	0.000425209	0.00165711
NR2F1	250.195	-0.757353	0.127976	3.96269	7.41112e-05	0.000330666
BNIP3	3252.75	-0.756326	0.0632578	6.81054	9.72354e-12	9.06968e-11
ZNF681	119.398	-0.756139	0.18098	3.47693	0.000507195	0.00195434
JPT2	2768.81	-0.756026	0.0517392	5.31898	1.04348e-07	6.78671e-07
SLC29A3	149.931	-0.754419	0.160183	3.39977	0.000674435	0.00253345
SLC44A3-AS1	67.2644	-0.754346	0.220797	3.9295	8.51231e-05	0.000376212
HOXB7	309.631	-0.752453	0.126009	3.47778	0.000505593	0.00194943
SPRY2	307.442	-0.750912	0.117425	4.41044	1.03162e-05	5.27023e-05
CADM4	148.571	-0.750129	0.161471	4.71918	2.36793e-06	1.32338e-05
CNN2	4215.73	-0.749654	0.0538412	6.20463	5.48256e-10	4.41063e-09
ERV3-1	175.956	-0.749591	0.143327	4.18529	2.84798e-05	0.000136551
C21orf58	215.22	-0.749589	0.141484	5.16849	2.35992e-07	1.47988e-06
TCTN2	309.28	-0.748934	0.118844	4.1937	2.74444e-05	0.00013188
NFATC4	676.558	-0.748751	0.0838116	20.2984	1.32829e-91	1.88128e-89
C3orf18	89.4973	-0.748647	0.195903	4.09408	4.23848e-05	0.000196948
AF127577.3	109.824	-0.74768	0.169357	3.54646	0.000390444	0.00153186
JSRP1	655.333	-0.74749	0.101455	3.42038	0.000625329	0.00236925
ZNF253	159.684	-0.747443	0.145281	4.00231	6.27272e-05	0.00028316
SPATA33	309.468	-0.747336	0.123359	4.39128	1.12686e-05	5.7269e-05
ZFHX4	298.31	-0.747121	0.138815	20.0829	1.04088e-89	1.41823e-87
DOCK11	364.626	-0.747063	0.102664	6.19904	5.6808e-10	4.5633e-09
MKI67	6178.45	-0.746382	0.120815	3.60137	0.000316541	0.00126212
GHDC	285.244	-0.746098	0.120845	3.64814	0.000264143	0.00106869
QPCT	194.113	-0.744758	0.144521	13.4175	4.77389e-41	1.8652e-39
SLC25A29	98.6139	-0.744715	0.200951	8.56495	1.08125e-17	1.53644e-16
HCN3	191.834	-0.744121	0.134624	4.36321	1.28169e-05	6.45887e-05
IVD	1186.29	-0.743769	0.0634288	17.832	3.98666e-71	3.63664e-69
PDLIM2	97.351	-0.742132	0.200706	5.54791	2.89098e-08	1.99733e-07
PEBP1	2263.44	-0.741618	0.0630157	4.23476	2.28795e-05	0.000111361
KIF11	1824.32	-0.74139	0.0586252	6.76018	1.3782e-11	1.27393e-10
MYLIP	483.577	-0.741296	0.0967679	3.85452	0.000115957	0.00050147
HYLS1	374.578	-0.740491	0.112786	8.60664	7.52342e-18	1.07761e-16
ZNF512B	1039.82	-0.740046	0.0792674	3.6687	0.000243785	0.000993977
AC068831.7	119.298	-0.739603	0.166265	4.27377	1.92196e-05	9.45087e-05
CDC25C	533.594	-0.739455	0.0974201	3.8135	0.000137013	0.000584084
RNF208	237.879	-0.739359	0.121386	7.0264	2.11929e-12	2.07665e-11
DPF1	64.3837	-0.738995	0.240062	4.09065	4.30163e-05	0.00019971
BTD	231.895	-0.738838	0.130458	3.38547	0.000710576	0.00265485
CASTOR3	152.539	-0.738468	0.155759	6.25592	3.95185e-10	3.22134e-09
HRC	73.3337	-0.737826	0.229082	6.3097	2.7957e-10	2.30597e-09
FBLN2	1687.06	-0.737305	0.0752947	5.53186	3.1685e-08	2.17372e-07
IL18	211.021	-0.736484	0.133222	7.66269	1.82075e-14	2.07942e-13
IQCD	558.49	-0.736387	0.0999442	4.36056	1.29728e-05	6.52977e-05
ENPEP	88.6608	-0.73573	0.188009	8.35802	6.3782e-17	8.65763e-16
FOXO4	88.3469	-0.73544	0.190501	15.3046	7.12744e-53	3.88455e-51
INPP4B	745.594	-0.735376	0.0903162	4.71151	2.45887e-06	1.37101e-05
TTC38	494.977	-0.735059	0.0994121	3.79316	0.000148744	0.000629358
AURKA	1843.99	-0.734216	0.0736788	5.14578	2.66413e-07	1.65953e-06
AC137932.1	65.3532	-0.734121	0.237375	3.57791	0.000346356	0.00137242
GSDMD	1359.76	-0.734049	0.071646	6.74873	1.49141e-11	1.37268e-10
TXNDC16	255.631	-0.733407	0.146286	8.02481	1.01687e-15	1.26979e-14
NAT14	291.13	-0.733302	0.115785	3.43646	0.000589365	0.00224564
PAIP2B	246.848	-0.73317	0.147157	9.20343	3.46698e-20	5.65862e-19
RCN3	522.701	-0.731958	0.125439	3.83036	0.000127958	0.000548741
AHDC1	1261.73	-0.731266	0.0687461	11.4842	1.58339e-30	4.19794e-29
FUZ	96.0733	-0.73028	0.183956	15.0401	4.01059e-51	2.10073e-49
BRCC3	828.601	-0.729974	0.0765456	6.32242	2.57494e-10	2.13534e-09
TARBP2	398.681	-0.729785	0.107172	17.0426	3.97006e-65	3.05241e-63
DALRD3	313.389	-0.729152	0.114595	3.83098	0.000127631	0.000547558
HMGB3	1224.29	-0.729005	0.0671319	4.2225	2.41604e-05	0.000117225
PARP9	397.394	-0.728485	0.102225	6.25693	3.9263e-10	3.20172e-09
MTSS1L	1400.72	-0.728112	0.0879388	7.28898	3.12317e-13	3.25438e-12
MALL	840.911	-0.728104	0.0787607	5.91168	3.38632e-09	2.54275e-08
FER1L4	1130.02	-0.727305	0.0907776	5.97364	2.32022e-09	1.7675e-08
SASH1	502.023	-0.727174	0.113973	10.9858	4.4732e-28	1.07959e-26
TROAP	1394.44	-0.726847	0.0586719	6.64995	2.93195e-11	2.62559e-10
PCYOX1	2110.6	-0.726699	0.0638813	5.32552	1.00666e-07	6.55915e-07
CTSV	532.029	-0.726418	0.0814008	5.55835	2.72341e-08	1.88762e-07
EHHADH	122.153	-0.725436	0.214104	3.83368	0.000126238	0.000542122
DDTL	58.8912	-0.725193	0.243372	5.54862	2.87934e-08	1.99057e-07
BRMS1L	279.986	-0.725039	0.134766	14.9671	1.20499e-50	6.25086e-49
IFT122	567.869	-0.724824	0.08014	4.21996	2.44345e-05	0.000118448
SYK	726.775	-0.724624	0.0801961	10.8321	2.42458e-27	5.69829e-26
ZNF114	1025.15	-0.724593	0.0785178	4.23413	2.29434e-05	0.000111647
JUNB	3258.71	-0.723746	0.0505357	3.85342	0.000116481	0.000503635
PDLIM1	1882.51	-0.722845	0.0609364	17.0507	3.45604e-65	2.67632e-63
FKBP3	820	-0.72254	0.071541	4.22556	2.38344e-05	0.000115749
TST	322.09	-0.721695	0.150075	5.18868	2.11792e-07	1.3363e-06
RHOV	84.0126	-0.721164	0.202587	6.68104	2.3726e-11	2.13982e-10
NEDD9	152.781	-0.721072	0.175266	13.2089	7.79478e-40	2.95433e-38
ACAP3	1494.77	-0.719551	0.0756103	6.63989	3.13909e-11	2.79944e-10
ANLN	4384.54	-0.718885	0.0688288	8.97913	2.7292e-19	4.23302e-18
MAPK3	795.32	-0.71852	0.0835748	3.93401	8.35398e-05	0.000369822
DUT	1153.5	-0.718195	0.0683077	8.75015	2.13071e-18	3.13106e-17
SH3RF2	470.095	-0.718042	0.0937061	4.64658	3.37477e-06	1.85337e-05
EFCAB11	59.3719	-0.717867	0.235036	15.8731	9.72849e-57	5.83384e-55
EGLN3	687.506	-0.715644	0.103021	8.58317	9.22971e-18	1.31588e-16
GTF2IP1	112.209	-0.715217	0.188006	21.6531	5.6846e-104	9.71255e-102
MCCC1	446.151	-0.71519	0.0991193	8.26439	1.40408e-16	1.85359e-15
CHRNA5	175	-0.714693	0.159469	4.2783	1.88328e-05	9.26701e-05
RFX2	196.036	-0.714633	0.137345	18.0862	4.09061e-73	3.949e-71
REEP6	602.5	-0.714397	0.0928278	4.90139	9.5163e-07	5.54894e-06
RTL8B	159.164	-0.71252	0.149792	4.53199	5.84314e-06	3.0983e-05
PAQR8	122.177	-0.711905	0.178603	3.83023	0.000128024	0.000548915
IKBKE	147.742	-0.711289	0.160366	8.73562	2.42317e-18	3.54871e-17
IFI44	413.111	-0.711281	0.108584	12.1891	3.55239e-34	1.0894e-32
AGFG2	375.613	-0.71123	0.107046	9.07678	1.1183e-19	1.76502e-18
HFE	125.243	-0.710791	0.161784	8.55476	1.18109e-17	1.6728e-16
CELF2	346.077	-0.710058	0.115633	14.3005	2.17194e-46	9.92728e-45
NTAN1	308.88	-0.709483	0.143766	7.72999	1.07558e-14	1.25095e-13
UBE2L6	127.139	-0.707744	0.183443	9.50426	2.01471e-21	3.48935e-20
OAZ2	1170.2	-0.70704	0.0710267	7.17028	7.48463e-13	7.58969e-12
PCDHB16	179.23	-0.706098	0.13698	10.2395	1.31959e-24	2.67245e-23
ARL4C	778.606	-0.705983	0.0784664	8.52699	1.5021e-17	2.11079e-16
RHOBTB2	86.7229	-0.705914	0.203639	7.49897	6.4323e-14	7.07947e-13
CORO1A	155.569	-0.705163	0.150615	13.3661	9.54477e-41	3.68905e-39
AASS	99.7236	-0.705106	0.209072	3.81623	0.000135504	0.000578683
PRXL2B	543.558	-0.704798	0.0915472	7.19578	6.21035e-13	6.33436e-12
HCFC2	103.685	-0.703976	0.177257	16.7938	2.71091e-63	1.9584e-61
PLXNB2	6735.64	-0.703921	0.0427078	6.58231	4.63208e-11	4.08018e-10
FAM13B	279.689	-0.703864	0.117642	5.06456	4.09346e-07	2.49997e-06
CRYBG1	3297.09	-0.703718	0.0602953	3.66825	0.000244216	0.000995171
ATP23	99.6431	-0.703574	0.188235	4.42415	9.68243e-06	4.97004e-05
CAMK2G	822.924	-0.703513	0.0825404	4.09996	4.13221e-05	0.000192342
EFNA1	310.595	-0.703487	0.109998	18.8056	6.79203e-79	7.4984e-77
GLUL	937.627	-0.703317	0.072339	4.15405	3.26644e-05	0.00015489
SLC34A3	113.8	-0.702891	0.185004	22.501	4.05848e-112	8.32104e-110
ZNF792	68.0859	-0.702422	0.228611	13.6744	1.44307e-42	5.88379e-41
PSG3	289.934	-0.702207	0.138473	17.8518	2.79801e-71	2.57417e-69
KIFC1	1682.75	-0.702022	0.0645316	9.87514	5.33599e-23	1.00151e-21
PXMP4	295.603	-0.701876	0.127061	11.4445	2.50455e-30	6.57536e-29
CLSTN3	1018.8	-0.699944	0.0714521	5.89691	3.70379e-09	2.77823e-08
CDK5	458.938	-0.699881	0.10955	16.8045	2.26281e-63	1.64574e-61
CROT	177.841	-0.699548	0.146277	4.0356	5.44622e-05	0.000248456
LAMA4	598.905	-0.698811	0.100971	4.10917	3.97079e-05	0.00018547
LINC00649	70.2698	-0.696876	0.217111	6.64357	3.06167e-11	2.73265e-10
PLD1	319.018	-0.696515	0.122222	4.62067	3.82498e-06	2.0794e-05
H2AFJ	1221.4	-0.695996	0.0787055	4.5447	5.50147e-06	2.9265e-05
NDST1	1427.1	-0.695783	0.0611675	5.07966	3.78116e-07	2.31384e-06
BORCS7	166.442	-0.694697	0.173344	4.0534	5.04784e-05	0.00023136
SSBP2	333.17	-0.694581	0.101556	4.08927	4.32739e-05	0.000200819
AP4M1	103.635	-0.694511	0.170496	12.6948	6.32158e-37	2.16361e-35
MOSPD3	281.266	-0.69411	0.135609	7.54161	4.6419e-14	5.15905e-13
LRRC37A16P	122.739	-0.693683	0.207765	11.2741	1.76132e-29	4.50329e-28
TGFBR2	918.981	-0.691489	0.0666714	6.92934	4.22806e-12	4.03644e-11
PPP2R5D	857.053	-0.690972	0.0670651	4.28049	1.86483e-05	9.18672e-05
ARSJ	612.669	-0.690161	0.0967013	10.3671	3.50081e-25	7.30993e-24
TBCD	4233.6	-0.689251	0.0515311	9.20945	3.27804e-20	5.36243e-19
FAM133B	303.742	-0.689224	0.118504	7.3879	1.49168e-13	1.59211e-12
PLA2G6	161.522	-0.689139	0.157275	4.40218	1.07167e-05	5.46447e-05
PFKFB3	1666.89	-0.688707	0.0704115	14.1147	3.0819e-45	1.35402e-43
HIP1	632.765	-0.688485	0.0849925	11.0716	1.72243e-28	4.21848e-27
TMEM184A	798.119	-0.688344	0.0873133	16.5356	2.03326e-61	1.38959e-59
ARHGAP29	8222.91	-0.688271	0.128097	4.6098	4.03051e-06	2.18067e-05
KIAA0895L	770.453	-0.687415	0.0843249	4.18154	2.89543e-05	0.00013861
CTDSPL	344.104	-0.68716	0.100104	11.2327	2.81761e-29	7.14458e-28
GCA	1206.13	-0.686915	0.075474	11.5323	9.06869e-31	2.43127e-29
DDX60	885.653	-0.686657	0.0814592	6.93042	4.19598e-12	4.00759e-11
SOX21	1570.99	-0.68623	0.0970123	7.69358	1.43074e-14	1.64975e-13
ACADM	1799.27	-0.686029	0.0554088	17.7815	9.83746e-71	8.8242e-69
MYH10	2462.9	-0.685662	0.0558103	8.98433	2.60317e-19	4.04629e-18
PGBD2	89.3298	-0.685559	0.19229	4.39067	1.13e-05	5.74149e-05
BIRC5	2685.62	-0.68519	0.0647628	3.78835	0.000151653	0.000640279
CLCN4	270.824	-0.684742	0.108927	4.17508	2.97884e-05	0.000142318
ANO7	82.5511	-0.683915	0.214246	16.5424	1.81671e-61	1.24555e-59
CENPI	665.548	-0.683366	0.0787926	4.19925	2.67805e-05	0.000128978
GIPC2	134.472	-0.68283	0.186124	4.28039	1.86562e-05	9.18854e-05
AL845472.1	64.9856	-0.682536	0.224257	7.00129	2.53617e-12	2.47276e-11
TAGLN2	15042.2	-0.681732	0.046617	4.81996	1.43587e-06	8.22111e-06
FBLN1	610.152	-0.681493	0.0950735	4.00913	6.09419e-05	0.000275911
STAT5A	104.376	-0.681022	0.194004	7.85902	3.87141e-15	4.65607e-14
CNTN1	784.694	-0.680979	0.12125	6.22925	4.68679e-10	3.78885e-09
NARF	1693.23	-0.679546	0.0713212	5.31773	1.05071e-07	6.83166e-07
TYMS	554.06	-0.679093	0.105588	5.25643	1.46881e-07	9.39687e-07
KCTD3	881.995	-0.678602	0.0845682	7.31567	2.561e-13	2.68419e-12
POF1B	110.984	-0.678532	0.191334	5.2887	1.23186e-07	7.93524e-07
H2AFV	2774.79	-0.677998	0.0448874	4.65569	3.22905e-06	1.77651e-05
CCDC34	333.283	-0.677541	0.132563	7.79499	6.44159e-15	7.61111e-14
TM4SF1	1183.39	-0.677409	0.0645624	3.83378	0.000126188	0.000542012
CSRNP1	265.945	-0.676905	0.126127	9.69794	3.07653e-22	5.58915e-21
SPDL1	892.592	-0.676221	0.0907004	7.38679	1.50412e-13	1.6038e-12
H2AFX	3918.73	-0.67616	0.0503489	7.47271	7.85599e-14	8.58497e-13
PON2	1187.31	-0.674905	0.0744297	12.5865	2.50594e-36	8.35108e-35
ANP32E	4345.96	-0.674465	0.0705888	8.67551	4.11699e-18	5.98046e-17
FAM13A	204.286	-0.674053	0.135881	7.5789	3.48485e-14	3.90535e-13
ALDH6A1	88.6257	-0.673317	0.21028	8.1122	4.97123e-16	6.34384e-15
GCNT1	303.045	-0.673018	0.120974	11.3571	6.84126e-30	1.77658e-28
BARX1	335.763	-0.672754	0.114634	5.11994	3.05641e-07	1.89184e-06
DMTN	180.717	-0.672691	0.14732	10.8209	2.74062e-27	6.42003e-26
IL17RD	140.85	-0.672484	0.161161	11.2479	2.37207e-29	6.02902e-28
LHPP	264.89	-0.672315	0.182513	7.01489	2.30137e-12	2.24791e-11
ING4	199.272	-0.672193	0.128561	4.62786	3.69457e-06	2.01921e-05
ANXA2P2	111.685	-0.670953	0.18245	9.0806	1.07975e-19	1.70918e-18
KANTR	88.5691	-0.670353	0.213522	4.12975	3.63151e-05	0.000170772
SKA2	2418.43	-0.669277	0.0523291	4.36721	1.25846e-05	6.34771e-05
CARF	75.5558	-0.668515	0.220226	7.16012	8.06091e-13	8.14719e-12
MAP3K8	155.802	-0.666536	0.160841	18.9911	2.02025e-80	2.31341e-78
FBXO2	332.272	-0.665675	0.110267	17.9697	3.366e-72	3.19222e-70
UBAC2-AS1	133.603	-0.665415	0.181077	6.52585	6.76153e-11	5.89082e-10
PGM2L1	1073.96	-0.665152	0.0838478	11.4256	3.11663e-30	8.17232e-29
MVP	2952.94	-0.664935	0.0439656	7.22356	5.06456e-13	5.1919e-12
ZSCAN16	66.8179	-0.664443	0.220581	7.50729	6.03636e-14	6.65732e-13
H1FX	1867.68	-0.664343	0.0690176	6.26964	3.61885e-10	2.95885e-09
LINC00654	101.466	-0.664086	0.207678	4.75133	2.02081e-06	1.13706e-05
TCN2	321.493	-0.663116	0.112675	9.53358	1.51956e-21	2.65959e-20
C12orf75	85.5538	-0.661543	0.199938	14.3101	1.89211e-46	8.68514e-45
UAP1L1	158.945	-0.660203	0.144952	4.12801	3.65911e-05	0.000171956
ZNF440	223.557	-0.659706	0.147273	9.14776	5.81249e-20	9.37313e-19
MIEF2	313.826	-0.659627	0.109117	9.74951	1.85353e-22	3.39887e-21
LRRC37A4P	83.2857	-0.658101	0.214136	7.14381	9.07776e-13	9.13205e-12
HADH	881.577	-0.657795	0.08396	19.1059	2.2535e-81	2.60824e-79
CETN2	612.579	-0.657738	0.0884398	4.15067	3.31505e-05	0.000156849
GANC	171.09	-0.657063	0.157017	15.6938	1.66699e-55	9.72548e-54
NPHP1	93.4665	-0.656654	0.205028	4.94784	7.50413e-07	4.4345e-06
SLC44A3	236.746	-0.656499	0.124604	4.94372	7.66467e-07	4.5244e-06
MPP7	402.311	-0.656327	0.120734	8.92496	4.45847e-19	6.82174e-18
HIST1H2BJ	130.973	-0.655775	0.173201	14.6277	1.87072e-48	9.11151e-47
RTKN2	262.373	-0.655362	0.132692	5.99314	2.05824e-09	1.5735e-08
COQ7	249.206	-0.654396	0.132612	15.376	2.37138e-53	1.31237e-51
ITM2B	3457.29	-0.653704	0.0480575	7.86937	3.56444e-15	4.2989e-14
GNAI2	5202.5	-0.653345	0.0385415	5.14491	2.67656e-07	1.66583e-06
SYNE2	538.778	-0.653289	0.105518	4.96624	6.82621e-07	4.05392e-06
CIPC	164.94	-0.652703	0.14298	5.79819	6.70348e-09	4.93545e-08
KCNV1	85.4051	-0.652554	0.216324	11.6249	3.08063e-31	8.36315e-30
ADGRL1	637.289	-0.652455	0.0856679	4.36164	1.29093e-05	6.50085e-05
CYP1A1	94.9901	-0.652078	0.21075	4.49697	6.89284e-06	3.61836e-05
NCAPD2	4562.47	-0.652026	0.0617712	5.45689	4.84557e-08	3.25884e-07
DLGAP5	1813.38	-0.651791	0.0735453	5.54759	2.89634e-08	2.0004e-07
RASSF8-AS1	95.6998	-0.651753	0.184485	9.04948	1.43657e-19	2.25905e-18
PDIA3P1	108.139	-0.651668	0.16997	9.53961	1.43365e-21	2.51538e-20
CYB5A	318.811	-0.650875	0.101363	5.00802	5.49936e-07	3.3033e-06
CHDH	176.039	-0.650829	0.14507	9.29329	1.49598e-20	2.48883e-19
EFHC1	156.23	-0.650696	0.160971	8.47601	2.33045e-17	3.24304e-16
CRYZ	163.512	-0.650424	0.15042	10.7923	3.74468e-27	8.72915e-26
CRELD2	971.806	-0.650177	0.0688523	6.07258	1.2587e-09	9.81787e-09
PTBP2	172.729	-0.649693	0.165505	4.52105	6.15329e-06	3.25555e-05
KPNA2	9188.54	-0.649027	0.0383229	5.15191	2.57843e-07	1.60987e-06
HOXA5	212.919	-0.64888	0.133198	4.89263	9.94956e-07	5.78434e-06
PYM1	680.332	-0.648755	0.0771992	9.35909	8.0425e-21	1.35371e-19
TRIR	2888.54	-0.648604	0.0465957	4.71331	2.4373e-06	1.36039e-05
FAM229B	102.657	-0.647863	0.189267	4.92218	8.55835e-07	5.01891e-06
STEAP3	866.026	-0.64753	0.0812881	10.6226	2.33911e-26	5.24e-25
SFXN2	90.6162	-0.64739	0.183224	4.58058	4.63688e-06	2.49432e-05
PLXNA3	980.241	-0.647198	0.0773057	7.62265	2.48523e-14	2.81886e-13
ACAA1	954.295	-0.646787	0.075812	14.3129	1.81686e-46	8.35755e-45
DDAH1	723.382	-0.646344	0.0959117	7.10087	1.23972e-12	1.23673e-11
ZNF429	82.8622	-0.645887	0.203871	16.8736	7.04024e-64	5.17277e-62
KIF23	2197.65	-0.645839	0.081583	5.77122	7.86982e-09	5.74895e-08
HDAC11	257.378	-0.645808	0.126264	9.39697	5.61594e-21	9.54221e-20
SPC25	450.341	-0.644727	0.101235	16.121	1.81597e-58	1.15322e-56
FDXR	279.359	-0.644618	0.151548	4.66277	3.11987e-06	1.71865e-05
MAGED1	3776.53	-0.643403	0.0624801	5.21124	1.87585e-07	1.18774e-06
NCAPG	1688.38	-0.642685	0.0849495	5.03463	4.7877e-07	2.90337e-06
C1QTNF6	709.176	-0.642659	0.0827273	5.78023	7.45973e-09	5.46607e-08
ZNF10	118.083	-0.642577	0.182395	4.7287	2.25962e-06	1.26614e-05
KIF15	573.482	-0.641691	0.0917698	9.6915	3.27676e-22	5.94664e-21
LMBRD1	539.579	-0.641552	0.0913355	4.22556	2.38347e-05	0.000115749
LIG1	823.93	-0.641497	0.0794299	8.21527	2.11695e-16	2.76205e-15
AC104024.2	108.236	-0.641174	0.203459	26.471	2.09064e-154	7.75987e-152
SLITRK5	126.34	-0.640783	0.18427	12.4967	7.78488e-36	2.55088e-34
C11orf95	127.593	-0.640633	0.177651	13.2047	8.24027e-40	3.11769e-38
GPNMB	261.956	-0.640472	0.148635	4.20152	2.65124e-05	0.000127801
SAC3D1	429.345	-0.640413	0.10818	6.40873	1.4674e-10	1.24126e-09
PPP1R9A	245.237	-0.640354	0.153544	5.63149	1.78659e-08	1.26146e-07
CUTALP	360.755	-0.639964	0.118278	11.7341	8.52257e-32	2.37969e-30
LAYN	541.192	-0.639835	0.0844619	4.55084	5.34314e-06	2.84791e-05
ZNF117	316.194	-0.63923	0.13483	10.9407	7.35974e-28	1.76831e-26
BX322639.1	147.501	-0.638671	0.16903	8.10296	5.3636e-16	6.8324e-15
PPFIA3	113.935	-0.638502	0.183941	4.22412	2.39881e-05	0.000116452
FBXL2	212.412	-0.636975	0.124649	17.3722	1.33999e-67	1.10951e-65
SGPP2	122.833	-0.636469	0.176028	13.3002	2.3098e-40	8.8637e-39
TRAFD1	1022.84	-0.636356	0.0724602	19.8029	2.8125e-87	3.5827e-85
PSMA3-AS1	292.633	-0.635755	0.116448	8.4006	4.442e-17	6.0793e-16
ARHGEF9	109.521	-0.635396	0.190414	7.02691	2.11157e-12	2.07004e-11
SUMF1	490.927	-0.635275	0.0974845	10.4624	1.28511e-25	2.77213e-24
EMB	780.459	-0.635181	0.106266	6.46739	9.97126e-11	8.56589e-10
MEIS2	553.748	-0.635142	0.101377	6.68075	2.37726e-11	2.14278e-10
SLC27A1	113.75	-0.634387	0.201484	10.2402	1.31013e-24	2.6558e-23
MDM1	208.595	-0.634227	0.141161	10.4318	1.77419e-25	3.78165e-24
GM2A	597.544	-0.634037	0.0955363	6.81012	9.75174e-12	9.09205e-11
SRSF2	3305.43	-0.633702	0.044912	14.2467	4.70194e-46	2.11764e-44
SCIN	413.691	-0.633452	0.108992	15.3634	2.88106e-53	1.58628e-51
ALAD	702.909	-0.633374	0.081353	19.138	1.21799e-81	1.41734e-79
ARL3	360.342	-0.633268	0.0978557	15.5525	1.53069e-54	8.76404e-53
CTNNBIP1	962.6	-0.633124	0.0758827	6.3786	1.78717e-10	1.49822e-09
F3	3171.97	-0.631826	0.128784	18.51	1.71561e-76	1.81939e-74
SIVA1	723.051	-0.631611	0.0948198	8.11366	4.91188e-16	6.27555e-15
LOXL2	1563.22	-0.631424	0.0620818	30.2342	8.417e-201	5.03337e-198
PLCE1	176.616	-0.630933	0.154448	13.6197	3.05738e-42	1.23488e-40
ZNF414	239.427	-0.630845	0.127803	25.2021	3.79783e-140	1.15155e-137
MAMDC4	184.635	-0.629818	0.138539	9.75453	1.76411e-22	3.24319e-21
IFT172	210.654	-0.629483	0.123901	5.12804	2.92767e-07	1.81529e-06
TMEM106C	2684.27	-0.628406	0.0429675	8.12506	4.47149e-16	5.73673e-15
DTX3	270.653	-0.627877	0.118171	4.47555	7.62153e-06	3.97664e-05
LINC00511	622.796	-0.627611	0.0817343	5.82583	5.68285e-09	4.20414e-08
KDM4B	758.359	-0.625881	0.0778746	8.11895	4.70232e-16	6.0221e-15
MED31	91.4856	-0.62565	0.198004	7.50731	6.03542e-14	6.65732e-13
GPR37	126.527	-0.625636	0.172184	24.6134	9.07097e-134	2.56947e-131
ERBB3	1612.9	-0.62377	0.0624036	30.2729	2.6056e-201	1.60267e-198
POMT1	831.341	-0.623044	0.0812725	12.3495	4.90228e-35	1.54519e-33
ZNF217	1174.32	-0.62201	0.0804709	7.90219	2.74056e-15	3.33515e-14
PLXNB1	927.16	-0.621772	0.0842495	8.54349	1.30231e-17	1.83723e-16
WFDC2	1089.07	-0.62171	0.0723294	5.84907	4.94329e-09	3.67851e-08
TPGS2	961.381	-0.621605	0.07053	5.02424	5.05427e-07	3.05298e-06
SNRPD3	2320.39	-0.621212	0.0619924	6.36535	1.94843e-10	1.6277e-09
ZNF708	117.995	-0.621059	0.190884	19.9456	1.63804e-88	2.15023e-86
HRAS	649.679	-0.620787	0.0992809	5.65942	1.51882e-08	1.08054e-07
TSPEAR-AS2	90.6881	-0.620601	0.205028	10.419	2.03168e-25	4.31341e-24
PROS1	973.958	-0.620094	0.0773475	5.46738	4.56734e-08	3.07749e-07
LRCH4	359.391	-0.619733	0.122338	11.2257	3.05033e-29	7.71651e-28
PGAP3	286.221	-0.619234	0.142464	30.8123	1.79152e-208	1.16872e-205
ROGDI	280.538	-0.619122	0.123884	4.64061	3.4739e-06	1.90344e-05
SPAG5	2852.24	-0.61904	0.0520898	8.29574	1.07913e-16	1.43316e-15
ECHS1	2878	-0.618864	0.0450346	7.27357	3.50098e-13	3.6305e-12
COQ10A	142.75	-0.61815	0.16661	21.658	5.11165e-104	8.94663e-102
DECR2	189.471	-0.617678	0.138026	5.55809	2.72748e-08	1.88984e-07
RAD21	4858.37	-0.617536	0.059715	5.21156	1.87257e-07	1.18637e-06
BRD8	1199.14	-0.616779	0.0591816	7.61149	2.70963e-14	3.06692e-13
STAG3L3	133.19	-0.616292	0.153559	7.18465	6.73789e-13	6.86155e-12
FBXO44	289.642	-0.61602	0.108411	5.64922	1.61175e-08	1.14363e-07
METTL7B	103.029	-0.615939	0.193629	10.9744	5.07467e-28	1.22338e-26
ERF	1018.9	-0.615862	0.0715364	5.74598	9.13923e-09	6.64469e-08
SRSF3	5103.51	-0.615665	0.0511777	8.09892	5.54486e-16	7.05495e-15
TESMIN	364.287	-0.615322	0.111631	6.19101	5.97785e-10	4.79118e-09
CCDC18	237.997	-0.61442	0.13906	16.6188	5.09597e-62	3.56188e-60
HS6ST2	715.463	-0.613872	0.0927634	9.39158	5.91047e-21	1.00268e-19
MAP3K6	671.395	-0.613557	0.0772132	9.32271	1.13406e-20	1.89549e-19
SHTN1	1106.48	-0.613485	0.0724042	17.1148	1.15134e-65	9.21418e-64
LINC00674	170.448	-0.613452	0.156401	9.91006	3.76406e-23	7.12689e-22
FGFR1OP	205.392	-0.613304	0.130129	8.49543	1.97207e-17	2.75679e-16
FUCA1	633.148	-0.612756	0.078518	5.87395	4.25531e-09	3.18084e-08
CTHRC1	362.885	-0.612721	0.109295	7.66911	1.73193e-14	1.98113e-13
ZFR2	257.35	-0.612493	0.120115	13.3466	1.23926e-40	4.76408e-39
H3F3AP4	490.2	-0.612451	0.111394	5.50934	3.60181e-08	2.45146e-07
TMEM92	92.212	-0.611479	0.206202	15.2706	1.20006e-52	6.50753e-51
ADCK5	257.615	-0.61136	0.139018	20.6034	2.55895e-94	3.72223e-92
CETN3	453.288	-0.611173	0.11016	13.8417	1.42748e-43	5.95558e-42
AC093323.1	808.192	-0.610626	0.0773999	12.2103	2.73856e-34	8.47064e-33
PIAS3	1267.32	-0.609397	0.0638746	18.215	3.92153e-74	3.8726e-72
CDK2AP2	883.117	-0.609339	0.0766797	23.3285	2.27919e-120	5.11109e-118
PLCD1	242.169	-0.608579	0.130929	8.23823	1.74784e-16	2.29296e-15
HERC5	526.113	-0.608476	0.0922386	11.0075	3.51495e-28	8.51179e-27
CARMIL2	153.561	-0.608472	0.157263	9.17253	4.62055e-20	7.4903e-19
LRP5L	162.829	-0.608415	0.157933	6.65089	2.91326e-11	2.60993e-10
B3GLCT	141.941	-0.606621	0.170568	17.6521	9.80477e-70	8.58037e-68
ESPL1	934.446	-0.606052	0.0773567	7.33982	2.13876e-13	2.2504e-12
ACBD4	180.477	-0.605967	0.166114	26.9209	1.25065e-159	4.80787e-157
DOCK9	3082.31	-0.605882	0.0469628	10.6682	1.43419e-26	3.25688e-25
HSD17B14	82.2129	-0.60529	0.195973	8.4155	3.91232e-17	5.38863e-16
PRADC1	428.36	-0.605234	0.117325	11.026	2.86281e-28	6.94821e-27
TCTA	365.89	-0.604455	0.13934	11.2315	2.85587e-29	7.23309e-28
ING1	1165.08	-0.603971	0.0613977	13.8164	2.031e-43	8.45712e-42
RAB40B	321.346	-0.60354	0.113552	9.3681	7.38483e-21	1.24593e-19
RACGAP1	3352.56	-0.602712	0.0548047	10.8734	1.54267e-27	3.66967e-26
IFT52	516.451	-0.602555	0.113771	5.35263	8.66854e-08	5.68606e-07
CPE	328.929	-0.60147	0.110901	17.1012	1.45273e-65	1.15404e-63
ZNF581	208.246	-0.601456	0.133369	28.3448	9.70284e-177	4.35172e-174
SUGCT	88.7148	-0.601413	0.190915	8.43379	3.34637e-17	4.62095e-16
PRXL2A	600.161	-0.601379	0.0930147	14.8397	8.10889e-50	4.0787e-48
HIBCH	363.611	-0.600683	0.112108	7.83667	4.6266e-15	5.53035e-14
GALC	165.852	-0.600499	0.158313	7.0609	1.6543e-12	1.63741e-11
MIR222HG	296.557	-0.600205	0.125092	6.35014	2.15115e-10	1.79149e-09
MSH2	1918.14	-0.597498	0.04899	17.823	4.683e-71	4.23595e-69
ZNF776	178.127	-0.59657	0.167828	19.0287	9.87111e-81	1.13639e-78
ATP5MF	973.498	-0.595513	0.0744845	14.2522	4.34686e-46	1.96595e-44
ATP5MG	364.449	-0.59551	0.100303	7.63423	2.27179e-14	2.57949e-13
AADAT	444.912	-0.595435	0.0918103	8.79444	1.43765e-18	2.13152e-17
AC024896.1	200.617	-0.595421	0.134112	7.38776	1.49321e-13	1.59295e-12
ZNF594	103.051	-0.594792	0.181213	10.2769	8.95782e-25	1.83312e-23
CYB5D2	227.529	-0.594292	0.131609	11.1839	4.88841e-29	1.22227e-27
TRIQK	660.089	-0.594222	0.112855	14.0105	1.34527e-44	5.81543e-43
DENND3	807.708	-0.594188	0.079964	6.66197	2.70188e-11	2.42561e-10
PRKACA	1427.01	-0.594052	0.066878	16.7958	2.62124e-63	1.9e-61
C19orf66	91.9907	-0.593854	0.188502	6.24794	4.15891e-10	3.38499e-09
IFT22	276.634	-0.592927	0.133975	8.56289	1.10068e-17	1.562e-16
DBI	1682.58	-0.591622	0.0643274	7.41545	1.21216e-13	1.30347e-12
CCNA2	1903.46	-0.591031	0.0772546	16.0132	1.03389e-57	6.39585e-56
GPC4	195.572	-0.591022	0.16021	11.685	1.52167e-31	4.2106e-30
EPHB4	1413.76	-0.590636	0.0893092	10.3539	4.01821e-25	8.34981e-24
RGS14	421.324	-0.590354	0.0905141	24.781	1.43796e-135	4.1833e-133
LPAR6	134.002	-0.590204	0.164225	9.72057	2.46387e-22	4.4913e-21
ORAI2	969.102	-0.590023	0.0752118	6.41426	1.41505e-10	1.19934e-09
NUDT21	2223.88	-0.589899	0.0544322	11.5625	6.38258e-31	1.7197e-29
ANKRD33B	758.546	-0.589862	0.0827514	12.2462	1.76103e-34	5.48645e-33
ATP5F1D	1295.99	-0.589786	0.061757	34.9543	1.11284e-267	1.14082e-264
TRANK1	96.1567	-0.589405	0.184404	10.87	1.60138e-27	3.80093e-26
SOD3	237.338	-0.586567	0.129547	18.6044	2.96037e-77	3.20255e-75
ARPIN	189.44	-0.585661	0.133924	15.4343	9.61823e-54	5.42045e-52
MCM4	3305.29	-0.58546	0.0677552	17.8017	6.85957e-71	6.17878e-69

## Sheet: Up-regulated genes
Table S4: Differentially expressed genes between epalrestat treated samples and DMSO treated samples. Up regulated genes in epalrestat treated samples.
Gene	baseMean	log2FoldChange	lfcSE	stat	pvalue	padj
AKR1C1	2336.48	6.12043	0.277756	-21.6563	5.2966e-104	9.12202e-102
HKDC1	145.404	6.12043	0.26624	-15.981	1.73213e-57	1.06237e-55
CYP4F11	551.555	6.12043	0.155509	-28.6986	3.97315e-181	1.90076e-178
PAPPA2	68.3133	6.12043	0.338069	-10.4478	1.5e-25	3.22276e-24
ANGPTL4	2606.65	6.12043	0.0738331	-60.3019	0	0
IGFN1	1218.72	6.12043	0.261881	-16.8771	6.6272e-64	4.88597e-62
GDF15	1692.71	6.12043	0.197991	-22.0342	1.35461e-107	2.55808e-105
BMP6	98.8617	6.12043	0.274398	-13.7512	5.00859e-43	2.06958e-41
MAP2	623.33	6.12043	0.208557	-19.5736	2.59774e-85	3.2514e-83
HOXB9	266.451	6.12043	0.185506	-21.5371	6.99169e-103	1.17592e-100
CYP4F3	934.062	6.12043	0.112247	-35.3678	5.34562e-274	6.05687e-271
NAV3	204.801	6.12043	0.220531	-17.5018	1.38866e-68	1.18162e-66
IL1A	80.8155	6.12043	0.289756	-12.4166	2.12487e-35	6.8275e-34
THBD	3745.05	6.12043	0.0714347	-55.2849	0	0
RPLP0P2	39.1956	6.12043	0.386887	-7.52851	5.13231e-14	5.68355e-13
AL596223.1	24.0617	6.12043	0.407596	-7.22458	5.02642e-13	5.15771e-12
AKR1C2	149.327	6.12043	0.224178	-16.5014	3.58573e-61	2.41986e-59
PRDM16	28.0583	6.12043	0.39705	-6.40365	1.5171e-10	1.28179e-09
CTSL	16170.7	6.12043	0.098809	-38.1949	0	0
S100P	128.086	6.12043	0.261419	-13.8005	2.53189e-43	1.05225e-41
TSPAN7	59.0901	6.12043	0.303088	-11.0818	1.53829e-28	3.7761e-27
PDE2A	86.6782	6.12043	0.29054	-11.9958	3.73664e-33	1.11108e-31
AC005336.1	21.2417	6.12043	0.407262	-6.35135	2.13438e-10	1.77821e-09
ALDH1L2	786.038	6.12043	0.121703	-29.2843	1.64514e-188	8.63817e-186
SRXN1	556.287	6.12043	0.135764	-26.0873	5.07457e-150	1.76202e-147
IL1RL1	279.063	6.12043	0.161988	-21.6571	5.20493e-104	9.03643e-102
VLDLR-AS1	66.2087	6.12043	0.293703	-11.2407	2.57441e-29	6.53559e-28
IL11	70.7652	6.12043	0.303329	-10.7922	3.74663e-27	8.72915e-26
LAMP3	98.2004	6.12043	0.281884	-11.8419	2.36926e-32	6.8189e-31
NPAS2	591.929	6.12043	0.140521	-24.5642	3.04677e-133	8.40908e-131
SYNE3	75.5025	6.12043	0.261132	-12.3935	2.83551e-35	9.0568e-34
SPX	628.75	6.12043	0.134726	-25.1786	6.87714e-140	2.05626e-137
CALCB	116.158	6.12043	0.241234	-13.6518	1.96889e-42	7.99739e-41
SDCBP2	298.722	6.12043	0.266117	-12.6528	1.07895e-36	3.66367e-35
PPBP	17.3768	6.12043	0.422028	-6.57413	4.8939e-11	4.30199e-10
SH2D2A	101.273	6.12043	0.252314	-12.7571	2.8455e-37	9.81699e-36
AL354872.2	27.4681	6.12043	0.372	-7.48458	7.1778e-14	7.87181e-13
PEAR1	195.535	6.12043	0.179533	-17.8741	1.87702e-71	1.74174e-69
GK	453.827	6.12043	0.144076	-22.4544	1.15851e-111	2.35287e-109
TMCC3	222.612	6.12043	0.186291	-17.2282	1.63138e-66	1.32529e-64
NRCAM	94.5826	6.12043	0.239476	-13.1012	3.2407e-39	1.20079e-37
SLC7A11	5925.29	6.12043	0.0593156	-54.3051	0	0
SHANK2	110.929	6.12043	0.23485	-13.2703	3.44342e-40	1.31436e-38
SLCO5A1	187.076	6.12043	0.203405	-15.4594	6.51632e-54	3.69167e-52
UPP1	6607.55	6.12043	0.133264	-23.8443	1.1608e-125	2.80784e-123
ATP6V0D2	14.2055	6.12043	0.42419	-6.31712	2.66489e-10	2.20399e-09
ITPKA	79.7965	6.12043	0.263432	-11.3747	5.59252e-30	1.45758e-28
INSC	40.5529	6.12043	0.337303	-8.46428	2.5773e-17	3.57732e-16
TRIM54	161.206	6.12043	0.19129	-15.7532	6.52655e-56	3.83889e-54
OLAH	30.5733	6.12043	0.389822	-7.05288	1.75254e-12	1.72909e-11
ITGB3	34.9621	6.12043	0.347872	-8.06373	7.39988e-16	9.30518e-15
SPP1	47.0797	6.12043	0.323884	-8.89261	5.96908e-19	9.06862e-18
COL4A1	146.747	6.12043	0.214762	-13.7301	6.70479e-43	2.75459e-41
CALB2	167.763	6.12043	0.1762	-16.4846	4.73183e-61	3.18334e-59
CXCL3	70.3809	6.12043	0.270335	-10.5102	7.75187e-26	1.68568e-24
TRIB3	3285.54	6.12043	0.12214	-24.0046	2.49201e-127	6.23814e-125
NMRAL2P	184.421	6.12043	0.355393	-8.13862	3.99821e-16	5.13258e-15
AC009093.4	20.1173	6.12043	0.392704	-6.36452	1.95903e-10	1.63529e-09
ASNS	61.2339	6.12043	0.268928	-10.3484	4.25374e-25	8.8222e-24
CTH	906.307	6.12043	0.106524	-27.0054	1.27767e-160	5.09363e-158
ENPP2	30.2519	6.12043	0.343157	-7.73812	1.00901e-14	1.17479e-13
HPD	33.55	6.12043	0.375374	-7.15815	8.17706e-13	8.26071e-12
TAGLN3	157.999	6.12043	0.20597	-13.7241	7.27913e-43	2.98486e-41
TSLP	32.3515	6.12043	0.347373	-7.66899	1.73354e-14	1.98193e-13
LURAP1L	328.16	6.12043	0.141369	-19.8958	4.42831e-88	5.74294e-86
ADM2	554.494	6.12043	0.131164	-21.48	2.39739e-102	4.00086e-100
PCOLCE2	176.669	6.12043	0.174033	-16.0434	6.35992e-58	3.95712e-56
AL033397.1	406.199	6.12043	0.25032	-11.0612	1.93408e-28	4.72074e-27
LINC01589	52.6973	6.12043	0.287988	-9.23856	2.49841e-20	4.09952e-19
PLIN2	6601.65	6.12043	0.0530279	-51.9701	0	0
JAKMIP3	43.491	6.12043	0.304223	-8.58688	8.93615e-18	1.27487e-16
AKR1C3	1360.96	6.12043	0.0927844	-29.4018	5.21517e-190	2.87878e-187
CREB5	51.7893	6.12043	0.320964	-8.12369	4.52231e-16	5.79846e-15
KRT16	237.526	6.12043	0.163754	-16.3282	6.21503e-60	4.05446e-58
ABCC9	191.558	6.12043	0.209891	-12.7028	5.70665e-37	1.95625e-35
HMOX1	9361.32	6.12043	0.0542038	-49.4596	0	0
CHAC1	512.005	6.12043	0.117023	-22.7987	4.72542e-115	1.02757e-112
RUBCNL	16.6745	6.12043	0.410904	-5.63534	1.74709e-08	1.23438e-07
LUCAT1	1860.99	6.12043	0.141646	-18.8141	5.79166e-79	6.42695e-77
KIF21B	280.069	6.12043	0.143615	-18.3989	1.34131e-75	1.39496e-73
KLHDC7B	17.9743	6.12043	0.405807	-5.77278	7.79732e-09	5.69985e-08
PNPLA1	9.33713	6.12043	0.434317	-5.54595	2.92363e-08	2.01795e-07
RASGRP3	17.8601	6.12043	0.410697	-5.6779	1.36357e-08	9.73304e-08
BMS1P10	191.635	6.12043	0.183543	-14.0897	4.39702e-45	1.92006e-43
CDKN1A	988.914	6.12043	0.205177	-12.5866	2.50159e-36	8.3495e-35
BHLHE41	227.172	6.12043	0.151385	-16.9305	2.67871e-64	2.00234e-62
SCN4A	50.8741	6.12043	0.273905	-9.10025	9.01247e-20	1.43612e-18
APCDD1L-DT	330.524	6.12043	0.131508	-19.3851	1.03135e-83	1.24736e-81
CDK5R2	122.82	6.12043	0.194188	-12.9811	1.56666e-38	5.62118e-37
LINC02273	22.2407	6.12043	0.367115	-6.39507	1.60474e-10	1.3516e-09
AL035681.1	21.6628	6.12043	0.377981	-6.20905	5.33051e-10	4.29152e-09
CD22	72.3858	6.12043	0.278032	-8.88641	6.31129e-19	9.55481e-18
AC089983.1	964.818	6.12043	0.0964109	-25.6302	7.02221e-145	2.22315e-142
MAP1B	2964.69	6.12043	0.0797095	-30.9895	7.47436e-211	5.19058e-208
BEST1	39.0635	6.12043	0.321195	-7.40075	1.35415e-13	1.45035e-12
C7orf57	16.839	6.12043	0.407103	-5.49084	4.00028e-08	2.70641e-07
SLC37A2	287.197	6.12043	0.158092	-15.3948	1.774e-53	9.84298e-52
LCN2	561.242	6.12043	0.13977	-17.379	1.19001e-67	9.92968e-66
AL590666.2	134.889	6.12043	0.220918	-10.9135	9.93952e-28	2.37489e-26
PF4	8.16771	6.12043	0.436614	-5.2637	1.41188e-07	9.0542e-07
SERPINE1	345.308	6.12043	0.128476	-18.657	1.10753e-77	1.20419e-75
SESN2	1119.48	6.12043	0.107107	-22.3539	1.10718e-110	2.20699e-108
FGF2	175.53	6.12043	0.160132	-14.6187	2.13369e-48	1.03223e-46
CLMP	201.18	6.12043	0.16011	-14.6164	2.20737e-48	1.06548e-46
TNIP3	7.36287	6.12043	0.436872	-5.14247	2.71146e-07	1.68657e-06
RAB39B	40.3873	6.12043	0.293853	-7.75874	8.57805e-15	1.002e-13
NECAB2	10.3956	6.12043	0.42865	-4.60517	4.12138e-06	2.22592e-05
AKR1B15	197.872	6.12043	0.184545	-12.5962	2.21694e-36	7.42243e-35
HTR7	69.7701	6.12043	0.246686	-9.28116	1.67651e-20	2.78702e-19
LINC00942	20.301	6.12043	0.382334	-5.72544	1.03167e-08	7.44543e-08
IL18R1	145.229	6.12043	0.192269	-11.9598	5.76934e-33	1.69675e-31
KIAA0319	512.696	6.12043	0.123706	-18.4313	7.37575e-76	7.78359e-74
SLC7A5	16062.3	6.12043	0.0422949	-53.9999	0	0
TREML3P	7.8313	6.12043	0.437479	-5.09033	3.57444e-07	2.19483e-06
CEBPB	1477.54	6.12043	0.196249	-11.575	5.5155e-31	1.49168e-29
SAMD5	40.5698	6.12043	0.30924	-7.15375	8.44396e-13	8.51436e-12
APCDD1L	202.213	6.12043	0.175755	-12.7604	2.72818e-37	9.42732e-36
NGF	33.3048	6.12043	0.314675	-6.90414	5.0508e-12	4.79282e-11
AL365181.3	799.193	6.12043	0.0944442	-23.673	6.84212e-124	1.61865e-121
G0S2	240.114	6.12043	0.163365	-13.6329	2.55162e-42	1.03449e-40
GPC1	4723.55	6.12043	0.0413968	-53.6541	0	0
LURAP1L-AS1	16.6533	6.12043	0.401861	-5.18461	2.16469e-07	1.36341e-06
MARCO	9.73977	6.12043	0.431968	-4.41261	1.02133e-05	5.2226e-05
CSF2	20.194	6.12043	0.39172	-5.37641	7.59852e-08	5.01014e-07
TRIM16L	1807.3	6.12043	0.0620264	-35.3935	2.1512e-274	2.57283e-271
GCKR	44.1956	6.12043	0.330485	-6.52066	6.99994e-11	6.08868e-10
LEXM	17.0992	6.12043	0.410852	-5.03341	4.81826e-07	2.91943e-06
MXD1	1349.38	6.12043	0.0903358	-24.2061	1.92068e-129	4.86451e-127
SQSTM1	12521.3	6.12043	0.0666923	-32.7292	6.00001e-235	5.61601e-232
FAM129A	3565.04	6.12043	0.115072	-18.9015	1.10767e-79	1.24847e-77
SLC1A4	859.914	6.12043	0.107927	-20.1091	6.14251e-90	8.47666e-88
SPATA4	11.2446	6.12043	0.423481	-4.6234	3.77492e-06	2.05582e-05
AC148477.4	20.573	6.12043	0.36149	-5.65698	1.54058e-08	1.09566e-07
SPRY4	314.548	6.12043	0.145708	-14.6541	1.26733e-48	6.20069e-47
DAPK1	27.245	6.12043	0.353876	-5.82904	5.57455e-09	4.12969e-08
ALOXE3	10.6834	6.12043	0.421143	-4.55063	5.34855e-06	2.85009e-05
AC087392.1	15.9521	6.12043	0.388994	-5.12654	2.95118e-07	1.82881e-06
TM4SF19	77.206	6.12043	0.226617	-9.16891	4.77835e-20	7.74028e-19
ACP7	424.116	6.12043	0.121586	-17.2312	1.54834e-66	1.2626e-64
SLC3A2	9253.16	6.12043	0.0459931	-45.3538	0	0
AC016831.7	34.9445	6.12043	0.339897	-5.99935	1.9811e-09	1.51723e-08
SLC7A11-AS1	10.4191	6.12043	0.428143	-4.41289	1.02002e-05	5.21837e-05
TMEM158	182.104	6.12043	0.174989	-11.7811	4.88504e-32	1.37112e-30
AC022509.3	35.4733	6.12043	0.299488	-6.74175	1.56491e-11	1.43726e-10
PTGR1	2406.38	6.12043	0.0545678	-37.8361	0	0
THSD7A	57.8422	6.12043	0.303865	-6.71109	1.93174e-11	1.76214e-10
DUSP5	2766.3	6.12043	0.0700908	-29.3052	8.90924e-189	4.79495e-186
ANKRD29	285.423	6.12043	0.122795	-16.6745	2.00797e-62	1.41267e-60
SH3TC1	755.746	6.12043	0.113558	-18.0214	1.32294e-72	1.27144e-70
DLGAP1-AS2	621.563	6.12043	0.112023	-18.2282	3.08523e-74	3.07495e-72
LAMB3	11068	6.12043	0.123531	-16.454	7.85337e-61	5.23428e-59
PRPH	7.5722	6.12043	0.436656	-4.80958	1.51248e-06	8.64136e-06
AL365181.2	95.7029	6.12043	0.220556	-9.0971	9.27743e-20	1.47616e-18
OSGIN1	951.13	6.12043	0.111245	-18.0886	3.92269e-73	3.80395e-71
SPHK1	199.895	6.12043	0.18435	-10.8689	1.62123e-27	3.83959e-26
TTC22	1145.31	6.12043	0.078582	-25.5173	1.26648e-143	3.9514e-141
AP002478.1	9.1836	6.12043	0.427182	-4.2488	2.14915e-05	0.000105009
DAPP1	563.232	6.12043	0.119343	-16.6286	4.32838e-62	3.03523e-60
C3orf80	46.4706	6.12043	0.280974	-6.94962	3.66269e-12	3.51383e-11
RDH12	7.86001	6.12043	0.434844	-4.0197	5.82732e-05	0.000264776
TACR1	15.4235	6.12043	0.414118	-4.55337	5.27925e-06	2.81595e-05
SEMA7A	922.188	6.12043	0.0843	-23.3213	2.69812e-120	5.98816e-118
MOB3C	655.845	6.12043	0.1105	-17.7685	1.23991e-70	1.10301e-68
ANXA10	35.0621	6.12043	0.437032	-4.69643	2.6475e-06	1.47047e-05
LIF	2666	6.12043	0.0546956	-35.9051	2.54173e-282	3.21873e-279
LINC01564	34.0596	6.12043	0.33819	-5.68478	1.30979e-08	9.37406e-08
PTHLH	445.462	6.12043	0.116547	-16.8182	1.79397e-63	1.31363e-61
FTL	58599.3	6.12043	0.0615117	-31.8652	8.11803e-223	6.24161e-220
SLC6A9	720.67	6.12043	0.117608	-16.6039	6.52677e-62	4.54719e-60
TNFSF14	9.86261	6.12043	0.426719	-4.22409	2.39903e-05	0.000116452
AC010343.3	254.648	6.12043	0.151695	-12.8159	1.33627e-37	4.66245e-36
ZEB1	57.3965	6.12043	0.264449	-7.28261	3.27411e-13	3.40507e-12
NCF2	424.855	6.12043	0.134671	-14.4022	5.01064e-47	2.34498e-45
ABHD4	888.593	6.12043	0.108491	-17.8392	3.50373e-71	3.20972e-69
NDUFA4L2	21.9242	6.12043	0.390622	-4.80168	1.57342e-06	8.96574e-06
KRT81	102.939	6.12043	0.21871	-8.7402	2.32698e-18	3.41016e-17
AL121772.3	39.2934	6.12043	0.299641	-6.31172	2.75949e-10	2.27959e-09
WNT7A	325.471	6.12043	0.133395	-14.328	1.4635e-46	6.80479e-45
ADTRP	14.0216	6.12043	0.416367	-4.37582	1.20975e-05	6.12068e-05
PCK2	817.49	6.12043	0.0851123	-22.0474	1.0127e-107	1.92933e-105
AC093904.3	7.55338	6.12043	0.432891	-3.90685	9.35084e-05	0.000410659
SLC7A7	54.5087	6.12043	0.279145	-6.64762	2.97878e-11	2.66641e-10
BLVRB	2852.4	6.12043	0.0725326	-25.8188	5.45869e-147	1.78053e-144
MOCOS	522.579	6.12043	0.123934	-15.0889	1.9151e-51	1.0105e-49
ARG2	56.3472	6.12043	0.293007	-6.30989	2.79237e-10	2.3041e-09
SFN	11693.3	6.12043	0.0572112	-32.6147	2.54126e-233	2.27951e-230
PSAT1	7153.2	6.12043	0.0530319	-35.1164	3.78496e-270	4.07413e-267
ABLIM3	1491.15	6.12043	0.0873278	-21.2822	1.65893e-100	2.66518e-98
HECW1	119.289	6.12043	0.19699	-9.37646	6.82253e-21	1.15377e-19
KPNA7	17.4221	6.12043	0.3988	-4.50192	6.73424e-06	3.54635e-05
AKR1C7P	11.9597	6.12043	0.411018	-4.2789	1.87818e-05	9.24828e-05
AC093218.1	26.7851	6.12043	0.341473	-5.27493	1.32808e-07	8.52947e-07
KRT34	68.8774	6.12043	0.40764	-4.51552	6.31608e-06	3.33675e-05
KDM7A	393.425	6.12043	0.115143	-15.9163	4.88637e-57	2.95488e-55
RSPO3	10.5578	6.12043	0.423598	-4.09228	4.2716e-05	0.000198401
GCLM	7361.88	6.12043	0.0452628	-40.4546	0	0
PTX3	13.2685	6.12043	0.417374	-4.2349	2.28657e-05	0.000111319
BCAT1	1586.94	6.12043	0.0703264	-25.924	3.57331e-148	1.18348e-145
PLD5	14.2952	6.12043	0.394727	-4.42533	9.62934e-06	4.9475e-05
AC078845.1	34.1918	6.12043	0.339074	-5.2915	1.21316e-07	7.82415e-07
ANGPT4	13.3373	6.12043	0.407334	-4.26861	1.96694e-05	9.65884e-05
FRMD3	54.2035	6.12043	0.253145	-7.07912	1.45068e-12	1.44051e-11
COX6B2	649.566	6.12043	0.104027	-17.3698	1.39775e-67	1.1529e-65
LINC00662	522.081	6.12043	0.115509	-15.612	6.03269e-55	3.48181e-53
FLNC	8298.73	6.12043	0.0458143	-39.3647	0	0
PAQR5	267.372	6.12043	0.155524	-11.5618	6.43513e-31	1.73169e-29
LRP1B	29.4501	6.12043	0.321676	-5.48055	4.24e-08	2.865e-07
RAP1GAP	589.235	6.12043	0.100327	-17.8607	2.38458e-71	2.20323e-69
ADM	90.4603	6.12043	0.201734	-8.82965	1.05003e-18	1.57088e-17
RN7SKP97	13.4355	6.12043	0.392846	-4.36647	1.2627e-05	6.36763e-05
AC080023.1	6.01348	6.12043	0.43755	-3.65099	0.000261235	0.00105771
KNDC1	203.926	6.12043	0.182557	-9.75887	1.69035e-22	3.11291e-21
SLC6A15	606.562	6.12043	0.0849757	-20.9616	1.47022e-97	2.24474e-95
RFLNB	213.866	6.12043	0.143516	-12.3686	3.86503e-35	1.22362e-33
BEX2	459.026	6.12043	0.127307	-13.9553	2.91946e-44	1.24703e-42
LARP6	543.912	6.12043	0.12169	-14.5959	2.98299e-48	1.43024e-46
FLNB	19906.6	6.12043	0.0363738	-48.4255	0	0
HEY2	9.1503	6.12043	0.433429	-3.83554	0.000125291	0.000538753
DYSF	183.1	6.12043	0.16634	-10.5365	5.86316e-26	1.28405e-24
TMOD1	65.9718	6.12043	0.237432	-7.33754	2.17563e-13	2.28696e-12
AC108676.1	5.73997	6.12043	0.437567	-3.59232	0.000327749	0.0013036
FTLP3	30.4099	6.12043	0.312031	-5.53614	3.09215e-08	2.12586e-07
FAM222A-AS1	60.5788	6.12043	0.304046	-5.72039	1.06282e-08	7.66e-08
LAMA3	4533.82	6.12043	0.0632023	-27.7269	3.3077e-169	1.39624e-166
HMGA1	38657.9	6.12043	0.0371923	-47.0631	0	0
CFHR1	5.14039	6.12043	0.433254	-4.26933	1.96058e-05	9.63197e-05
ZNF697	187.396	6.12043	0.14872	-11.7046	1.20704e-31	3.35293e-30
OTOGL	136.122	6.12043	0.186036	-9.34714	9.00517e-21	1.51337e-19
THSD1	14.5112	6.12043	0.412198	-4.1031	4.07646e-05	0.00018987
TUBE1	651.564	6.12043	0.0923207	-18.8541	2.71957e-79	3.03352e-77
GRB10	1160.37	6.12043	0.0811626	-21.4257	7.69504e-102	1.2743e-99
RND1	59.7549	6.12043	0.279724	-6.15286	7.60996e-10	6.05198e-09
ITGA2	1507.97	6.12043	0.0709435	-24.4516	4.84232e-132	1.30307e-129
BCAN	91.9257	6.12043	0.204896	-8.41895	3.79875e-17	5.23556e-16
SH3KBP1	7540.97	6.12043	0.0586086	-29.5105	2.11155e-191	1.19625e-188
SLC1A5	4377.12	6.12043	0.0561047	-30.8152	1.64166e-208	1.10443e-205
DGKG	170.308	6.12043	0.168479	-10.2219	1.58279e-24	3.18749e-23
UGDH	4847.03	6.12043	0.0623582	-27.687	9.99952e-169	4.1398e-166
GPAT3	2939.52	6.12043	0.055477	-31.0795	4.55226e-212	3.37935e-209
AC008105.3	21.3283	6.12043	0.386266	-4.3886	1.14083e-05	5.79101e-05
ADAMTS1	187.841	6.12043	0.169399	-10.1143	4.77316e-24	9.39274e-23
AC022150.4	248.011	6.12043	0.145656	-11.765	5.91451e-32	1.65576e-30
ALDH2	682.792	6.12043	0.0953705	-17.9424	5.49848e-72	5.16905e-70
AC010618.3	38.6519	6.12043	0.321122	-5.26095	1.43311e-07	9.18488e-07
TBX20	17.0965	6.12043	0.399786	-4.1448	3.40113e-05	0.000160675
LINC01694	95.3259	6.12043	0.196833	-8.6049	7.63843e-18	1.09335e-16
SORBS1	213.523	6.12043	0.140309	-12.0935	1.14281e-33	3.46514e-32
F2RL2	5.20055	6.12043	0.43181	-4.21549	2.49239e-05	0.000120576
CPAMD8	19.7576	6.12043	0.371978	-4.46762	7.90938e-06	4.11288e-05
AC034223.2	101.511	6.12043	0.201981	-8.36681	5.91998e-17	8.06106e-16
BX640514.2	64.6226	6.12043	0.251161	-6.71359	1.89895e-11	1.73443e-10
C17orf51	560.575	6.12043	0.0994597	-17.0375	4.32752e-65	3.3154e-63
PHGDH	3737.45	6.12043	0.0608224	-27.8542	9.57113e-171	4.12095e-168
AP000880.1	4.53224	6.12043	0.432492	-4.13273	3.58473e-05	0.000168793
SHROOM4	67.4143	6.12043	0.259952	-6.46799	9.93154e-11	8.53517e-10
KYNU	339.105	6.12043	0.117882	-14.3303	1.41427e-46	6.59013e-45
GFPT2	322.849	6.12043	0.11597	-14.4984	1.23977e-47	5.90483e-46
SMCO2	17.9043	6.12043	0.37616	-4.35807	1.31214e-05	6.59533e-05
ARHGEF2	3742	6.12043	0.0692551	-24.2793	3.24496e-130	8.31637e-128
PRKG2	165.108	6.12043	0.160222	-10.4565	1.36863e-25	2.94345e-24
TNFRSF9	28.6903	6.12043	0.329733	-5.00954	5.45593e-07	3.28088e-06
RASA3	1172.41	6.12043	0.0752327	-22.2923	4.38941e-110	8.59047e-108
DDIT4L	66.7121	6.12043	0.252556	-6.58638	4.50686e-11	3.97638e-10
PGD	14909.8	6.12043	0.0405851	-41.1784	0	0
AC036214.1	24.7179	6.12043	0.345082	-4.75324	2.00178e-06	1.12724e-05
AC138512.1	5.92179	6.12043	0.437262	-3.51871	0.000433649	0.00168787
CCPG1	160.724	6.12043	0.179594	-9.26592	1.93404e-20	3.20032e-19
AC131009.2	8.80755	6.12043	0.432195	-3.65921	0.000252989	0.00102684
OGT	1842.83	6.12043	0.0851172	-19.4247	4.77321e-84	5.8385e-82
TGM2	4996.51	6.12043	0.0494912	-33.2497	2.06158e-242	2.01735e-239
LINC00520	7.12784	6.12043	0.43558	-3.5709	0.00035576	0.00140632
RASSF6	161.028	6.12043	0.151982	-10.7758	4.48113e-27	1.03955e-25
ASNSP1	9.08844	6.12043	0.431133	-3.69407	0.000220693	0.000907039
GFPT1	8699.69	6.12043	0.0582925	-27.9392	8.92596e-172	3.92159e-169
PANX2	783.432	6.12043	0.0857011	-18.9882	2.13329e-80	2.42992e-78
AKAP12	549.33	6.12043	0.101718	-15.9877	1.556e-57	9.57075e-56
SEL1L3	5048.61	6.12043	0.056222	-28.9281	5.30061e-184	2.65376e-181
CDCP1	6975.89	6.12043	0.0503355	-32.2891	9.95499e-229	8.57244e-226
NAMPT	6918.61	6.12043	0.0561066	-28.9144	7.87895e-184	3.85495e-181
APBB2	1261.97	6.12043	0.0645878	-25.1085	4.01978e-139	1.18545e-136
FLYWCH1	1640.85	6.12043	0.0885791	-18.2922	9.54692e-75	9.55935e-73
MYOM1	54.9924	6.12043	0.265289	-6.06037	1.35812e-09	1.05589e-08
LONRF1	221.222	6.12043	0.15021	-10.7574	5.46869e-27	1.26591e-25
PLK3	380.638	6.12043	0.137563	-11.7506	7.01437e-32	1.96111e-30
ERVE-1	17.2596	6.12043	0.3799	-4.15789	3.21195e-05	0.000152508
SLC22A15	133.226	6.12043	0.206133	-7.79597	6.39165e-15	7.55626e-14
SLC48A1	1611.03	6.12043	0.0614206	-26.1939	3.11611e-151	1.11806e-148
TMEM40	46.7029	6.12043	0.300094	-5.30891	1.10285e-07	7.15339e-07
PXDC1	224.257	6.12043	0.142511	-11.2203	3.24034e-29	8.17797e-28
LINC02454	17.1151	6.12043	0.36734	-4.25615	2.07975e-05	0.00010178
NPIPB2	26.658	6.12043	0.35037	-4.48105	7.42766e-06	3.8849e-05
GPX2	25.6223	6.12043	0.319985	-4.88582	1.03002e-06	5.9801e-06
UCN	22.8044	6.12043	0.333897	-4.67128	2.99322e-06	1.65141e-05
STON2	107.291	6.12043	0.216234	-7.31669	2.54168e-13	2.66524e-12
AC098828.1	4.02206	6.12043	0.42981	-3.94105	8.11244e-05	0.000360092
FRY	140.801	6.12043	0.179397	-8.81505	1.19632e-18	1.78601e-17
PAX6	8.68978	6.12043	0.4351	-3.53661	0.000405301	0.00158297
B4GALNT1	446.543	6.12043	0.112753	-14.0124	1.3094e-44	5.67178e-43
FLNB-AS1	60.9138	6.12043	0.283644	-5.52633	3.26999e-08	2.2405e-07
AC005865.1	7.7321	6.12043	0.435449	-3.45126	0.000557978	0.00213397
MYZAP	72.64	6.12043	0.218815	-7.1618	7.96273e-13	8.05553e-12
GREB1L	106.307	6.12043	0.19036	-8.23033	1.86699e-16	2.4448e-15
EDNRB	22.3801	6.12043	0.350617	-4.39544	1.10549e-05	5.6249e-05
TMEM268	343.703	6.12043	0.132169	-11.8363	2.53481e-32	7.26622e-31
LINC01629	4.16296	6.12043	0.428508	-3.92593	8.63946e-05	0.000381362
NDRG1	5286.15	6.12043	0.0640962	-24.3425	6.9555e-131	1.80407e-128
KIAA0040	301.699	6.12043	0.131782	-11.8175	3.16984e-32	9.00267e-31
PRSS3	98.7935	6.12043	0.21686	-7.16302	7.89208e-13	7.99157e-12
TNFRSF1B	8.96227	6.12043	0.433224	-3.46477	0.000530676	0.00203607
GPR153	188.444	6.12043	0.175629	-8.8399	9.58056e-19	1.43429e-17
VLDLR	687.673	6.12043	0.0870229	-17.829	4.21039e-71	3.82453e-69
GADD45A	3169.3	6.12043	0.0656338	-23.6327	1.77694e-123	4.15805e-121
DDIT3	297.84	6.12043	0.137361	-11.2727	1.78991e-29	4.57095e-28
CASP4	1057.4	6.12043	0.0895219	-17.2706	7.82866e-67	6.40819e-65
DGKI	28.0697	6.12043	0.356139	-4.30441	1.67435e-05	8.29393e-05
FGD6	1221.67	6.12043	0.0723518	-21.3028	1.07008e-100	1.73208e-98
TRPV3	199.693	6.12043	0.188245	-8.16865	3.11869e-16	4.02996e-15
RGS4	16.8908	6.12043	0.375574	-4.0077	6.13136e-05	0.000277419
FOXD3	6.2578	6.12043	0.437509	-3.31277	0.000923767	0.00336951
PLA2G4F	261.644	6.12043	0.126811	-12.0649	1.61875e-33	4.8603e-32
RHOF	253.071	6.12043	0.147056	-10.3745	3.23972e-25	6.7779e-24
GJB2	2224.19	6.12043	0.0564126	-26.9797	2.56065e-160	1.00229e-157
GNG4	116.847	6.12043	0.182473	-8.29818	1.05716e-16	1.40572e-15
SP6	106.179	6.12043	0.215118	-7.0366	1.96989e-12	1.93378e-11
GUCY2EP	32.4356	6.12043	0.309732	-4.85094	1.22876e-06	7.06914e-06
NGEF	1045.83	6.12043	0.0801935	-18.9229	7.39383e-80	8.3776e-78
GARS	5039.61	6.12043	0.0620018	-24.463	3.65727e-132	9.96629e-130
RGCC	56.4435	6.12043	0.247666	-6.07172	1.2655e-09	9.86731e-09
Z85996.2	8.55497	6.12043	0.424956	-3.4223	0.000620927	0.00235445
AC082651.3	7.98852	6.12043	0.432808	-3.36621	0.0007621	0.00282773
PDE4D	189.695	6.12043	0.145952	-10.3125	6.18796e-25	1.27845e-23
AC005326.1	4.0435	6.12043	0.433549	-3.44712	0.000566589	0.00216422
ITPR1	483.584	6.12043	0.104891	-14.3277	1.46802e-46	6.81113e-45
IL15RA	216.823	6.12043	0.142317	-10.544	5.41587e-26	1.18851e-24
ULBP1	149.67	6.12043	0.154752	-9.67855	3.71962e-22	6.73473e-21
SPOCD1	969.068	6.12043	0.0925665	-16.198	5.20942e-59	3.33775e-57
C6orf141	582.876	6.12043	0.114716	-13.0488	6.45966e-39	2.36101e-37
HBEGF	241.128	6.12043	0.155143	-9.61254	7.07828e-22	1.26457e-20
BACH1	712.578	6.12043	0.0961351	-15.4397	8.85152e-54	5.00146e-52
ETV4	267.235	6.12043	0.130174	-11.381	5.19762e-30	1.35959e-28
LINC00365	8.06379	6.12043	0.432062	-3.30067	0.000964537	0.00350693
SLFN5	3881.59	6.12043	0.0737627	-20.0652	1.48754e-89	2.01407e-87
AC010616.1	6.17577	6.12043	0.437531	-3.21451	0.00130669	0.00462217
GLA	2161.58	6.12043	0.0630883	-23.4228	2.50327e-121	5.73301e-119
ASS1	456.13	6.12043	0.105153	-14.008	1.39307e-44	6.01001e-43
RPS10P7	30.8822	6.12043	0.324616	-4.48879	7.16287e-06	3.75279e-05
TTC39B	317.829	6.12043	0.121751	-12.08	1.34642e-33	4.07104e-32
MID2	258.108	6.12043	0.133986	-10.9621	5.81414e-28	1.40008e-26
CRISPLD2	694.292	6.12043	0.0896056	-16.4052	1.75429e-60	1.15494e-58
AMPD3	885.644	6.12043	0.0840555	-17.4546	3.17847e-68	2.6729e-66
AC004264.1	10.4214	6.12043	0.423775	-3.36939	0.000753347	0.00279718
ZNF83	1810.55	6.12043	0.0980254	-14.9378	1.87095e-50	9.61285e-49
TDP2	1601.45	6.12043	0.0684795	-21.341	4.72777e-101	7.76942e-99
PART1	58.51	6.12043	0.250627	-5.79162	6.97114e-09	5.122e-08
AURKC	11.9075	6.12043	0.398343	-3.57122	0.000355324	0.00140485
AC007389.1	6.22978	6.12043	0.437332	-3.18774	0.00143391	0.00502836
TXNRD1	52808.9	6.12043	0.0335407	-43.4502	0	0
ERN1	398.503	6.12043	0.111812	-12.9962	1.28644e-38	4.63117e-37
CGB8	20.5996	6.12043	0.402012	-3.58244	0.000340395	0.00135079
LONRF3	157.907	6.12043	0.185917	-7.79347	6.5193e-15	7.69028e-14
MIR29B2CHG	30.52	6.12043	0.334597	-4.29235	1.76794e-05	8.73141e-05
CLGN	662.877	6.12043	0.107151	-13.5446	8.52913e-42	3.40659e-40
MGAT5	1870.54	6.12043	0.0558361	-25.9931	5.91994e-149	2.02293e-146
AZGP1	488.897	6.12043	0.141425	-10.2553	1.1197e-24	2.27799e-23
TBX15	22.3199	6.12043	0.362085	-3.94225	8.07193e-05	0.00035859
RASGEF1B	46.1289	6.12043	0.263635	-5.45009	5.03442e-08	3.37951e-07
GPR1	65.617	6.12043	0.252336	-5.68388	1.31675e-08	9.42072e-08
ITPRIP	585.984	6.12043	0.0888985	-16.1415	1.30356e-58	8.30265e-57
NINJ1	2028.74	6.12043	0.0657522	-21.7715	4.32335e-105	7.7561e-103
AP003119.1	8.61766	6.12043	0.432687	-3.23995	0.00119552	0.00426537
AC092384.2	34.167	6.12043	0.314792	-4.49818	6.85384e-06	3.59965e-05
AL139220.2	30.7859	6.12043	0.319393	-4.43256	9.31219e-06	4.79485e-05
NRG1	68.6698	6.12043	0.242886	-5.84809	4.97242e-09	3.69891e-08
ABCC2	47.7078	6.12043	0.286	-4.94854	7.47704e-07	4.41971e-06
AC008429.1	19.1531	6.12043	0.356449	-3.92298	8.74609e-05	0.000385753
TMEM236	5.28929	6.12043	0.4326	-3.17513	0.00149768	0.00523069
EFR3B	725.476	6.12043	0.0816817	-17.3945	9.08103e-68	7.60686e-66
PDK4	305.992	6.12043	0.137656	-10.3014	6.94384e-25	1.4305e-23
GCNT3	177.535	6.12043	0.157916	-8.96854	3.00471e-19	4.64361e-18
ADGRF4	113.353	6.12043	0.202671	-6.957	3.47595e-12	3.34512e-11
ITGB1-DT	40.6263	6.12043	0.300616	-4.66958	3.01811e-06	1.66429e-05
FBXL13	473.167	6.12043	0.101371	-13.9091	5.58137e-44	2.35599e-42
S100A14	4268.62	6.12043	0.0638261	-22.096	3.45288e-108	6.69672e-106
LAT	38.2204	6.12043	0.298593	-4.6772	2.90819e-06	1.60615e-05
FAM83B	220.731	6.12043	0.146014	-9.61497	6.91271e-22	1.23705e-20
ARNTL2	3285.92	6.12043	0.0571228	-24.5949	1.43185e-133	4.00323e-131
XPOT	5548.28	6.12043	0.0457978	-30.6288	5.05958e-206	3.2036e-203
HAS3	163.24	6.12043	0.199695	-6.99687	2.61739e-12	2.54734e-11
AC079062.1	8.41537	6.12043	0.435834	-3.17548	0.00149587	0.00522606
PGBD5	14.3741	6.12043	0.398321	-3.47119	0.000518155	0.00199265
TMEM17	175.004	6.12043	0.145749	-9.55558	1.22894e-21	2.17391e-20
CYP26B1	581.212	6.12043	0.0917449	-15.1987	3.60936e-52	1.94256e-50
RFX8	44.1166	6.12043	0.345512	-4.00344	6.24277e-05	0.000281867
AL118508.3	55.5367	6.12043	0.292208	-4.73676	2.17163e-06	1.2181e-05
SLC16A4	238.41	6.12043	0.130523	-10.6501	1.74184e-26	3.93477e-25
PLAUR	2116.64	6.12043	0.0684099	-20.3374	6.00731e-92	8.67956e-90
NHSL1	293.247	6.12043	0.114138	-12.1621	4.94464e-34	1.5099e-32
TP53I3	932.306	6.12043	0.0785815	-17.639	1.23657e-69	1.07776e-67
LINC02561	7.06	6.12043	0.436376	-3.10418	0.00190808	0.00652743
EIF4EBP1	1059.61	6.12043	0.0843313	-16.4192	1.39411e-60	9.2346e-59
ADGRB1	23.4856	6.12043	0.353065	-3.87071	0.000108518	0.000472145
NLRP12	24.4014	6.12043	0.351977	-3.88887	0.000100711	0.000440582
SH2D5	57.372	6.12043	0.297543	-4.6183	3.86895e-06	2.09959e-05
CCRL2	11.4601	6.12043	0.408197	-3.32904	0.000871456	0.00319494
AC116021.1	3.44695	6.12043	0.421375	-3.58615	0.000335594	0.00133346
RNF223	501.834	6.12043	0.118921	-11.5382	8.46809e-31	2.27308e-29
HCG4B	162.459	6.12043	0.170404	-8.03607	9.27671e-16	1.16042e-14
FLNC-AS1	5.30289	6.12043	0.437517	-3.00184	0.00268351	0.00885373
ABCC3	5183.77	6.12043	0.064161	-21.3229	6.96773e-101	1.13637e-98
NCR3LG1	136.472	6.12043	0.165261	-8.25565	1.51072e-16	1.98916e-15
RHBDD1	801.471	6.12043	0.0778748	-17.5261	9.0585e-69	7.73855e-67
AP003559.1	6.51105	6.12043	0.437217	-3.01408	0.00257757	0.00854348
AREG	1174.55	6.12043	0.0846147	-16.0607	4.81475e-58	3.0044e-56
FOXD2	55.6394	6.12043	0.257427	-5.25261	1.49957e-07	9.58227e-07
AGPAT4-IT1	22.5036	6.12043	0.352747	-3.80131	0.000143931	0.000610337
MMP14	1249.55	6.12043	0.0809496	-16.7496	5.69818e-63	4.04853e-61
ST6GALNAC4	931.805	6.12043	0.0815993	-16.6028	6.65123e-62	4.60411e-60
PROCR	410.094	6.12043	0.10396	-13.0169	9.81282e-39	3.5564e-37
SLC22A4	19.1408	6.12043	0.357043	-3.74161	0.000182845	0.000762257
TRIM17	114.714	6.12043	0.179068	-7.53531	4.87192e-14	5.40354e-13
IL33	3.49926	6.12043	0.419608	-3.55625	0.00037619	0.00148043
AC103925.1	6.91702	6.12043	0.437563	-3.11183	0.00185934	0.00637487
AL031587.5	8.82899	6.12043	0.428717	-3.05986	0.00221443	0.00746394
NRIP3	508.005	6.12043	0.0948514	-14.1899	1.05849e-45	4.72764e-44
ABCB6	58.4974	6.12043	0.253727	-5.27822	1.30444e-07	8.38267e-07
TMEM117	233.041	6.12043	0.135842	-9.89478	4.38574e-23	8.25317e-22
KDM7A-DT	41.9708	6.12043	0.291403	-4.59502	4.32707e-06	2.33291e-05
FBXO30	1018.52	6.12043	0.0649679	-20.6702	6.42345e-95	9.47151e-93
MIA2	1118.44	6.12043	0.07301	-18.3716	2.21908e-75	2.28576e-73
AQP7P1	3.47726	6.12043	0.419089	-3.54439	0.000393523	0.00154257
IRAK2	321.457	6.12043	0.115768	-11.5636	6.30355e-31	1.70054e-29
AL627230.2	13.6529	6.12043	0.39433	-3.34509	0.000822573	0.00303329
RERGL	4.87344	6.12043	0.430537	-3.03631	0.00239494	0.00800346
NPC1	3617.53	6.12043	0.0418184	-31.9979	1.16756e-224	9.30934e-222
AL590560.1	19.2067	6.12043	0.351639	-3.73724	0.000186051	0.000774569
SYN2	10.7068	6.12043	0.41819	-3.14806	0.0016436	0.00569233
NPR3	48.3427	6.12043	0.270062	-4.90894	9.15694e-07	5.35245e-06
AC243965.2	15.0643	6.12043	0.398737	-3.30619	0.000945728	0.00344378
GCOM1	172.457	6.12043	0.160019	-8.30225	1.02161e-16	1.36097e-15
TLR6	325.442	6.12043	0.116571	-11.2824	1.60384e-29	4.11041e-28
PELI2	33.8978	6.12043	0.312338	-4.18501	2.85154e-05	0.000136661
GK-AS1	4.83853	6.12043	0.429388	-3.00096	0.00269126	0.00887523
ZBTB20	20.038	6.12043	0.38073	-3.40322	0.000665975	0.0025043
STC2	4238.85	6.12043	0.0499866	-26.2476	7.61713e-152	2.77935e-149
MARS	5290.57	6.12043	0.0462224	-28.3754	4.06451e-177	1.90219e-174
C9orf72	465.887	6.12043	0.117942	-11.1082	1.14429e-28	2.8218e-27
EREG	2202.08	6.12043	0.0729231	-17.9665	3.56227e-72	3.36353e-70
CCNA1	22.1453	6.12043	0.348888	-3.7121	0.000205551	0.000848858
ASPH	51983	6.12043	0.0404537	-32.254	3.0884e-228	2.55719e-225
MTHFD1L	1616.67	6.12043	0.0643668	-20.1872	1.2683e-90	1.77298e-88
CYYR1-AS1	11.5562	6.12043	0.412015	-3.10834	0.00188145	0.00644451
MAFF	353.075	6.12043	0.128576	-10.0944	5.84772e-24	1.14134e-22
PTK2B	384.666	6.12043	0.108832	-11.9037	1.13194e-32	3.29302e-31
RBCK1	2368.92	6.12043	0.0846401	-15.3122	6.33406e-53	3.47856e-51
BHLHA15	49.2839	6.12043	0.250431	-5.14746	2.64042e-07	1.64619e-06
AL390719.1	388.577	6.12043	0.128974	-10.0129	1.33773e-23	2.5736e-22
AC010198.2	96.9912	6.12043	0.203279	-6.34072	2.28692e-10	1.90161e-09
AL031670.1	11.7101	6.12043	0.397122	-3.18171	0.0014641	0.00512839
SLCO4A1-AS1	24.4148	6.12043	0.335665	-3.81143	0.000138167	0.000588302
ENOX1	22.0627	6.12043	0.342949	-3.71455	0.000203564	0.000841346
E2F7	741.039	6.12043	0.0994964	-12.9517	2.29852e-38	8.23338e-37
AL031985.3	143.746	6.12043	0.174825	-7.35637	1.88986e-13	2.00024e-12
Z93930.2	27.8265	6.12043	0.321119	-3.9686	7.22973e-05	0.000323243
PPP2R2C	881.488	6.12043	0.0774124	-16.6032	6.61204e-62	4.59174e-60
LGALS9B	61.198	6.12043	0.232502	-5.50055	3.78606e-08	2.57037e-07
FAM83A	6837.23	6.12043	0.043373	-29.6151	9.53819e-193	5.54968e-190
PPM1E	189.855	6.12043	0.144798	-8.85671	8.24124e-19	1.23895e-17
TMEM206	473.327	6.12043	0.0974369	-13.1329	2.132e-39	7.92707e-38
NDRG4	390.9	6.12043	0.116732	-10.9361	7.7451e-28	1.85882e-26
RET	3.15198	6.12043	0.415363	-3.3929	0.000691567	0.00259148
MTHFD2	5807.33	6.12043	0.0447243	-28.3538	7.51886e-177	3.44396e-174
C2CD4D	127.694	6.12043	0.19598	-6.44412	1.16272e-10	9.91332e-10
PYGB	10012.8	6.12043	0.0487353	-25.9658	1.20654e-148	4.05848e-146
STX11	25.4751	6.12043	0.36572	-3.44584	0.000569293	0.00217416
GPCPD1	446.347	6.12043	0.125661	-10.0579	8.47784e-24	1.64276e-22
P4HA3	17.6778	6.12043	0.355593	-3.50207	0.000461659	0.00179106
ABHD3	1501.52	6.12043	0.0763713	-16.5145	2.88751e-61	1.96096e-59
OSBPL6	306.876	6.12043	0.121378	-10.3766	3.16723e-25	6.6327e-24
RRAD	45.8831	6.12043	0.265089	-4.72396	2.31293e-06	1.29433e-05
HSPBAP1	147.856	6.12043	0.212268	-5.92469	3.12894e-09	2.35606e-08
SRCIN1	123.502	6.12043	0.164591	-7.63472	2.26319e-14	2.57244e-13
BTBD19	47.028	6.12043	0.29532	-4.23134	2.32304e-05	0.000112967
LACC1	271.303	6.12043	0.156747	-8.00313	1.21297e-15	1.5068e-14
MYH16	13.7601	6.12043	0.37889	-3.25797	0.00112214	0.00402423
IL6R	507.467	6.12043	0.117481	-10.6689	1.4224e-26	3.23353e-25
MAFG	3537.55	6.12043	0.055295	-22.6696	8.94207e-114	1.92505e-111
FAM102A	3207.97	6.12043	0.0575365	-21.7829	3.37234e-105	6.10081e-103
SH3PXD2A	282.836	6.12043	0.139343	-8.98206	2.65748e-19	4.12773e-18
SBF2	412.803	6.12043	0.103541	-12.0904	1.18698e-33	3.59398e-32
ZBTB41	424.838	6.12043	0.0999541	-12.5085	6.70755e-36	2.20458e-34
UBE2H	5193.22	6.12043	0.0477477	-26.1649	6.67045e-151	2.35412e-148
TENM3-AS1	76.3527	6.12043	0.221656	-5.61379	1.97941e-08	1.39212e-07
CEBPG	2513.73	6.12043	0.0588975	-21.1872	1.25378e-99	1.99936e-97
C10orf95	17.7515	6.12043	0.374603	-3.30612	0.000945971	0.00344408
AIFM2	940.486	6.12043	0.0924504	-13.4572	2.79165e-41	1.10679e-39
PSMD10P2	11.5542	6.12043	0.395665	-3.0852	0.00203419	0.00691707
DGKD	6294.59	6.12043	0.0510572	-24.3426	6.94098e-131	1.80407e-128
PNPLA5	38.446	6.12043	0.284766	-4.33335	1.46859e-05	7.33375e-05
MOSMO	258.667	6.12043	0.139948	-8.86071	7.95075e-19	1.19695e-17
ZHX2	126.409	6.12043	0.198722	-6.2144	5.15206e-10	4.15205e-09
ZFP69B	177.132	6.12043	0.154774	-7.97283	1.55077e-15	1.91758e-14
C2CD4D-AS1	132.899	6.12043	0.167408	-7.36435	1.78018e-13	1.88787e-12
SLC7A1	1836.33	6.12043	0.055859	-22.078	5.14042e-108	9.88062e-106
RARA-AS1	42.8896	6.12043	0.297648	-4.11866	3.81079e-05	0.000178539
KCNE4	3.50966	6.12043	0.411325	-3.39196	0.000693954	0.00259952
STRIP2	1520.21	6.12043	0.0718077	-17.0584	3.02698e-65	2.36963e-63
KLHL29	285.521	6.12043	0.116044	-10.5426	5.49519e-26	1.20469e-24
HTRA3	21.2205	6.12043	0.346113	-3.50561	0.000455561	0.001769
MMP1	19.2982	6.12043	0.381964	-3.18598	0.00144266	0.00505824
PKDCC	26.2136	6.12043	0.34053	-3.55903	0.000372228	0.00146764
CXCL8	64.4357	6.12043	0.233403	-5.21631	1.82526e-07	1.15707e-06
PICART1	352.596	6.12043	0.108085	-11.2869	1.52378e-29	3.90987e-28
TMEM171	159.391	6.12043	0.14902	-8.177	2.91e-16	3.76935e-15
UCHL1	4041.16	6.12043	0.0510807	-23.8861	4.27047e-126	1.04471e-123
OR2A20P	45.463	6.12043	0.271335	-4.46998	7.82266e-06	4.07172e-05
MAP1LC3B	2374.44	6.12043	0.0829947	-14.6476	1.3962e-48	6.81573e-47
WARS	1129.49	6.12043	0.0698074	-17.3744	1.28848e-67	1.07098e-65
CEACAM19	160.747	6.12043	0.157224	-7.69884	1.37308e-14	1.58667e-13
SRGAP1	234.354	6.12043	0.132911	-9.0714	1.17497e-19	1.85173e-18
DUSP8	39.257	6.12043	0.303989	-3.9418	8.08732e-05	0.000359125
FNDC4	386.712	6.12043	0.117902	-10.1997	1.9898e-24	3.99222e-23
NQO2	1150.37	6.12043	0.073006	-16.4786	5.23014e-61	3.49672e-59
AC125232.2	36.6694	6.12043	0.321907	-3.71454	0.000203575	0.000841346
TIMP4	120.915	6.12043	0.178565	-6.72197	1.79284e-11	1.63821e-10
NTNG1	520.613	6.12043	0.103974	-11.5602	6.55714e-31	1.76232e-29
AL590617.2	77.7374	6.12043	0.244161	-4.9077	9.21511e-07	5.38061e-06
CPEB2	232.238	6.12043	0.161198	-7.43785	1.02334e-13	1.10706e-12
MICALL1	1317.02	6.12043	0.0806296	-14.8342	8.7995e-50	4.39526e-48
ERICH2	24.8455	6.12043	0.332299	-3.56567	0.000362924	0.00143306
PAPPA	17.9863	6.12043	0.3794	-3.11298	0.00185209	0.00635204
HNF4G	143.579	6.12043	0.166803	-7.15289	8.49695e-13	8.55977e-12
AC092718.3	16.1476	6.12043	0.383015	-3.08383	0.00204357	0.00694239
SH2B3	442.931	6.12043	0.113032	-10.5171	7.20375e-26	1.56966e-24
CARS	2090.81	6.12043	0.0611398	-19.4463	3.13493e-84	3.8565e-82
CNTD2	136.487	6.12043	0.211303	-5.6109	2.01273e-08	1.41509e-07
PGPEP1	374.73	6.12043	0.111926	-10.5852	3.49049e-26	7.73079e-25
LY96	117.259	6.12043	0.215327	-5.49651	3.87373e-08	2.62823e-07
COL4A6	16.4117	6.12043	0.377176	-3.095	0.00196816	0.00671375
MIR22HG	593.099	6.12043	0.131286	-9.01375	1.99137e-19	3.10654e-18
MDFI	455.999	6.12043	0.104643	-11.291	1.45429e-29	3.73602e-28
FYN	416.173	6.12043	0.110794	-10.6169	2.48786e-26	5.55589e-25
AC007405.3	97.447	6.12043	0.208924	-5.61502	1.9654e-08	1.38317e-07
ME1	3174.54	6.12043	0.0563065	-20.8702	1.00004e-96	1.50551e-94
STK32A	363.114	6.12043	0.125666	-9.34291	9.37198e-21	1.57256e-19
HS3ST3A1	550.551	6.12043	0.0902763	-12.9989	1.24088e-38	4.48216e-37
AARS	8318.2	6.12043	0.0431558	-27.1892	8.72424e-163	3.54369e-160
KLHL11	116.56	6.12043	0.19011	-6.16214	7.17664e-10	5.72006e-09
STYK1	275.076	6.12043	0.126491	-9.2524	2.19518e-20	3.62684e-19
PYROXD1	572.515	6.12043	0.0828355	-14.1294	2.50305e-45	1.10421e-43
ALS2CL	1395.28	6.12043	0.0865059	-13.5052	1.45714e-41	5.79838e-40
MKX	85.7755	6.12043	0.225931	-5.15779	2.49887e-07	1.56247e-06
LINC02428	84.0317	6.12043	0.195447	-5.95829	2.54883e-09	1.93549e-08
GTPBP2	3344.32	6.12043	0.0728429	-15.9902	1.49611e-57	9.22871e-56
ETV5	1001.3	6.12043	0.0694126	-16.7715	3.94328e-63	2.8203e-61
TRAF1	423.884	6.12043	0.123969	-9.38094	6.5386e-21	1.10663e-19
RNF144B	84.9946	6.12043	0.249739	-4.6439	3.41891e-06	1.87617e-05
FMNL1	437.797	6.12043	0.116587	-9.96989	2.06447e-23	3.94006e-22
SMIM29	437.754	6.12043	0.120449	-9.6493	4.94912e-22	8.89355e-21
CYP24A1	301.707	6.12043	0.159732	-7.27376	3.49624e-13	3.62733e-12
HSPA6	57.0696	6.12043	0.227237	-5.09458	3.49519e-07	2.14861e-06
EIF1B	581.702	6.12043	0.0972116	-11.9496	6.52006e-33	1.91232e-31
CACNB4	87.9804	6.12043	0.225837	-5.12819	2.92543e-07	1.81442e-06
AC009549.1	50.3719	6.12043	0.252481	-4.57174	4.83695e-06	2.5903e-05
GABARAPL1	739.539	6.12043	0.099697	-11.6065	3.82145e-31	1.03482e-29
RBPMS2	21.5094	6.12043	0.335431	-3.39951	0.000675074	0.00253541
ZNF280C	122.042	6.12043	0.177675	-6.4606	1.04286e-10	8.9267e-10
EIF4E3	46.3574	6.12043	0.251225	-4.54689	5.44452e-06	2.89979e-05
FAM241A	344.303	6.12043	0.113548	-10.0951	5.80863e-24	1.13577e-22
TGM4	22.9424	6.12043	0.370386	-3.07948	0.00207364	0.00703235
EPS15P1	21.4596	6.12043	0.375652	-3.03021	0.00244385	0.00814794
C16orf72	1337.12	6.12043	0.0681386	-16.7829	3.25699e-63	2.33722e-61
DNAJB9	373.219	6.12043	0.118054	-9.67755	3.75615e-22	6.79516e-21
CRNDE	44.5346	6.12043	0.285477	-3.98309	6.80256e-05	0.000305668
DSE	538.616	6.12043	0.0945352	-12.0793	1.35867e-33	4.1023e-32
ZNF333	118.673	6.12043	0.199723	-5.708	1.14312e-08	8.21325e-08
NLRP1	389.189	6.12043	0.11523	-9.89587	4.3384e-23	8.17122e-22
UNKL	1080.4	6.12043	0.0646846	-17.6292	1.47061e-69	1.27658e-67
FUT3	883.85	6.12043	0.090291	-12.6156	1.73124e-36	5.81438e-35
AL136985.2	2.61671	6.12043	0.407166	-3.1115	0.00186141	0.00638095
DHRS9	98.3452	6.12043	0.199814	-5.67451	1.39083e-08	9.91775e-08
PTPRM	263.712	6.12043	0.130423	-8.702	3.26074e-18	4.75268e-17
KCNAB2	681.411	6.12043	0.0853986	-13.2801	3.02191e-40	1.15552e-38
AMIGO2	815.587	6.12043	0.0721457	-15.7022	1.46173e-55	8.55115e-54
TCF7	89.4983	6.12043	0.1954	-5.77843	7.54013e-09	5.52122e-08
FLRT1	31.1173	6.12043	0.345342	-3.26178	0.00110715	0.00397643
LIPG	172.968	6.12043	0.151023	-7.46784	8.15207e-14	8.89497e-13
PLCXD1	297.698	6.12043	0.128099	-8.80764	1.27812e-18	1.90155e-17
MGST1	4781.52	6.12043	0.0493926	-22.8527	1.37414e-115	3.01862e-113
LINC01443	30.0017	6.12043	0.307179	-3.64262	0.000269876	0.00108942
ZFPM2-AS1	306.622	6.12043	0.134965	-8.3293	8.13205e-17	1.0894e-15
ITGA11	2.87601	6.12043	0.404969	-3.1429	0.0016728	0.00578415
AL162595.1	21.2968	6.12043	0.33699	-3.30903	0.000936191	0.00341136
TRIM36	62.4265	6.12043	0.242158	-4.62528	3.74086e-06	2.04088e-05
ANXA1	44868.1	6.12043	0.0513534	-21.8653	5.56184e-106	1.04118e-103
XBP1	3133.47	6.12043	0.0513492	-21.8419	9.27361e-106	1.72105e-103
FERMT1	1261.39	6.12043	0.063605	-17.6242	1.60765e-69	1.38994e-67
SLC31A1	2173.22	6.12043	0.0560145	-20.0019	5.30249e-89	7.04642e-87
PPARD	1000.02	6.12043	0.0849375	-13.1702	1.30204e-39	4.88333e-38
AL049555.1	92.9785	6.12043	0.21963	-5.08561	3.6645e-07	2.24628e-06
AC098484.4	17.3965	6.12043	0.358762	-3.07778	0.00208548	0.00706806
ITGA5	2225.05	6.12043	0.0590942	-18.8808	1.63966e-79	1.83847e-77
IL20RB	212.963	6.12043	0.149266	-7.45389	9.0627e-14	9.83376e-13
AC112496.1	2.93298	6.12043	0.403612	-3.13581	0.00171383	0.00590892
AC027031.2	165.427	6.12043	0.159448	-6.96474	3.29011e-12	3.17053e-11
TTC4	34.6033	6.12043	0.295997	-3.72532	0.00019507	0.000808988
ZBTB21	371.246	6.12043	0.10559	-10.4799	1.06828e-25	2.31135e-24
RETREG1	76.4454	6.12043	0.247613	-4.45899	8.23483e-06	4.27282e-05
STRA6	1103.31	6.12043	0.0745744	-14.814	1.18995e-49	5.90259e-48
ABCG2	108.279	6.12043	0.210612	-5.23741	1.62847e-07	1.03721e-06
C19orf73	20.0934	6.12043	0.362106	-3.01711	0.00255193	0.00846894
SHANK1	2.9445	6.12043	0.402627	-3.11881	0.0018158	0.00623553
MYCL	22.5525	6.12043	0.337952	-3.2274	0.00124921	0.00443266
CD79A	81.7044	6.12043	0.208154	-5.26068	1.4352e-07	9.19281e-07
AC141586.1	121.263	6.12043	0.17666	-6.19935	5.66979e-10	4.55766e-09
CBS	363.33	6.12043	0.115692	-9.4678	2.85799e-21	4.90645e-20
KIAA1257	30.3408	6.12043	0.326052	-3.34653	0.000818311	0.00302016
IQCN	32.6697	6.12043	0.317275	-3.43029	0.00060293	0.00229326
PKD1P6	333.665	6.12043	0.124297	-8.79679	1.40783e-18	2.09019e-17
FHL1	1171.64	6.12043	0.0684397	-15.9578	2.51421e-57	1.53767e-55
PLEKHF1	630.377	6.12043	0.10222	-10.656	1.63523e-26	3.69781e-25
AC124798.1	26.9502	6.12043	0.319618	-3.39068	0.000697198	0.00260985
STPG1	385.975	6.12043	0.103689	-10.4926	9.34161e-26	2.02728e-24
UHRF1BP1	844.262	6.12043	0.0873032	-12.4602	1.22989e-35	3.99353e-34
ABCA1	356.645	6.12043	0.113772	-9.55115	1.28259e-21	2.26139e-20
AC027307.2	29.1253	6.12043	0.339688	-3.18233	0.00146094	0.00511901
OTUB2	135.28	6.12043	0.171878	-6.31023	2.78614e-10	2.30073e-09
HRCT1	78.2976	6.12043	0.215039	-5.03436	4.79444e-07	2.90582e-06
AL035661.1	436.611	6.12043	0.110074	-9.84674	7.08002e-23	1.32308e-21
CCDC122	95.211	6.12043	0.236331	-4.57635	4.73158e-06	2.53828e-05
MFAP3L	63.7419	6.12043	0.275649	-3.91119	9.18436e-05	0.000403594
STK17A	1776.34	6.12043	0.0551527	-19.6061	1.3723e-85	1.72765e-83
THEM5	116.259	6.12043	0.210217	-5.13016	2.89501e-07	1.79761e-06
ARL14	113.782	6.12043	0.189436	-5.68315	1.32238e-08	9.45477e-08
RUSC2	849.014	6.12043	0.0817789	-13.1677	1.34677e-39	5.03356e-38
FHIT	128.176	6.12043	0.186096	-5.7752	7.68607e-09	5.62426e-08
ATP10D	543.927	6.12043	0.0921015	-11.6735	1.74047e-31	4.7914e-30
GAB2	281.032	6.12043	0.128324	-8.36383	6.07154e-17	8.26221e-16
ADAM8	3451.78	6.12043	0.0554941	-19.2929	6.16775e-83	7.37663e-81
LPIN2	2617.37	6.12043	0.0573161	-18.659	1.06665e-77	1.16563e-75
CD55	2735.17	6.12043	0.0638271	-16.7555	5.16213e-63	3.67981e-61
CPA4	121.721	6.12043	0.180901	-5.897	3.70159e-09	2.77754e-08
GPX3	7481.91	6.12043	0.049391	-21.6241	1.06505e-103	1.80539e-101
ATP9A	1045.7	6.12043	0.0809941	-13.1687	1.32785e-39	4.97149e-38
MAP4K4	4992.02	6.12043	0.0472341	-22.5705	8.44234e-113	1.78183e-110
PLPP5	210.213	6.12043	0.149373	-7.12773	1.02035e-12	1.02263e-11
PVR	4012.23	6.12043	0.044352	-23.9414	1.13596e-126	2.81091e-124
CARD11	659.556	6.12043	0.0995364	-10.6573	1.61192e-26	3.64894e-25
ST6GALNAC3	203.424	6.12043	0.170146	-6.21026	5.28972e-10	4.26027e-09
CPNE5	48.656	6.12043	0.288424	-3.65109	0.000261134	0.00105751
MAFK	843.016	6.12043	0.101963	-10.3659	3.54248e-25	7.38978e-24
PARP12	1118.55	6.12043	0.0822486	-12.8415	9.5944e-38	3.36398e-36
ABTB2	351.193	6.12043	0.119456	-8.82595	1.08534e-18	1.62259e-17
VGF	35.6687	6.12043	0.316734	-3.32026	0.000899342	0.00329046
TYRO3	783.654	6.12043	0.0828724	-12.7164	4.79428e-37	1.64611e-35
EGFL7	371.116	6.12043	0.135977	-7.74292	9.71627e-15	1.13188e-13
ADAP1	474.127	6.12043	0.0954269	-11.0244	2.9159e-28	7.06908e-27
ZFAND1	1625.38	6.12043	0.0662134	-15.8701	1.02108e-56	6.10604e-55
SARS	3297.63	6.12043	0.0538195	-19.5051	9.92778e-85	1.22831e-82
SLC38A1	7610.79	6.12043	0.04254	-24.6557	3.2004e-134	9.18643e-132
SNRK	462.614	6.12043	0.0942431	-11.1179	1.0263e-28	2.53665e-27
AL121772.1	33.1186	6.12043	0.327038	-3.19315	0.0014073	0.00494229
INAVA	552.589	6.12043	0.117797	-8.88698	6.2791e-19	9.51277e-18
MAST4	396.73	6.12043	0.116138	-8.99115	2.44655e-19	3.80834e-18
TDO2	47.6866	6.12043	0.257004	-4.05252	5.06689e-05	0.000232085
MICAL2	1569.86	6.12043	0.0660842	-15.7945	3.39451e-56	2.00761e-54
TRIM16	851.664	6.12043	0.0747423	-13.9421	3.51399e-44	1.49505e-42
ULK1	2717.61	6.12043	0.129684	-8.00695	1.17592e-15	1.46246e-14
CHPF	4229.5	6.12043	0.0404303	-25.6758	2.17967e-145	7.00358e-143
TCP11L2	42.0107	6.12043	0.281886	-3.66233	0.000249936	0.00101579
LHX1	647.208	6.12043	0.0847742	-12.2028	3.00158e-34	9.25761e-33
PKD1P6-NPIPP1	27.8609	6.12043	0.313973	-3.27394	0.00106061	0.00382714
HSPA13	1244.02	6.12043	0.0676107	-15.2938	8.41191e-53	4.57302e-51
BHMT2	331.807	6.12043	0.114398	-9.02385	1.816e-19	2.83707e-18
PIGL	302.187	6.12043	0.141272	-7.29702	2.94212e-13	3.07317e-12
SLC35G2	278.352	6.12043	0.127772	-8.06762	7.16824e-16	9.03079e-15
C17orf107	50.3715	6.12043	0.250591	-4.10174	4.10052e-05	0.000190908
AEN	567.248	6.12043	0.0854107	-12.0666	1.58458e-33	4.77104e-32
POLD4	185.689	6.12043	0.156975	-6.55259	5.65495e-11	4.95078e-10
GSAP	156.081	6.12043	0.172802	-5.94579	2.75124e-09	2.08185e-08
SLC20A2	963.521	6.12043	0.0768203	-13.3811	7.80067e-41	3.03128e-39
DLGAP1-AS1	118.605	6.12043	0.18554	-5.52958	3.21008e-08	2.20155e-07
MIDN	2224.88	6.12043	0.0693081	-14.8053	1.35309e-49	6.69638e-48
RGS17	99.0098	6.12043	0.207889	-4.92664	8.36536e-07	4.91243e-06
ATG9B	697.861	6.12043	0.129163	-7.93215	2.15381e-15	2.63301e-14
SMOX	559.053	6.12043	0.0877954	-11.6543	2.18085e-31	5.9732e-30
RGMB-AS1	28.3273	6.12043	0.306479	-3.31682	0.000910487	0.00332671
LRAT	127.685	6.12043	0.191618	-5.3256	1.00622e-07	6.55827e-07
ODC1	2883.15	6.12043	0.0594391	-17.1765	3.98052e-66	3.22153e-64
LRP10	4053.1	6.12043	0.0527763	-19.2831	7.44235e-83	8.85187e-81
COG5	1165.12	6.12043	0.0681249	-14.928	2.16731e-50	1.10826e-48
SLCO4A1	1877.54	6.12043	0.0575998	-17.6564	9.08574e-70	7.98358e-68
LHFPL2	1061.99	6.12043	0.0685124	-14.837	8.44696e-50	4.22898e-48
WDR53	368.341	6.12043	0.114236	-8.88939	6.14466e-19	9.32221e-18
LINC01444	163.673	6.12043	0.167798	-6.04496	1.49445e-09	1.15438e-08
KTN1-AS1	51.4616	6.12043	0.260517	-3.88314	0.000103117	0.000450287
AC244669.1	56.6799	6.12043	0.260613	-3.87766	0.000105464	0.000459881
MCTP1	264.486	6.12043	0.119744	-8.44962	2.92262e-17	4.04618e-16
PRDM4	808.402	6.12043	0.0868587	-11.6357	2.71397e-31	7.39573e-30
FOSL1	6315.2	6.12043	0.0502929	-20.088	9.39091e-90	1.28769e-87
RFFL	1033.86	6.12043	0.0737907	-13.6823	1.29589e-42	5.29374e-41
KIAA1671	1857.25	6.12043	0.0711487	-14.1853	1.12975e-45	5.03546e-44
AKNA	870.895	6.12043	0.08812	-11.4495	2.36404e-30	6.21404e-29
RAP1GAP2	99.8562	6.12043	0.218847	-4.60094	4.20586e-06	2.2704e-05
MKKS	561.684	6.12043	0.0850491	-11.8563	1.99699e-32	5.76289e-31
CPT1A	1417.33	6.12043	0.0647794	-15.5265	2.29517e-54	1.31062e-52
TCEA1P2	30.347	6.12043	0.304437	-3.28705	0.00101241	0.00366827
PROSER2	537.627	6.12043	0.0964947	-10.4102	2.22655e-25	4.71783e-24
HERPUD1	635.407	6.12043	0.113052	-8.87976	6.70018e-19	1.01293e-17
SIPA1L2	260.545	6.12043	0.127775	-7.84908	4.19088e-15	5.02346e-14
CLU	73.8103	6.12043	0.22589	-4.41738	9.99027e-06	5.11951e-05
ZEB1-AS1	73.4308	6.12043	0.233854	-4.26252	2.02136e-05	9.90798e-05
HPCAL1	5490.71	6.12043	0.0458686	-21.7316	1.03233e-104	1.83669e-102
MEAK7	2008.42	6.12043	0.0638729	-15.5991	7.38553e-55	4.25122e-53
MTMR10	358.238	6.12043	0.104623	-9.51251	1.86112e-21	3.23114e-20
HIPK2	3642.8	6.12043	0.066075	-15.0664	2.69586e-51	1.41553e-49
SLC16A1-AS1	94.5097	6.12043	0.197868	-5.02075	5.14692e-07	3.10372e-06
ELMOD1	39.2528	6.12043	0.275034	-3.60226	0.000315461	0.00125811
GSR	3086.4	6.12043	0.0566886	-17.5368	7.50827e-69	6.43976e-67
MTSS1	143.834	6.12043	0.171385	-5.78273	7.34978e-09	5.39101e-08
RAB3IL1	66.6299	6.12043	0.244649	-4.04332	5.26987e-05	0.00024087
TGFA	2366.19	6.12043	0.0558334	-17.7506	1.70461e-70	1.51016e-68
FOXO3	1129.9	6.12043	0.0812103	-12.202	3.03233e-34	9.33906e-33
CIDECP	139.06	6.12043	0.166722	-5.93398	2.95671e-09	2.23106e-08
YARS	5338.77	6.12043	0.0443499	-22.3018	3.54895e-110	7.00933e-108
IL31RA	54.5517	6.12043	0.26814	-3.67855	0.000234559	0.000958905
ZNF674	83.3294	6.12043	0.223617	-4.41269	1.02095e-05	5.22191e-05
WNT7B	2143.35	6.12043	0.0631073	-15.6666	2.55944e-55	1.48918e-53
AC243964.3	401.153	6.12043	0.1031	-9.58535	9.21405e-22	1.6407e-20
SLC22A18	1063.15	6.12043	0.0822674	-12.0099	3.15412e-33	9.39168e-32
NFIL3	528.544	6.12043	0.0945599	-10.4382	1.66002e-25	3.54884e-24
MAGI2-AS3	34.4909	6.12043	0.305346	-3.22022	0.00128091	0.00453768
BTBD11	1425.71	6.12043	0.0733406	-13.4458	3.25739e-41	1.28434e-39
ZDHHC9	1451.87	6.12043	0.0640079	-15.3956	1.75185e-53	9.77041e-52
AFAP1-AS1	2989.61	6.12043	0.0639392	-15.4125	1.34959e-53	7.56612e-52
ASAP2	1262.4	6.12043	0.0725316	-13.5529	7.61609e-42	3.05324e-40
ADAM17	1327.26	6.12043	0.0661631	-14.8379	8.33724e-50	4.18378e-48
ITPKC	756.766	6.12043	0.0920633	-10.6497	1.7497e-26	3.94839e-25
PC	969.075	6.12043	0.073396	-13.3543	1.11766e-40	4.31202e-39
ADGRG1	4067.65	6.12043	0.0644902	-15.1975	3.67107e-52	1.97084e-50
PFDN2	2873.43	6.12043	0.0604451	-16.2119	4.15295e-59	2.6688e-57
USP31	244.151	6.12043	0.136342	-7.1782	7.06344e-13	7.18289e-12
ASB1	1641.86	6.12043	0.0789911	-12.3947	2.79298e-35	8.93422e-34
HSDL1	1071.95	6.12043	0.0756434	-12.9362	2.81122e-38	1.00199e-36
TAF1A	241.533	6.12043	0.124257	-7.86306	3.7487e-15	4.51101e-14
NECTIN1	902.669	6.12043	0.0816451	-11.9466	6.76298e-33	1.98086e-31
TNFRSF10A	328.138	6.12043	0.119327	-8.16894	3.11119e-16	4.02268e-15
PPM1M	119.247	6.12043	0.178043	-5.47046	4.48859e-08	3.02632e-07
PABPC1L	2283.18	6.12043	0.135461	-7.19466	6.26187e-13	6.38284e-12
ADCY6	193.906	6.12043	0.13954	-6.9659	3.26318e-12	3.14739e-11
ADIRF-AS1	433.205	6.12043	0.129822	-7.48671	7.06192e-14	7.74867e-13
NAGS	101.212	6.12043	0.202068	-4.8048	1.54904e-06	8.8362e-06
FAM89A	223.325	6.12043	0.128868	-7.532	4.99676e-14	5.53915e-13
CORO6	938.799	6.12043	0.0841827	-11.5309	9.22214e-31	2.46933e-29
IL1RAPL1	107.192	6.12043	0.190322	-5.09369	3.51165e-07	2.15812e-06
TMC7	90.9917	6.12043	0.214132	-4.52406	6.06635e-06	3.21112e-05
HLA-K	653.27	6.12043	0.111459	-8.69634	3.42761e-18	4.99253e-17
SLC16A13	247.649	6.12043	0.140091	-6.91105	4.81065e-12	4.57033e-11
ZNF598	2080.18	6.12043	0.0676452	-14.3167	1.72085e-46	7.94988e-45
ADORA2B	955.994	6.12043	0.0786874	-12.303	8.7316e-35	2.74414e-33
UNC79	48.2406	6.12043	0.270882	-3.56524	0.00036353	0.00143519
RIPK2	849.857	6.12043	0.0808326	-11.9645	5.45574e-33	1.6103e-31
ZNF805	37.2066	6.12043	0.311451	-3.09131	0.00199276	0.00678908
ITGA6	7700.03	6.12043	0.048313	-19.997	5.85004e-89	7.72636e-87
CSGALNACT2	289.181	6.12043	0.117991	-8.18172	2.79816e-16	3.63103e-15
AC025048.2	46.4117	6.12043	0.304512	-3.15948	0.00158053	0.00550042
AC138207.4	50.8675	6.12043	0.243594	-3.94016	8.14288e-05	0.000361145
AMN1	479.442	6.12043	0.0918844	-10.4706	1.17866e-25	2.54505e-24
GSDME	664.625	6.12043	0.0871058	-11.0389	2.48012e-28	6.03299e-27
SPRYD3	963.74	6.12043	0.0687458	-13.9772	2.14663e-44	9.22406e-43
GATA6	125.569	6.12043	0.164593	-5.82826	5.60086e-09	4.14776e-08
XIAP	1085.96	6.12043	0.0692932	-13.8477	1.31331e-43	5.48991e-42
TNPO1	4803.45	6.12043	0.0479035	-20.0152	4.06342e-89	5.43338e-87
LGI2	45.4714	6.12043	0.283399	-3.37333	0.000742648	0.00276232
GPT2	1903.6	6.12043	0.0554049	-17.2843	6.17741e-67	5.07585e-65
EPRS	4800.77	6.12043	0.0478127	-20.0231	3.46432e-89	4.66124e-87
TATDN2P2	39.5474	6.12043	0.296413	-3.21854	0.00128844	0.00456135
NBR2	197.882	6.12043	0.164305	-5.81369	6.11121e-09	4.51173e-08
POLR3G	368.066	6.12043	0.110132	-8.67012	4.31657e-18	6.2535e-17
EIF5A2	321.919	6.12043	0.123935	-7.70155	1.34426e-14	1.55504e-13
VHL	1453.2	6.12043	0.0662609	-14.4032	4.93824e-47	2.31613e-45
TCEA1	5427.14	6.12043	0.0511948	-18.588	4.01593e-77	4.32275e-75
GULP1	1931.29	6.12043	0.07065	-13.4588	2.73235e-41	1.08528e-39
SLC23A2	302.969	6.12043	0.13534	-7.01473	2.30398e-12	2.24944e-11
NLRC5	1629.98	6.12043	0.0811534	-11.6967	1.32433e-31	3.67398e-30
LYPD3	496.664	6.12043	0.12731	-7.45421	9.04068e-14	9.81481e-13
HMBOX1	163.823	6.12043	0.156435	-6.05911	1.3688e-09	1.06266e-08
SMIM13	409.987	6.12043	0.110553	-8.56628	1.06883e-17	1.5198e-16
LCP1	2109.92	6.12043	0.0681568	-13.8936	6.93119e-44	2.91435e-42
BTG1	1431.94	6.12043	0.0743474	-12.7348	3.78614e-37	1.30413e-35
AC021054.1	100.438	6.12043	0.204651	-4.60596	4.10559e-06	2.2185e-05
IARS	9487.35	6.12043	0.0514973	-18.3064	7.35902e-75	7.43779e-73
ARSI	108.021	6.12043	0.208997	-4.50261	6.71232e-06	3.53567e-05
AC137932.2	48.6864	6.12043	0.265124	-3.54135	0.000398082	0.00155816
TXN	12879.8	6.12043	0.0402694	-23.3822	6.47902e-121	1.46821e-118
AL359182.1	29.4057	6.12043	0.310333	-3.0148	0.00257146	0.00852645
SLC39A14	751.721	6.12043	0.0842381	-11.1615	6.2923e-29	1.56602e-27
MUC4	1572.54	6.12043	0.151022	-6.2226	4.8897e-10	3.944e-09
PIM1	1112.95	6.12043	0.0729813	-12.8429	9.43339e-38	3.31292e-36
PARVB	163.1	6.12043	0.173261	-5.40203	6.58917e-08	4.36333e-07
EIF1	14996.7	6.12043	0.044362	-21.1015	7.70127e-99	1.2014e-96
CHST11	2331.74	6.12043	0.0513506	-18.2225	3.4236e-74	3.39647e-72
LINC02477	64.3392	6.12043	0.217846	-4.28486	1.82855e-05	9.01216e-05
RAI14	3459.32	6.12043	0.0547596	-17.0556	3.17846e-65	2.4792e-63
GAL	415.111	6.12043	0.11527	-8.09588	5.68503e-16	7.22903e-15
DCUN1D3	174.458	6.12043	0.140452	-6.63165	3.31953e-11	2.95301e-10
L3HYPDH	252.469	6.12043	0.121073	-7.68869	1.48647e-14	1.71126e-13
SSH1	1094.67	6.12043	0.0746391	-12.474	1.03531e-35	3.37189e-34
LINC01504	47.5968	6.12043	0.282246	-3.27903	0.00104163	0.00376688
IFRD1	2235.47	6.12043	0.0692647	-13.3941	6.54547e-41	2.54812e-39
WNT9A	1243.16	6.12043	0.077046	-12.0232	2.68261e-33	8.02101e-32
SH3BGRL2	520.501	6.12043	0.105379	-8.78627	1.54603e-18	2.28905e-17
B3GNT5	744.681	6.12043	0.0739636	-12.5147	6.20153e-36	2.04451e-34
MORN4	233.774	6.12043	0.138279	-6.68997	2.23214e-11	2.0233e-10
FBXO45	1042.23	6.12043	0.0691863	-13.3715	8.87552e-41	3.43655e-39
DISP1	127.193	6.12043	0.19424	-4.74721	2.06242e-06	1.15896e-05
LHX1-DT	344.053	6.12043	0.131299	-7.02141	2.19633e-12	2.14726e-11
EHBP1	1190.42	6.12043	0.0766712	-12.0195	2.80584e-33	8.36622e-32
MIR100HG	635.664	6.12043	0.0912525	-10.0867	6.32725e-24	1.23158e-22
LARS	3780.83	6.12043	0.0408661	-22.5196	2.66469e-112	5.51591e-110
PPP1R15B	1916.81	6.12043	0.0662842	-13.8771	8.71954e-44	3.65203e-42
PNPLA7	179.588	6.12043	0.176962	-5.1891	2.11311e-07	1.33366e-06
FOXD2-AS1	101.022	6.12043	0.203846	-4.50174	6.73986e-06	3.54844e-05
ZFPM2	29.687	6.12043	0.296178	-3.08932	0.00200617	0.00683045
MBD1	1346.14	6.12043	0.0852854	-10.7387	6.69773e-27	1.54378e-25
SLC20A1	2641.58	6.12043	0.0598136	-15.3087	6.68687e-53	3.65368e-51
CD274	558.217	6.12043	0.0937817	-9.75193	1.80994e-22	3.32461e-21
DOCK10	326.112	6.12043	0.117467	-7.77161	7.74945e-15	9.08166e-14
GAN	400.607	6.12043	0.111529	-8.17915	2.85853e-16	3.70713e-15
AC087741.1	91.7276	6.12043	0.226898	-4.01385	5.9737e-05	0.000270855
HDAC9	52.3743	6.12043	0.258707	-3.51961	0.000432189	0.00168279
PITX1	769.693	6.12043	0.0760794	-11.9761	4.74002e-33	1.40555e-31
RIT1	1226.46	6.12043	0.0697447	-13.0602	5.55798e-39	2.0349e-37
COL7A1	897.748	6.12043	0.0858352	-10.6105	2.66227e-26	5.93306e-25
FAM83G	1058.1	6.12043	0.0754731	-12.0655	1.60757e-33	4.83349e-32
CTU1	247.786	6.12043	0.123816	-7.34742	2.02063e-13	2.13027e-12
CARD19	2652.92	6.12043	0.0570099	-15.9414	3.27157e-57	1.98956e-55
EXPH5	860.633	6.12043	0.0697806	-13.0209	9.30906e-39	3.38523e-37
TNXB	34.3867	6.12043	0.302073	-2.99692	0.00272726	0.00898293
PHC2	2174.22	6.12043	0.0570608	-15.9031	6.0294e-57	3.62572e-55
GPR135	40.103	6.12043	0.293776	-3.07215	0.00212523	0.00719143
DESI1	1294.82	6.12043	0.0774233	-11.6687	1.84312e-31	5.06105e-30
EMC3-AS1	238.325	6.12043	0.148363	-6.08238	1.1841e-09	9.25944e-09
NCOA7	669.378	6.12043	0.101354	-8.90449	5.36336e-19	8.16565e-18
SERPINE2	2400	6.12043	0.0464837	-19.4175	5.49121e-84	6.6788e-82
SERPINB1	2120.24	6.12043	0.0565216	-15.9442	3.12801e-57	1.90764e-55
MYEOV	2506.43	6.12043	0.0688418	-13.0883	3.84017e-39	1.41789e-37
MLPH	2636.56	6.12043	0.047015	-19.1557	8.67925e-82	1.01547e-79
AL590560.2	84.6557	6.12043	0.193404	-4.64738	3.36171e-06	1.84666e-05
ATP13A2	1727.87	6.12043	0.0680256	-13.2244	6.34321e-40	2.40841e-38
DDIT4	513.071	6.12043	0.121905	-7.37604	1.63069e-13	1.73361e-12
KIAA1211	256.95	6.12043	0.133436	-6.7316	1.67803e-11	1.53787e-10
ZPR1	1003.09	6.12043	0.0711016	-12.634	1.37052e-36	4.6173e-35
FTH1	39169	6.12043	0.0451101	-19.8987	4.17231e-88	5.44373e-86
FCRLB	75.2202	6.12043	0.225766	-3.96698	7.27889e-05	0.000325306
PGF	44.5358	6.12043	0.256068	-3.49137	0.000480547	0.00185965
LRP12	940.017	6.12043	0.0792896	-11.2998	1.31483e-29	3.38179e-28
STK10	1179.87	6.12043	0.0780147	-11.4762	1.73775e-30	4.59586e-29
MMAA	71.3733	6.12043	0.231978	-3.84888	0.000118661	0.000512239
MTHFD2L	331.442	6.12043	0.114559	-7.7987	6.25477e-15	7.39849e-14
NAA20	863.623	6.12043	0.0729771	-12.2444	1.80064e-34	5.60176e-33
CKAP4	2678.35	6.12043	0.0428428	-20.8585	1.2761e-96	1.90778e-94
PQLC2	431.322	6.12043	0.119594	-7.46773	8.15872e-14	8.89772e-13
PYCR1	3450.82	6.12043	0.052304	-17.0531	3.31727e-65	2.57813e-63
ZNF641	102.748	6.12043	0.191378	-4.64951	3.32732e-06	1.82917e-05
ACVR1	845.738	6.12043	0.0828105	-10.7566	5.51541e-27	1.27536e-25
SLC38A6	145.481	6.12043	0.175158	-5.06945	3.9896e-07	2.43931e-06
TRIM39	160.324	6.12043	0.152055	-5.82968	5.55347e-09	4.11549e-08
CAB39L	629.339	6.12043	0.0840643	-10.55	5.08011e-26	1.11711e-24
PLEKHM1	1155.34	6.12043	0.0934384	-9.4916	2.27504e-21	3.92445e-20
GOLGA3	1356.84	6.12043	0.0848912	-10.4474	1.50631e-25	3.23308e-24
GRAMD1B	173.565	6.12043	0.158451	-5.5932	2.22917e-08	1.56064e-07
AP005233.2	60.8597	6.12043	0.220688	-4.0063	6.16775e-05	0.000278831
ANKRD11	4673.8	6.12043	0.0516685	-17.1235	9.91539e-66	7.96487e-64
HHIPL2	194.914	6.12043	0.144355	-6.12396	9.12759e-10	7.21299e-09
EGFR	1713.31	6.12043	0.0683364	-12.9387	2.72099e-38	9.71435e-37
ETFDH	360.654	6.12043	0.126066	-6.98612	2.82598e-12	2.74167e-11
ELL2	1702.81	6.12043	0.0557461	-15.7967	3.27641e-56	1.9431e-54
FTH1P8	46.5421	6.12043	0.290309	-3.01894	0.00253664	0.00842337
FGFR1	153.086	6.12043	0.19999	-4.3894	1.13666e-05	5.77257e-05
LRP11	41.7428	6.12043	0.280214	-3.12403	0.00178395	0.00613299
SOCS7	1534.4	6.12043	0.0606704	-14.4623	2.09654e-47	9.96345e-46
SERP1	3262.93	6.12043	0.0442461	-19.8155	2.18842e-87	2.80431e-85
ACTR6	1002.68	6.12043	0.0770547	-11.364	6.32193e-30	1.64569e-28
SLC16A14	564.721	6.12043	0.0926999	-9.43516	3.90401e-21	6.65444e-20
DNAJB4	745.32	6.12043	0.0838159	-10.4331	1.7515e-25	3.74071e-24
PELO	1173.47	6.12043	0.0650957	-13.4207	4.57491e-41	1.7907e-39
TMEM159	617.697	6.12043	0.0986875	-8.84611	9.06199e-19	1.35854e-17
RNF187	1504.57	6.12043	0.0698564	-12.4963	7.82534e-36	2.56024e-34
GALNT9	50.2128	6.12043	0.269303	-3.23381	0.0012215	0.00434725
NFATC2	190.783	6.12043	0.142772	-6.0869	1.15117e-09	9.02165e-09
NUMBL	1419.75	6.12043	0.0613431	-14.1641	1.52765e-45	6.7949e-44
IBTK	2859.96	6.12043	0.046675	-18.5758	5.04702e-77	5.40559e-75
RAB8B	275.024	6.12043	0.112446	-7.69998	1.36085e-14	1.57338e-13
LAT2	506.28	6.12043	0.119335	-7.25654	3.97131e-13	4.10241e-12
SLC4A7	1274.52	6.12043	0.0644058	-13.4469	3.21221e-41	1.26885e-39
SHMT2	3360.54	6.12043	0.0537088	-16.1183	1.89738e-58	1.19768e-56
POPDC3	975.059	6.12043	0.0663635	-13.0421	7.04664e-39	2.57119e-37
EDEM1	1370.63	6.12043	0.0545913	-15.8533	1.33349e-56	7.93022e-55
ATP2C2	515.831	6.12043	0.0985563	-8.77922	1.64614e-18	2.43226e-17
PPIF	1976.98	6.12043	0.056509	-15.3104	6.52113e-53	3.57219e-51
TFPI2	45.9689	6.12043	0.266878	-3.22824	0.00124553	0.00442325
SLC6A6	4432.23	6.12043	0.0528711	-16.3309	5.95473e-60	3.89646e-58
NOTCH1	722.725	6.12043	0.0861045	-10.0182	1.26766e-23	2.44099e-22
IFNWP2	426.905	6.12043	0.0939015	-9.18216	4.22539e-20	6.86005e-19
FEM1C	774.012	6.12043	0.0908155	-9.49532	2.19536e-21	3.79307e-20
SRPRB	597.444	6.12043	0.0837248	-10.2923	7.63068e-25	1.56749e-23
TMC5	1324.51	6.12043	0.0684448	-12.5905	2.38262e-36	7.96475e-35
OR2A7	47.2972	6.12043	0.250288	-3.43203	0.000599092	0.00228028
SPIRE1	1269.31	6.12043	0.0692626	-12.4297	1.80326e-35	5.80276e-34
ADCY7	657.285	6.12043	0.0990565	-8.68844	3.67436e-18	5.34832e-17
WIPI1	421.512	6.12043	0.11509	-7.47455	7.74696e-14	8.47441e-13
STARD8	109.302	6.12043	0.197281	-4.3552	1.32943e-05	6.67601e-05
TTC28	151.022	6.12043	0.203344	-4.2256	2.38304e-05	0.000115749
RINL	216.739	6.12043	0.13147	-6.52571	6.76811e-11	5.89417e-10
FAM83F	299.522	6.12043	0.141461	-6.06476	1.32154e-09	1.02894e-08
GSEC	100.68	6.12043	0.187079	-4.58179	4.61012e-06	2.48117e-05
TRIM69	279.373	6.12043	0.138393	-6.19512	5.82396e-10	4.6748e-09
AC073585.1	49.22	6.12043	0.265603	-3.21616	0.0012992	0.00459642
ELK4	873.248	6.12043	0.0842495	-10.1416	3.60975e-24	7.13596e-23
FAM219A	1007.73	6.12043	0.0731367	-11.674	1.73169e-31	4.77334e-30
ARPC1A	809.862	6.12043	0.0840736	-10.152	3.24563e-24	6.43981e-23
ZCCHC24	222.562	6.12043	0.150937	-5.65166	1.58909e-08	1.12867e-07
FOXK1	754.394	6.12043	0.0971393	-8.78409	1.57636e-18	2.33236e-17
PSPH	690.18	6.12043	0.10561	-8.07385	6.81181e-16	8.59078e-15
ITPR3	4171.35	6.12043	0.0469597	-18.1478	1.33649e-73	1.3019e-71
ANKH	524.213	6.12043	0.0843886	-10.0917	6.01369e-24	1.17267e-22
SMIM10L2A	79.9306	6.12043	0.21495	-3.95737	7.57801e-05	0.000337623
AL162586.1	49.4214	6.12043	0.263143	-3.22839	0.00124489	0.00442173
GJB3	859.705	6.12043	0.0805492	-10.5646	4.34752e-26	9.58948e-25
MARVELD2	204.502	6.12043	0.144537	-5.8833	4.02156e-09	3.0103e-08
OTUD3	643.416	6.12043	0.0965179	-8.80821	1.27161e-18	1.89375e-17
NES	474.312	6.12043	0.0869936	-9.76756	1.55147e-22	2.86204e-21
ELK3	1297.76	6.12043	0.0697626	-12.1814	3.9047e-34	1.19404e-32
FHL2	1879.55	6.12043	0.0637882	-13.2982	2.37225e-40	9.08715e-39
RFT1	707.44	6.12043	0.0791556	-10.7117	8.97113e-27	2.05458e-25
NR2F1-AS1	86.3883	6.12043	0.230702	-3.66549	0.000246861	0.00100462
PIGA	570.936	6.12043	0.0993952	-8.51041	1.73321e-17	2.43237e-16
ASF1A	750.983	6.12043	0.0814052	-10.3835	2.94705e-25	6.17761e-24
PRKCE	592.582	6.12043	0.0878476	-9.61976	6.59841e-22	1.18179e-20
UAP1	2865.84	6.12043	0.059827	-14.1266	2.60583e-45	1.14721e-43
JOSD1	1822.09	6.12043	0.0806665	-10.4739	1.13885e-25	2.46156e-24
MSX1	131.625	6.12043	0.167196	-5.04945	4.43073e-07	2.6983e-06
INPP5A	887.095	6.12043	0.0827577	-10.2049	1.88543e-24	3.78633e-23
HAX1	1838.68	6.12043	0.0648444	-13.02	9.4125e-39	3.41707e-37
CUTC	643.729	6.12043	0.0787416	-10.7154	8.61527e-27	1.97518e-25
ZIC5	146.799	6.12043	0.154894	-5.4385	5.37322e-08	3.5857e-07
ZCCHC7	388.27	6.12043	0.105033	-8.02265	1.03489e-15	1.29079e-14
ANKRD18B	40.0983	6.12043	0.28	-3.00554	0.00265109	0.0087556
DGKE	516.864	6.12043	0.0858746	-9.80559	1.06526e-22	1.97698e-21
GLRX	587.914	6.12043	0.121528	-6.9292	4.23236e-12	4.03875e-11
ADAM12	103.326	6.12043	0.191827	-4.36947	1.24549e-05	6.28823e-05
TBC1D7	569.548	6.12043	0.0913454	-9.18509	4.11165e-20	6.68043e-19
RHEBL1	111.309	6.12043	0.173618	-4.82114	1.42739e-06	8.17472e-06
ZBED3	97.3248	6.12043	0.176029	-4.74629	2.07185e-06	1.16365e-05
PODXL	344.513	6.12043	0.115559	-7.23092	4.79733e-13	4.92742e-12
ATP13A3	2309.5	6.12043	0.0623546	-13.3953	6.4425e-41	2.51258e-39
FAM131C	70.9958	6.12043	0.234045	-3.56129	0.000369043	0.00145588
DICER1	790.6	6.12043	0.0900158	-9.27615	1.7571e-20	2.91874e-19
TUT7	1004.58	6.12043	0.0818726	-10.1986	2.01149e-24	4.03196e-23
SLC4A3	228.302	6.12043	0.165101	-5.04632	4.50391e-07	2.73976e-06
TMEM267	1356.56	6.12043	0.0606759	-13.7304	6.67258e-43	2.7466e-41
SGPP1	416.791	6.12043	0.103144	-8.0747	6.76419e-16	8.53573e-15
GPRC5D-AS1	63.5799	6.12043	0.216692	-3.83233	0.000126934	0.000544784
TACC1	323.564	6.12043	0.129986	-6.38689	1.6929e-10	1.4214e-09
GNL3L	264.814	6.12043	0.121653	-6.81398	9.49333e-12	8.86648e-11
LHX6	288.002	6.12043	0.11908	-6.95615	3.49703e-12	3.3624e-11
MRPL52	723.305	6.12043	0.0895799	-9.23997	2.46568e-20	4.04891e-19
AC015912.3	134.121	6.12043	0.206383	-4.00531	6.19368e-05	0.000279886
AL135905.2	68.2844	6.12043	0.217368	-3.79499	0.000147648	0.000625454
COL27A1	90.7835	6.12043	0.185988	-4.4324	9.31912e-06	4.79727e-05
HAUS6	1190.44	6.12043	0.0706623	-11.6792	1.62729e-31	4.49131e-30
TIMP1	1226.65	6.12043	0.0749899	-10.9974	3.93101e-28	9.49827e-27
AGO2	1772.22	6.12043	0.0674715	-12.2231	2.33933e-34	7.25664e-33
LINC00623	49.5421	6.12043	0.250563	-3.28054	0.00103608	0.00374934
PLAU	8106.3	6.12043	0.0502088	-16.4078	1.683e-60	1.1114e-58
PCBP3	189.264	6.12043	0.144107	-5.70891	1.13704e-08	8.17578e-08
ALAS1	1948.86	6.12043	0.0574836	-14.316	1.73946e-46	8.01866e-45
PTPN4	414.102	6.12043	0.101835	-8.07694	6.64115e-16	8.41004e-15
TIRAP	74.5569	6.12043	0.223055	-3.68257	0.000230895	0.000945181
ZXDB	232.156	6.12043	0.133097	-6.16632	6.98955e-10	5.5792e-09
MED8	867.944	6.12043	0.0785995	-10.4235	1.93639e-25	4.11922e-24
MIB1	2660.8	6.12043	0.0741976	-11.0426	2.37986e-28	5.79566e-27
DMXL2	1365.01	6.12043	0.079032	-10.3654	3.5637e-25	7.42685e-24
TPT1-AS1	115.243	6.12043	0.189827	-4.3104	1.62958e-05	8.07959e-05
IFI16	1642.79	6.12043	0.0713947	-11.4663	1.9489e-30	5.14166e-29
GOLT1B	1897.67	6.12043	0.0689736	-11.8412	2.39137e-32	6.86418e-31
RBM15	602.784	6.12043	0.0894531	-9.12353	7.27191e-20	1.16828e-18
COL4A2	63.5608	6.12043	0.215942	-3.76921	0.000163765	0.000688179
SERINC5	512.004	6.12043	0.0870886	-9.34731	8.99088e-21	1.51215e-19
GCC1	1002.52	6.12043	0.0811966	-10.0189	1.25859e-23	2.42569e-22
OCIAD2	5938.72	6.12043	0.0593405	-13.7049	9.48379e-43	3.8815e-41
C1QTNF1	101.537	6.12043	0.192378	-4.21867	2.45749e-05	0.000119101
CENPV	426.497	6.12043	0.109523	-7.40411	1.3203e-13	1.41551e-12
INPP1	512.041	6.12043	0.0868059	-9.33708	9.90299e-21	1.66037e-19
YBX3	3218.01	6.12043	0.0618832	-13.0882	3.84639e-39	1.41789e-37
FZD7	966.285	6.12043	0.0732781	-11.0504	2.18305e-28	5.32238e-27
NFE2L1	6605.48	6.12043	0.0577805	-14.0133	1.29216e-44	5.60838e-43
AKIRIN2	1735.36	6.12043	0.050994	-15.8561	1.27509e-56	7.60393e-55
TESK1	710.764	6.12043	0.0742032	-10.8951	1.2159e-27	2.89877e-26
FBXO42	576.701	6.12043	0.118763	-6.80681	9.97879e-12	9.29569e-11
PWAR5	157.057	6.12043	0.162253	-4.97917	6.38587e-07	3.80396e-06
MAP3K20	1871.95	6.12043	0.0542515	-14.8794	4.48386e-50	2.282e-48
FABP5	901.672	6.12043	0.0764596	-10.553	4.9201e-26	1.08303e-24
LRP8	3295.32	6.12043	0.0481522	-16.7336	7.45281e-63	5.26046e-61
TRIM25	3061.63	6.12043	0.0689193	-11.6882	1.46416e-31	4.05668e-30
MFSD13A	181.48	6.12043	0.145253	-5.53432	3.12446e-08	2.14556e-07
S100A16	7934.36	6.12043	0.0438097	-18.3562	2.94575e-75	3.0055e-73
SPRED3	335.137	6.12043	0.117922	-6.81631	9.34117e-12	8.72816e-11
PID1	194.361	6.12043	0.128552	-6.2483	4.14933e-10	3.37847e-09
IL6ST	1435.5	6.12043	0.0772025	-10.4055	2.34124e-25	4.94623e-24
ZNF185	1963.55	6.12043	0.0620122	-12.9274	3.15499e-38	1.12265e-36
ZBTB43	698.476	6.12043	0.102332	-7.83083	4.84671e-15	5.78381e-14
FECH	503.907	6.12043	0.105906	-7.55002	4.35184e-14	4.84919e-13
CCNE1	870.905	6.12043	0.0771052	-10.3563	3.91687e-25	8.14708e-24
NFE4	398.017	6.12043	0.107079	-7.4557	8.93922e-14	9.71937e-13
ZDHHC18	1229.02	6.12043	0.0644406	-12.3796	3.36813e-35	1.06946e-33
RAP2B	1421.21	6.12043	0.0637212	-12.5137	6.28254e-36	2.06805e-34
HCG18	699.232	6.12043	0.0899584	-8.85948	8.03867e-19	1.20934e-17
SGK494	75.1786	6.12043	0.208963	-3.8084	0.000139869	0.000594843
TMEM106B	1127.68	6.12043	0.0674585	-11.807	3.59348e-32	1.0179e-30
AP1AR	711.034	6.12043	0.082182	-9.68946	3.34292e-22	6.05778e-21
HECTD1	3745.06	6.12043	0.058794	-13.5449	8.4919e-42	3.39802e-40
ZNF746	877.936	6.12043	0.0712974	-11.1641	6.10942e-29	1.52226e-27
RUBCN	586.52	6.12043	0.0921467	-8.6302	6.12456e-18	8.79583e-17
HECA	371.499	6.12043	0.113906	-6.9769	3.01758e-12	2.91573e-11
GRB14	157.123	6.12043	0.153534	-5.17347	2.29782e-07	1.44347e-06
IQCB1	927.92	6.12043	0.0755045	-10.5238	6.71412e-26	1.46594e-24
PLCXD2	219.731	6.12043	0.143222	-5.54334	2.96764e-08	2.04505e-07
SYBU	278.116	6.12043	0.108859	-7.28969	3.10674e-13	3.23883e-12
AC010275.1	60.8174	6.12043	0.245781	-3.22182	0.00127377	0.0045141
STX1A	1030.95	6.12043	0.0747236	-10.5926	3.22432e-26	7.17078e-25
AIM2	108.579	6.12043	0.178253	-4.43433	9.23582e-06	4.75911e-05
IFNGR2	456.904	6.12043	0.0965791	-8.18799	2.65618e-16	3.45721e-15
TARS	12920.7	6.12043	0.0383084	-20.6363	1.29638e-94	1.89854e-92
GTF2E2	1049.33	6.12043	0.0728512	-10.8505	1.98339e-27	4.67671e-26
ELF4	1070.83	6.12043	0.0782711	-10.0894	6.15226e-24	1.19861e-22
THSD4	418.69	6.12043	0.102703	-7.68739	1.50171e-14	1.72692e-13
TPBG	2672.94	6.12043	0.0526114	-15.0003	7.3066e-51	3.79943e-49
CLIC2	108.881	6.12043	0.205834	-3.83145	0.000127391	0.000546637
AC006058.4	82.5865	6.12043	0.212179	-3.71347	0.000204439	0.000844754
SOCS1	76.9109	6.12043	0.241501	-3.26069	0.00111142	0.00399045
LSM11	223.843	6.12043	0.12755	-6.1768	6.54146e-10	5.23706e-09
TWF1	6048.32	6.12043	0.0506697	-15.5542	1.49025e-54	8.55522e-53
LTBP1	278.283	6.12043	0.118085	-6.66887	2.57774e-11	2.31706e-10
DVL1	5170.82	6.12043	0.0440163	-17.8753	1.83613e-71	1.71118e-69
DHRS7	1440.26	6.12043	0.0667147	-11.7924	4.27124e-32	1.20355e-30
ESRRA	1081.53	6.12043	0.0863418	-9.10428	8.68409e-20	1.38688e-18
TBC1D2	1271.93	6.12043	0.0580239	-13.5428	8.74085e-42	3.48469e-40
RNF19B	501.265	6.12043	0.084924	-9.24671	2.31512e-20	3.8133e-19
YRDC	421.938	6.12043	0.101055	-7.76991	7.85409e-15	9.19929e-14
PTER	656.014	6.12043	0.0952084	-8.24567	1.64239e-16	2.15989e-15
CLCC1	283.27	6.12043	0.107349	-7.29445	2.99885e-13	3.13091e-12
DNAH14	499.281	6.12043	0.0928855	-8.42025	3.7568e-17	5.18106e-16
TULP4	334.676	6.12043	0.102723	-7.60916	2.75893e-14	3.11944e-13
WDR17	185.969	6.12043	0.143423	-5.44841	5.0821e-08	3.40833e-07
SMAD3	4365.08	6.12043	0.042481	-18.4029	1.24618e-75	1.30867e-73
C11orf68	1975.1	6.12043	0.0616937	-12.6685	8.84111e-37	3.00682e-35
PPP1R15A	1775.02	6.12043	0.0946825	-8.23866	1.74156e-16	2.28612e-15
SLC38A2	4235.44	6.12043	0.0600092	-12.998	1.25606e-38	4.52938e-37
AC083855.2	57.1715	6.12043	0.229961	-3.38563	0.000710153	0.00265373
DNAJC25	260.245	6.12043	0.12284	-6.34259	2.25939e-10	1.88017e-09
LINC01947	66.8719	6.12043	0.21486	-3.62163	0.000292755	0.00117364
SULT2B1	581.768	6.12043	0.0998522	-7.80194	6.09632e-15	7.21504e-14
TMEM106A	69.4545	6.12043	0.225487	-3.44863	0.00056343	0.00215291
FICD	143.731	6.12043	0.165633	-4.69763	2.63199e-06	1.46261e-05
TMEM68	1037.05	6.12043	0.0746241	-10.4072	2.29875e-25	4.86604e-24
ZKSCAN1	625.389	6.12043	0.0828872	-9.36899	7.32308e-21	1.23648e-19
B4GALNT3	204.244	6.12043	0.157419	-4.93025	8.21251e-07	4.83057e-06
GJB5	67.3773	6.12043	0.221334	-3.50281	0.00046037	0.00178638
EMC3	928.64	6.12043	0.0804012	-9.65306	4.77085e-22	8.58035e-21
CXCL2	206.356	6.12043	0.155977	-4.96845	6.74901e-07	4.0114e-06
RAB10	5553.8	6.12043	0.0450702	-17.1645	4.894e-66	3.94599e-64
SLC8B1	671.943	6.12043	0.104337	-7.41173	1.24661e-13	1.33851e-12
AC022211.2	101.931	6.12043	0.205933	-3.75003	0.000176813	0.000737966
R3HDM2	428.545	6.12043	0.101793	-7.58747	3.26216e-14	3.66534e-13
KIAA0232	1224.9	6.12043	0.06048	-12.7705	2.39615e-37	8.29331e-36
CBL	670.097	6.12043	0.0794841	-9.70691	2.81756e-22	5.12734e-21
ZMAT3	351.415	6.12043	0.109286	-7.05741	1.6963e-12	1.67745e-11
PIR	580.813	6.12043	0.0949558	-8.11871	4.71172e-16	6.03056e-15
PLEKHA6	720.633	6.12043	0.0838851	-9.17569	4.48681e-20	7.27897e-19
SIAH2	543.864	6.12043	0.0836264	-9.1953	3.73939e-20	6.09399e-19
STEAP1	375.978	6.12043	0.103617	-7.41668	1.20096e-13	1.29207e-12
SH2B2	72.8898	6.12043	0.207658	-3.69382	0.000220913	0.000907772
GDPD1	81.9507	6.12043	0.207878	-3.68966	0.000224553	0.000922201
ANK2	127.633	6.12043	0.18528	-4.13591	3.53543e-05	0.000166581
DNMT3B	447.767	6.12043	0.10167	-7.53949	4.7181e-14	5.24104e-13
TNFRSF21	2119.26	6.12043	0.0531597	-14.407	4.67575e-47	2.1978e-45
ECM1	138.854	6.12043	0.200507	-3.81236	0.000137645	0.000586314
BCAR3	1492.47	6.12043	0.0685909	-11.1494	7.21297e-29	1.78895e-27
NSMAF	1280.24	6.12043	0.0674146	-11.3418	8.14871e-30	2.10848e-28
ARHGEF4	315.469	6.12043	0.250607	-3.04602	0.00231891	0.00778564
AC023157.3	513.37	6.12043	0.12069	-6.32197	2.58244e-10	2.13991e-09
AC093157.1	82.8506	6.12043	0.208194	-3.66029	0.000251925	0.00102348
PFKP	7380.71	6.12043	0.0406753	-18.7453	2.11308e-78	2.32093e-76
GRPEL2	326.641	6.12043	0.114241	-6.67143	2.5332e-11	2.27893e-10
N4BP2	649.219	6.12043	0.10299	-7.3921	1.44528e-13	1.54412e-12
DUSP16	280.928	6.12043	0.140643	-5.41064	6.28012e-08	4.16893e-07
PRKAA2	623.707	6.12043	0.0867587	-8.76228	1.91335e-18	2.81934e-17
DUSP8P5	48.5427	6.12043	0.252468	-3.00551	0.00265133	0.0087556
QSOX2	2601.84	6.12043	0.0525442	-14.4589	2.20141e-47	1.04158e-45
XYLB	140.835	6.12043	0.164066	-4.62476	3.75039e-06	2.04453e-05
CREM	279.475	6.12043	0.116947	-6.47212	9.66362e-11	8.31488e-10
IFI35	473.326	6.12043	0.111333	-6.79366	1.09323e-11	1.01575e-10
KLHL21	851.028	6.12043	0.0847887	-8.92017	4.65574e-19	7.10339e-18
PITHD1	1210.48	6.12043	0.0634475	-11.9177	9.57618e-33	2.78966e-31
NADK2	1665.43	6.12043	0.0603689	-12.5254	5.42248e-36	1.79042e-34
LMTK2	789.361	6.12043	0.0897611	-8.40927	4.12563e-17	5.67156e-16
PSAP	22884.9	6.12043	0.0530893	-14.2007	9.07377e-46	4.06113e-44
CLIP2	1050.9	6.12043	0.0791697	-9.51323	1.84839e-21	3.21163e-20
EML6	301.93	6.12043	0.118166	-6.36873	1.90605e-10	1.59415e-09
SLC25A20	328.43	6.12043	0.104363	-7.20727	5.70862e-13	5.84103e-12
ETS2	923.971	6.12043	0.0752443	-9.9924	1.64551e-23	3.15727e-22
PKD1	1624.41	6.12043	0.0866712	-8.6753	4.12472e-18	5.98766e-17
GDAP2	356.921	6.12043	0.103317	-7.27443	3.47892e-13	3.6111e-12
ABCC1	3243.6	6.12043	0.045682	-16.4262	1.24164e-60	8.25e-59
TSPYL2	553.419	6.12043	0.10936	-6.85606	7.07833e-12	6.66589e-11
HK2	1580.67	6.12043	0.0538157	-13.927	4.34388e-44	1.84448e-42
OSGIN2	1145.23	6.12043	0.0633376	-11.8309	2.70255e-32	7.70603e-31
TMEM234	116.775	6.12043	0.188832	-3.96422	7.3636e-05	0.000328751
TLNRD1	1084.94	6.12043	0.0627384	-11.9408	7.24885e-33	2.12029e-31
TAOK3	799.1	6.12043	0.0815183	-9.18714	4.03441e-20	6.55988e-19
AL360181.2	61.6291	6.12043	0.237104	-3.15225	0.00162019	0.0056239
TACC2	643.446	6.12043	0.0834177	-8.9717	2.91977e-19	4.51882e-18
IRAK1	5646.64	6.12043	0.0506552	-14.7757	2.10315e-49	1.03846e-47
NUDT16P1	199.962	6.12043	0.14072	-5.3157	1.06251e-07	6.90629e-07
MREG	430.905	6.12043	0.106778	-6.99782	2.59976e-12	2.53133e-11
FRMD4B	314.28	6.12043	0.107483	-6.92869	4.24744e-12	4.05134e-11
CCDC144A	144.667	6.12043	0.158362	-4.69622	2.65017e-06	1.47157e-05
RAPGEF3	243.239	6.12043	0.136455	-5.44971	5.04531e-08	3.38577e-07
ABL2	1578.53	6.12043	0.0700181	-10.6212	2.37556e-26	5.31611e-25
KRT10	1441.98	6.12043	0.0773167	-9.61324	7.03017e-22	1.25702e-20
DCUN1D5	1153.26	6.12043	0.0769621	-9.65665	4.60701e-22	8.29956e-21
AKR1B10	210.328	6.12043	0.154385	-4.8092	1.51538e-06	8.65567e-06
LINC-PINT	79.9851	6.12043	0.205469	-3.60766	0.000308969	0.00123492
TFRC	6803.69	6.12043	0.0442965	-16.7458	6.07241e-63	4.30022e-61
HIC1	72.2217	6.12043	0.23658	-3.13109	0.00174159	0.00599697
HMGA2	1093.38	6.12043	0.0703134	-10.5269	6.49109e-26	1.41868e-24
MILR1	228.436	6.12043	0.138543	-5.33591	9.50676e-08	6.20939e-07
B4GALT6	212.584	6.12043	0.133002	-5.55533	2.77082e-08	1.91863e-07
CASK	1796.16	6.12043	0.0679899	-10.871	1.58411e-27	3.76411e-26
WHRN	275.789	6.12043	0.148848	-4.95057	7.39963e-07	4.37756e-06
C3orf67	435.902	6.12043	0.100112	-7.35847	1.86033e-13	1.96996e-12
ATF6	1048.6	6.12043	0.0684587	-10.7532	5.72596e-27	1.32262e-25
ORAI1	851.068	6.12043	0.0778633	-9.44582	3.52636e-21	6.03942e-20
ZNF550	223.562	6.12043	0.121533	-6.04824	1.46434e-09	1.13275e-08
RSL24D1	1915.19	6.12043	0.0632136	-11.6277	2.9807e-31	8.10209e-30
C14orf39	97.9069	6.12043	0.184713	-3.97184	7.1321e-05	0.00031921
JMY	315.275	6.12043	0.131609	-5.57437	2.48425e-08	1.72854e-07
PREPL	1083.82	6.12043	0.0619017	-11.8503	2.14435e-32	6.17987e-31
SLC25A28	549.463	6.12043	0.0969613	-7.5626	3.95099e-14	4.40937e-13
USP44	68.0707	6.12043	0.224437	-3.26183	0.00110694	0.00397635
MAPK13	2865.99	6.12043	0.0682887	-10.7284	7.48534e-27	1.71979e-25
CLDN7	4366.84	6.12043	0.0670475	-10.9202	9.23344e-28	2.2111e-26
BCDIN3D	89.5407	6.12043	0.192178	-3.80554	0.000141498	0.00060082
HOMER1	479.114	6.12043	0.105507	-6.93656	4.01754e-12	3.8457e-11
TEX19	74.8955	6.12043	0.206377	-3.5408	0.00039891	0.00156084
ATP2B1	1245.53	6.12043	0.0626206	-11.6797	1.61957e-31	4.47576e-30
FUT4	233.783	6.12043	0.129113	-5.66124	1.5028e-08	1.0695e-07
AC241952.1	137.882	6.12043	0.169973	-4.29909	1.71502e-05	8.48563e-05
SERPINB9	124.033	6.12043	0.163861	-4.45793	8.27537e-06	4.29282e-05
STX16	1311.17	6.12043	0.0686499	-10.6469	1.80186e-26	4.06183e-25
SOWAHC	1701.69	6.12043	0.0569241	-12.8306	1.10496e-37	3.86789e-36
ZNF275	267.379	6.12043	0.132554	-5.50395	3.71373e-08	2.52375e-07
PLEKHA3	790.476	6.12043	0.0760781	-9.58938	8.86187e-22	1.57929e-20
TMEM39A	941.085	6.12043	0.0682297	-10.6715	1.38352e-26	3.15178e-25
GMPPA	1024.68	6.12043	0.0746646	-9.75066	1.83265e-22	3.36344e-21
ANXA5	4751.09	6.12043	0.0576141	-12.6366	1.32651e-36	4.47604e-35
ZNF816	104.893	6.12043	0.191022	-3.80663	0.000140876	0.000598534
USP53	713.038	6.12043	0.0883168	-8.21607	2.10276e-16	2.74686e-15
HSPA5	25075.9	6.12043	0.0415191	-17.471	2.38379e-68	2.01248e-66
ZNF736	326.349	6.12043	0.110417	-6.5648	5.2102e-11	4.57071e-10
BSPRY	3416.82	6.12043	0.0488628	-14.8231	1.03952e-49	5.1683e-48
ZNF441	97.3185	6.12043	0.197838	-3.65629	0.000255894	0.0010376
GLIPR1	90.5813	6.12043	0.198515	-3.63551	0.000277436	0.00111722
CCDC33	84.6106	6.12043	0.196873	-3.66134	0.000250895	0.00101949
HSPA9	7874.01	6.12043	0.0412133	-17.4952	1.55902e-68	1.32136e-66
SDSL	237.27	6.12043	0.116633	-6.17369	6.67136e-10	5.3351e-09
SEL1L	1203.75	6.12043	0.0709825	-10.1161	4.68572e-24	9.22912e-23
PTP4A3	67.6497	6.12043	0.24197	-2.96215	0.00305503	0.00993186
TMEM144	247.995	6.12043	0.120672	-5.94646	2.74007e-09	2.07413e-08
TSKU	1722.9	6.12043	0.0574133	-12.4931	8.14586e-36	2.66106e-34
MLLT11	169.38	6.12043	0.166994	-4.29008	1.78611e-05	8.8151e-05
TRIM11	860.494	6.12043	0.0706394	-10.1443	3.51283e-24	6.95075e-23
ACAP2	1443.12	6.12043	0.0711904	-10.0648	7.9053e-24	1.53597e-22
EFL1	517.457	6.12043	0.0999582	-7.16738	7.64491e-13	7.74492e-12
FAM160B1	327.073	6.12043	0.107742	-6.64548	3.02235e-11	2.70092e-10
TRIM45	181.622	6.12043	0.142013	-5.0314	4.86917e-07	2.94614e-06
KDM1B	695.957	6.12043	0.0857593	-8.32948	8.11995e-17	1.08846e-15
HARBI1	61.9527	6.12043	0.238763	-2.98655	0.00282148	0.00925505
ZNF600	421.044	6.12043	0.10979	-6.50211	7.92027e-11	6.86424e-10
FRA10AC1	308.465	6.12043	0.149058	-4.78696	1.6933e-06	9.61832e-06
AVEN	346.17	6.12043	0.101336	-7.04071	1.91261e-12	1.87927e-11
CLDND1	2123.96	6.12043	0.0602643	-11.8416	2.37962e-32	6.83958e-31
TALDO1	5771.49	6.12043	0.0484572	-14.6922	7.23578e-49	3.56458e-47
KRTCAP3	623.629	6.12043	0.0779244	-9.12201	7.37404e-20	1.18292e-18
KIF3C	801.034	6.12043	0.0785872	-9.04362	1.5157e-19	2.37655e-18
CFAP97	710.879	6.12043	0.0897356	-7.91844	2.40504e-15	2.9333e-14
FBXL4	389.96	6.12043	0.116007	-6.12172	9.25707e-10	7.30253e-09
NIT1	615.579	6.12043	0.0912902	-7.77453	7.57261e-15	8.8841e-14
ZNF239	156.948	6.12043	0.184137	-3.85184	0.000117235	0.000506387
RMC1	498.415	6.12043	0.0851542	-8.32823	8.20616e-17	1.09865e-15
ZCCHC4	516.343	6.12043	0.0870518	-8.14202	3.88746e-16	4.99638e-15
SIL1	461.145	6.12043	0.101713	-6.96653	3.24857e-12	3.13611e-11
ZNF841	702.68	6.12043	0.0769832	-9.19349	3.80291e-20	6.19281e-19
ITGA3	41197.7	6.12043	0.0365557	-19.3451	2.24359e-83	2.69832e-81
A4GALT	154.562	6.12043	0.157785	-4.47851	7.51674e-06	3.92482e-05
TSC22D1	2396.8	6.12043	0.0476723	-14.8289	9.52819e-50	4.74822e-48
PXK	810.053	6.12043	0.082526	-8.56208	1.10853e-17	1.57209e-16
FAM86B1	79.9028	6.12043	0.203889	-3.45803	0.000544149	0.00208479
TNFRSF11A	78.9081	6.12043	0.198009	-3.55887	0.000372449	0.00146797
SGTB	330.79	6.12043	0.10535	-6.69406	2.17067e-11	1.97091e-10
RGPD8	75.7945	6.12043	0.224755	-3.13589	0.00171335	0.00590822
TMEM38B	1078.65	6.12043	0.0945009	-7.45881	8.73091e-14	9.50248e-13
ZNF229	442.389	6.12043	0.0981587	-7.17734	7.10789e-13	7.22127e-12
NARS	2611.71	6.12043	0.063512	-11.0773	1.61738e-28	3.96571e-27
CA5B	114.954	6.12043	0.169367	-4.14983	3.32722e-05	0.000157356
SH3BP2	2113.38	6.12043	0.0628854	-11.1793	5.14838e-29	1.28429e-27
EPG5	565.823	6.12043	0.102683	-6.84535	7.62882e-12	7.16862e-11
THAP2	96.7405	6.12043	0.204039	-3.4395	0.000582793	0.00222256
RAPGEF2	593.231	6.12043	0.0923098	-7.60858	2.77122e-14	3.1317e-13
MAPRE3	932.883	6.12043	0.071596	-9.80995	1.02015e-22	1.8949e-21
RADX	388.965	6.12043	0.109522	-6.40272	1.52635e-10	1.28911e-09
KCMF1	2528.19	6.12043	0.059079	-11.8677	1.74295e-32	5.0433e-31
RHBDL1	274.448	6.12043	0.138306	-5.06787	4.02286e-07	2.45895e-06
JMJD7-PLA2G4B	82.0631	6.12043	0.211994	-3.30318	0.000955935	0.00347801
ITPRIPL2	690.89	6.12043	0.0789996	-8.87196	7.18673e-19	1.08573e-17
CHRNE	91.9838	6.12043	0.196069	-3.56911	0.000358193	0.00141541
ABHD5	676.147	6.12043	0.0775085	-9.03608	1.6239e-19	2.5425e-18
SZT2	789.958	6.12043	0.0838931	-8.34561	7.08452e-17	9.55611e-16
DGAT2	249.002	6.12043	0.141996	-4.92959	8.24006e-07	4.84413e-06
WWC3	1454.33	6.12043	0.0632904	-11.0613	1.93306e-28	4.72074e-27
NAPB	218.106	6.12043	0.134689	-5.1923	2.07715e-07	1.31135e-06
ADCY3	1262.33	6.12043	0.0734498	-9.52298	1.68284e-21	2.93109e-20
HLCS	434.442	6.12043	0.102578	-6.81735	9.27362e-12	8.67257e-11
CEP85	2084.66	6.12043	0.0734444	-9.5117	1.8758e-21	3.25139e-20
C11orf1	110.26	6.12043	0.172822	-4.03846	5.38029e-05	0.000245596
AC087481.3	108.454	6.12043	0.182102	-3.82778	0.000129304	0.00055396
ZNF121	1025.98	6.12043	0.0658403	-10.587	3.42416e-26	7.59169e-25
TOM1L1	969.711	6.12043	0.0729711	-9.543	1.38758e-21	2.43851e-20
KLHL35	139.672	6.12043	0.180421	-3.85546	0.000115513	0.000499653
ITGB6	1907.33	6.12043	0.0588022	-11.8327	2.64549e-32	7.56337e-31
MAP3K9	993.67	6.12043	0.0794685	-8.7525	2.0867e-18	3.06847e-17
CDC42BPA	1013.9	6.12043	0.0892893	-7.78968	6.71801e-15	7.91167e-14
MKNK2	5887.13	6.12043	0.0477032	-14.5729	4.17917e-48	1.99932e-46
TMEM209	639.124	6.12043	0.094155	-7.38183	1.56134e-13	1.66316e-12
AGTPBP1	1124.12	6.12043	0.0691671	-10.0438	9.78709e-24	1.89135e-22
SLC43A2	245.39	6.12043	0.124298	-5.58714	2.30835e-08	1.61344e-07
DCBLD2	5489.48	6.12043	0.0464996	-14.9341	1.97681e-50	1.01326e-48
LINC00973	271.139	6.12043	0.111309	-6.23352	4.56062e-10	3.69379e-09
ALDH3A2	2984.41	6.12043	0.0645755	-10.7062	9.51957e-27	2.17787e-25
THNSL1	121.147	6.12043	0.175679	-3.92934	8.51782e-05	0.000376378
METRNL	827.219	6.12043	0.0826434	-8.35605	6.48529e-17	8.79744e-16
RAPGEF1	2181.82	6.12043	0.0693343	-9.95534	2.39005e-23	4.54934e-22
RIOK3	1474.27	6.12043	0.0607295	-11.3585	6.72526e-30	1.74857e-28
CEMIP2	1006.13	6.12043	0.0713699	-9.65846	4.5263e-22	8.16099e-21
MSANTD3	1048.62	6.12043	0.0705642	-9.76059	1.6618e-22	3.06295e-21
SLC18B1	623.275	6.12043	0.0865675	-7.955	1.79125e-15	2.20103e-14
KIF21A	1072.63	6.12043	0.0910226	-7.56504	3.87748e-14	4.32959e-13
SEC61A1	4383.73	6.12043	0.0403946	-17.0468	3.69185e-65	2.84868e-63
TTC39A	810.873	6.12043	0.0864144	-7.96568	1.64318e-15	2.02603e-14
CREB1	1054.23	6.12043	0.0770658	-8.92798	4.33839e-19	6.65219e-18
PTPN12	2404.16	6.12043	0.0476742	-14.4315	3.27729e-47	1.54384e-45
GLTP	1021.42	6.12043	0.0741896	-9.2716	1.83381e-20	3.03678e-19
CALCOCO2	1925.95	6.12043	0.0583688	-11.784	4.71976e-32	1.32819e-30
TATDN1	698.289	6.12043	0.0904012	-7.60696	2.80627e-14	3.16798e-13
METTL4	485.583	6.12043	0.106027	-6.48006	9.1684e-11	7.89825e-10
MCFD2	4851.13	6.12043	0.0406338	-16.9068	4.00903e-64	2.96586e-62
RARG	2878.55	6.12043	0.049843	-13.7707	3.82582e-43	1.58389e-41
FKBP4	4461.36	6.12043	0.0419532	-16.3521	4.20198e-60	2.75794e-58
C1orf61	236.763	6.12043	0.130304	-5.26088	1.43368e-07	9.18578e-07
EPS8	863.882	6.12043	0.0698317	-9.81736	9.47959e-23	1.76384e-21
SLC25A15	232.86	6.12043	0.145046	-4.72499	2.30121e-06	1.2881e-05
NFXL1	689.247	6.12043	0.0761926	-8.9904	2.46325e-19	3.83156e-18
UBL3	971.326	6.12043	0.0823881	-8.3108	9.50574e-17	1.26948e-15
SACS	746.701	6.12043	0.0872053	-7.8496	4.17381e-15	5.00578e-14
FOPNL	2154.87	6.12043	0.0664763	-10.2888	7.91199e-25	1.62218e-23
RNF6	1041.39	6.12043	0.0669684	-10.1759	2.53972e-24	5.08133e-23
PHLDA2	2313.38	6.12043	0.067389	-10.108	5.0923e-24	9.99336e-23
TJAP1	1076.13	6.12043	0.0878741	-7.74441	9.6029e-15	1.11928e-13
LRP4	222.604	6.12043	0.138301	-4.91675	8.7993e-07	5.15319e-06
GART	3160.55	6.12043	0.0426741	-15.9348	3.63119e-57	2.20204e-55
RIPOR1	1468.73	6.12043	0.0610613	-11.1154	1.05575e-28	2.60644e-27
MYO15B	539.105	6.12043	0.105994	-6.40002	1.55359e-10	1.31057e-09
ME2	623.499	6.12043	0.0870214	-7.78985	6.70911e-15	7.90551e-14
PPARGC1B	71.318	6.12043	0.223462	-3.02706	0.00246947	0.00822317
TERT	559.577	6.12043	0.0931943	-7.26596	3.70403e-13	3.83736e-12
SERPINB8	131.082	6.12043	0.18353	-3.68795	0.000226071	0.000927219
MAP3K10	839.74	6.12043	0.0740275	-9.14642	5.88497e-20	9.47582e-19
USP3	396.693	6.12043	0.102881	-6.57982	4.7103e-11	4.14738e-10
GCNT2	949.094	6.12043	0.0754407	-8.97175	2.91831e-19	4.51882e-18
ATF3	253.449	6.12043	0.154581	-4.37787	1.19844e-05	6.06632e-05
TSEN15	1674.88	6.12043	0.0565212	-11.9644	5.46042e-33	1.6103e-31
EFCAB13	57.2926	6.12043	0.227851	-2.96488	0.00302806	0.00985755
ZNF529-AS1	111.47	6.12043	0.182008	-3.71193	0.000205681	0.000849234
LRRC41	1330.03	6.12043	0.0706703	-9.56568	1.11467e-21	1.97828e-20
FOXC1	202.796	6.12043	0.140629	-4.80446	1.55167e-06	8.84885e-06
EXOSC8	886.173	6.12043	0.0819328	-8.24005	1.72134e-16	2.26095e-15
PPARA	459.599	6.12043	0.111197	-6.0578	1.37996e-09	1.07094e-08
RTL6	1300.06	6.12043	0.0645419	-10.4314	1.78216e-25	3.7949e-24
SLC9B2	299.478	6.12043	0.111467	-6.03862	1.55439e-09	1.19896e-08
UBR4	3521.33	6.12043	0.0601527	-11.1896	4.58601e-29	1.148e-27
MTF1	418.89	6.12043	0.107173	-6.27903	3.40693e-10	2.79194e-09
RAB5IF	846.978	6.12043	0.0801859	-8.3921	4.77545e-17	6.52735e-16
SLC26A2	186.219	6.12043	0.150038	-4.47828	7.52464e-06	3.92799e-05
TBL1X	882.811	6.12043	0.0807423	-8.32405	8.50091e-17	1.1374e-15
FAH	1348.1	6.12043	0.0654967	-10.2553	1.12058e-24	2.27799e-23
PAQR3	918.566	6.12043	0.0655579	-10.23	1.45495e-24	2.93828e-23
KCNT2	77.9844	6.12043	0.211229	-3.17093	0.00151952	0.00530355
CMIP	2576.09	6.12043	0.0508679	-13.1814	1.1234e-39	4.22807e-38
RELL2	149.059	6.12043	0.159418	-4.20344	2.62891e-05	0.000126753
SAMD4A	493.868	6.12043	0.100354	-6.67834	2.41659e-11	2.17675e-10
NFKB2	1256.73	6.12043	0.0766631	-8.74145	2.3013e-18	3.37483e-17
MID1IP1	2446.78	6.12043	0.0479805	-13.9501	3.1424e-44	1.3396e-42
ARFGEF3	663.461	6.12043	0.0784098	-8.53312	1.4245e-17	2.00697e-16
LMO4	1259.2	6.12043	0.05965	-11.1972	4.20837e-29	1.05592e-27
PAAF1	381.923	6.12043	0.107008	-6.23976	4.38232e-10	3.5601e-09
SETD7	1823.86	6.12043	0.0552069	-12.0724	1.47761e-33	4.45517e-32
TCP11L1	139.219	6.12043	0.159108	-4.17896	2.92845e-05	0.000140128
SYCP2L	79.6201	6.12043	0.212998	-3.11911	0.001814	0.00623035
SLC30A7	608.057	6.12043	0.0815229	-8.15312	3.54668e-16	4.56656e-15
PRNP	3109.05	6.12043	0.0579296	-11.4737	1.78931e-30	4.72641e-29
TNFSF15	121.828	6.12043	0.161648	-4.10879	3.97745e-05	0.000185741
IRAK4	399.058	6.12043	0.105715	-6.28449	3.28925e-10	2.69859e-09
SAMD4B	4086.92	6.12043	0.0408926	-16.2326	2.96525e-59	1.91125e-57
TES	3206.06	6.12043	0.0458613	-14.4596	2.18167e-47	1.03452e-45
CBX6	2259.27	6.12043	0.0503696	-13.1595	1.50089e-39	5.59986e-38
PI4K2A	801.971	6.12043	0.0964211	-6.86847	6.48923e-12	6.12451e-11
RPL39L	609.008	6.12043	0.0793664	-8.33909	7.4863e-17	1.00728e-15
SH3RF1	827.121	6.12043	0.0726552	-9.09833	9.17293e-20	1.46061e-18
ZNF568	247.147	6.12043	0.146291	-4.5109	6.45517e-06	3.40522e-05
MYO5B	652.908	6.12043	0.0867499	-7.60298	2.89385e-14	3.26172e-13
BLOC1S3	360.306	6.12043	0.102945	-6.40055	1.54822e-10	1.30655e-09
MIR4435-2HG	633.807	6.12043	0.0866437	-7.59102	3.17388e-14	3.56986e-13
PCDH1	1262.7	6.12043	0.075353	-8.71612	2.8791e-18	4.21069e-17
HM13	3181.42	6.12043	0.0585001	-11.2252	3.06848e-29	7.7533e-28
PDLIM7	3553.81	6.12043	0.0607582	-10.8051	3.25573e-27	7.60187e-26
GRK5	494.15	6.12043	0.0949942	-6.902	5.1275e-12	4.86277e-11
SEC24D	2086.62	6.12043	0.0582428	-11.2564	2.15421e-29	5.48826e-28
CEP120	623.405	6.12043	0.0880458	-7.43724	1.02809e-13	1.11163e-12
CSNK2A1	3302.33	6.12043	0.0508136	-12.879	5.90749e-38	2.08145e-36
CAPN2	14392.3	6.12043	0.0356872	-18.3171	6.04417e-75	6.13769e-73
TBC1D8	623.252	6.12043	0.0881229	-7.41476	1.21842e-13	1.30954e-12
XPO5	1666.78	6.12043	0.0628028	-10.4039	2.37983e-25	5.02285e-24
HK1	3230.05	6.12043	0.0456384	-14.3055	2.02225e-46	9.26275e-45
PITPNC1	484.131	6.12043	0.099969	-6.5266	6.72799e-11	5.86397e-10
MDGA1	312.985	6.12043	0.105482	-6.17875	6.46093e-10	5.17644e-09
AC245060.4	679.155	6.12043	0.0784353	-8.30446	1.00275e-16	1.33667e-15
ARHGAP32	1053.45	6.12043	0.0771638	-8.43704	3.25485e-17	4.49746e-16
RELB	467.233	6.12043	0.122356	-5.31541	1.06419e-07	6.91517e-07
SIPA1L1	664.864	6.12043	0.0843306	-7.71113	1.24711e-14	1.4442e-13
LAMC2	10821.2	6.12043	0.0430099	-15.0983	1.66039e-51	8.80417e-50
KLF13	626.403	6.12043	0.0968818	-6.70197	2.05631e-11	1.86865e-10
QPCTL	560.389	6.12043	0.0935846	-6.92186	4.45766e-12	4.24997e-11
C16orf74	836.846	6.12043	0.089122	-7.26496	3.73151e-13	3.86397e-12
CDKN2B	487.741	6.12043	0.114676	-5.64495	1.65225e-08	1.17044e-07
NAV2	1077.29	6.12043	0.0624549	-10.36	3.76887e-25	7.84684e-24
BET1	483.594	6.12043	0.0883056	-7.31812	2.5146e-13	2.63942e-12
OGA	2331.27	6.12043	0.062534	-10.3285	5.23944e-25	1.08456e-23
ZC3H6	143.838	6.12043	0.175402	-3.67967	0.000233537	0.000955113
JARID2	664.998	6.12043	0.089535	-7.21037	5.58004e-13	5.71218e-12
DESI2	1570.06	6.12043	0.0596053	-10.8295	2.49545e-27	5.85846e-26
GPSM1	633.206	6.12043	0.100831	-6.39603	1.59469e-10	1.34366e-09
AATF	2397.24	6.12043	0.0492808	-13.0878	3.86719e-39	1.42313e-37
PEX6	1084.96	6.12043	0.0653055	-9.87535	5.32442e-23	1.00021e-21
AL353150.1	120.169	6.12043	0.171385	-3.75887	0.000170684	0.000714184
AC091173.1	127.686	6.12043	0.182181	-3.53341	0.000410231	0.00160135
GHITM	4394.89	6.12043	0.0455124	-14.1501	1.86526e-45	8.26241e-44
NDUFAF1	209.48	6.12043	0.139533	-4.61405	3.9489e-06	2.14136e-05
SLC35F6	1120.48	6.12043	0.077908	-8.26049	1.4507e-16	1.91247e-15
TTL	760.005	6.12043	0.0796688	-8.07571	6.70851e-16	8.47043e-15
NPIPA1	141.279	6.12043	0.156651	-4.09767	4.17333e-05	0.000194088
RFK	709.98	6.12043	0.0793414	-8.09199	5.86986e-16	7.45524e-15
JDP2	162.926	6.12043	0.1558	-4.1161	3.85337e-05	0.000180377
MARF1	731.295	6.12043	0.0879914	-7.28328	3.25799e-13	3.38995e-12
PXN	6476.16	6.12043	0.0398579	-16.0791	3.57324e-58	2.2427e-56
COBLL1	406.477	6.12043	0.094921	-6.74945	1.48407e-11	1.36651e-10
MAN2C1	976.431	6.12043	0.0907848	-7.05619	1.71126e-12	1.68991e-11
TRAK1	1288.68	6.12043	0.0613364	-10.4434	1.57046e-25	3.36406e-24
CEP164	805.955	6.12043	0.0837313	-7.64983	2.01251e-14	2.28992e-13
ACSL1	830.683	6.12043	0.0870999	-7.35247	1.94576e-13	2.05637e-12
SELENOI	2144.94	6.12043	0.0615556	-10.4037	2.38456e-25	5.02789e-24
RGS20	323.271	6.12043	0.115889	-5.52433	3.30743e-08	2.26326e-07
TRIM56	927.188	6.12043	0.0966263	-6.62448	3.4847e-11	3.09738e-10
ZFAND2A	470.884	6.12043	0.114778	-5.5756	2.4668e-08	1.71751e-07
TMEM45B	295.427	6.12043	0.134364	-4.76213	1.91562e-06	1.08155e-05
LYRM1	376.261	6.12043	0.102224	-6.25903	3.87375e-10	3.16006e-09
LINC02604	91.5698	6.12043	0.205665	-3.10953	0.00187388	0.00642165
DTNB	514.192	6.12043	0.0911469	-7.01846	2.2432e-12	2.19208e-11
CCDC144B	134.459	6.12043	0.18953	-3.3715	0.000747594	0.00277726
MRNIP	524.197	6.12043	0.115647	-5.52012	3.38778e-08	2.31457e-07
FEM1B	937.675	6.12043	0.0860242	-7.41972	1.17368e-13	1.26335e-12
TMEM33	2150.86	6.12043	0.0527666	-12.0963	1.10433e-33	3.35318e-32
SNHG8	592.449	6.12043	0.0922106	-6.91732	4.60253e-12	4.38421e-11
GALNT12	465.603	6.12043	0.0917816	-6.94701	3.73117e-12	3.57793e-11
PRSS22	2146.72	6.12043	0.0679649	-9.36543	7.5739e-21	1.27683e-19
LIPE	402.303	6.12043	0.109725	-5.79755	6.72914e-09	4.95095e-08
SLC9A7	925.833	6.12043	0.0627338	-10.1299	4.07073e-24	8.03252e-23
CYTOR	382.744	6.12043	0.111462	-5.69975	1.19981e-08	8.60697e-08
KLC2	1344.83	6.12043	0.0658183	-9.64539	5.14145e-22	9.23146e-21
CPNE8	688.44	6.12043	0.086308	-7.35066	1.97232e-13	2.08137e-12
HDAC4	391.271	6.12043	0.116662	-5.42609	5.76027e-08	3.83923e-07
SLC10A7	247.052	6.12043	0.129597	-4.87975	1.06221e-06	6.15042e-06
SGMS1	914.422	6.12043	0.0773183	-8.17753	2.8972e-16	3.75503e-15
FMNL3	89.1542	6.12043	0.207703	-3.03824	0.00237967	0.00796357
AKR1B1	6100.79	6.12043	0.0421885	-14.9617	1.30626e-50	6.75988e-49
FBXW4	365.276	6.12043	0.134527	-4.68916	2.74328e-06	1.52131e-05
RNF169	514.315	6.12043	0.09546	-6.60433	3.9933e-11	3.53632e-10
WDR45	554.816	6.12043	0.113104	-5.57166	2.5233e-08	1.75457e-07
ZNF142	691.253	6.12043	0.0866916	-7.26682	3.68057e-13	3.81489e-12
IRX4	136.825	6.12043	0.186248	-3.38139	0.00072121	0.00269038
ATXN2L	4808.08	6.12043	0.0460354	-13.6727	1.47735e-42	6.01217e-41
ADPRHL1	375.033	6.12043	0.114574	-5.49115	3.99335e-08	2.70257e-07
SLC12A2	225.241	6.12043	0.127621	-4.92727	8.33852e-07	4.89934e-06
EIF3M	1183.82	6.12043	0.076824	-8.18652	2.68881e-16	3.49757e-15
DUSP4	1027.89	6.12043	0.0661038	-9.49797	2.14028e-21	3.70087e-20
UFM1	1256.95	6.12043	0.0617498	-10.1676	2.76705e-24	5.51565e-23
ZNF222	90.3651	6.12043	0.210829	-2.97489	0.00293094	0.00957471
EAF1	491.12	6.12043	0.0994058	-6.31012	2.78814e-10	2.3015e-09
SLC27A4	1799.23	6.12043	0.0699507	-8.96804	3.01833e-19	4.66131e-18
TNK2	1579.55	6.12043	0.0774278	-8.08981	5.97588e-16	7.58095e-15
PPP1R18	1738.31	6.12043	0.0754842	-8.29732	1.06486e-16	1.41508e-15
PPCDC	245.039	6.12043	0.11845	-5.28456	1.26009e-07	8.10737e-07
GALNT3	3732.7	6.12043	0.04857	-12.887	5.32448e-38	1.88219e-36
ZNF330	814.034	6.12043	0.0688737	-9.08244	1.06171e-19	1.68186e-18
ZNF808	100.012	6.12043	0.194001	-3.21812	0.00129034	0.00456731
EML2	1023.99	6.12043	0.0717694	-8.70667	3.12935e-18	4.57046e-17
FXYD5	2077.94	6.12043	0.0596332	-10.4574	1.35526e-25	2.91759e-24
OSTM1	413.188	6.12043	0.120577	-5.17069	2.33237e-07	1.46389e-06
ZFP64	948.812	6.12043	0.0633511	-9.84113	7.48616e-23	1.39655e-21
MICAL1	493.305	6.12043	0.106059	-5.86045	4.6162e-09	3.44343e-08
PSMB7	5922.29	6.12043	0.051966	-11.9615	5.65544e-33	1.66553e-31
CNNM4	1169.14	6.12043	0.0743885	-8.34626	7.04614e-17	9.5103e-16
MIGA1	601.18	6.12043	0.0812902	-7.61933	2.5499e-14	2.89069e-13
DHRSX	224.319	6.12043	0.138865	-4.45415	8.42253e-06	4.366e-05
SHROOM1	384.764	6.12043	0.102129	-6.0563	1.39287e-09	1.07979e-08
TMEM164	1143.83	6.12043	0.0655951	-9.42535	4.28673e-21	7.29523e-20
ITPKB	218.948	6.12043	0.129578	-4.76711	1.86889e-06	1.05655e-05
ZNF770	1134.37	6.12043	0.073495	-8.40319	4.34493e-17	5.95023e-16
NBPF9	1095.81	6.12043	0.0734291	-8.40678	4.21428e-17	5.78972e-16
USP20	978.97	6.12043	0.0801242	-7.70392	1.3195e-14	1.52721e-13
ZNF264	245.989	6.12043	0.121656	-5.07034	3.97102e-07	2.42864e-06
MARK3	1101.69	6.12043	0.0774629	-7.96416	1.6635e-15	2.04874e-14
CCSER2	730.893	6.12043	0.081219	-7.5821	3.40014e-14	3.81439e-13
CEP128	240.194	6.12043	0.140219	-4.39051	1.13086e-05	5.74448e-05
DDIAS	410.868	6.12043	0.101607	-6.0554	1.40067e-09	1.08506e-08
PDCD11	1420.47	6.12043	0.0570842	-10.7763	4.45283e-27	1.03409e-25
USP25	1281.16	6.12043	0.0604318	-10.1676	2.76587e-24	5.51565e-23
TTI2	104.828	6.12043	0.183539	-3.33833	0.000842828	0.00310161
AC093673.1	169.881	6.12043	0.149532	-4.09486	4.22417e-05	0.000196325
TC2N	203.329	6.12043	0.141767	-4.31904	1.56712e-05	7.79323e-05
SPATA2	246.626	6.12043	0.13143	-4.65478	3.24326e-06	1.78388e-05
MARK1	269.176	6.12043	0.123833	-4.93316	8.09118e-07	4.76311e-06
KLHL15	578.176	6.12043	0.0774476	-7.88462	3.15499e-15	3.82221e-14
SNX29	336.825	6.12043	0.112248	-5.43932	5.34848e-08	3.57252e-07
EPHA2	6248.96	6.12043	0.0360921	-16.9176	3.33803e-64	2.48654e-62
PPP1R11	904.204	6.12043	0.0701106	-8.70628	3.14008e-18	4.58303e-17
NMD3	1232.43	6.12043	0.0727134	-8.39377	4.70778e-17	6.43896e-16
STK40	1473.14	6.12043	0.0639831	-9.53523	1.49555e-21	2.61971e-20
C1GALT1	631.396	6.12043	0.0817664	-7.45662	8.87671e-14	9.65628e-13
SATB1	187.517	6.12043	0.145235	-4.19668	2.70862e-05	0.000130246
LTBR	2028.61	6.12043	0.0596675	-10.2113	1.76413e-24	3.54937e-23
EYA4	293.356	6.12043	0.127264	-4.78546	1.70595e-06	9.68506e-06
LYST	426.403	6.12043	0.0990306	-6.14751	7.87108e-10	6.24811e-09
CWF19L2	334.083	6.12043	0.106205	-5.73125	9.96912e-09	7.21396e-08
OXSM	212.499	6.12043	0.127434	-4.76806	1.86012e-06	1.05187e-05
ADAM23	1212.95	6.12043	0.0731659	-8.30608	9.89137e-17	1.31934e-15
RAB3GAP1	2395.59	6.12043	0.0603469	-10.063	8.05151e-24	1.56297e-22
LINC00630	136.296	6.12043	0.174974	-3.46796	0.00052442	0.00201494
ARRDC2	271.696	6.12043	0.117582	-5.16069	2.46042e-07	1.53977e-06
EPDR1	737.234	6.12043	0.0802408	-7.56134	3.98934e-14	4.44987e-13
PIGH	151.209	6.12043	0.182867	-3.31775	0.000907445	0.00331728
STX4	866.212	6.12043	0.0773689	-7.84177	4.44243e-15	5.31314e-14
NBPF15	1334.18	6.12043	0.0634734	-9.55559	1.22878e-21	2.17391e-20
TMEM154	451.684	6.12043	0.0924314	-6.55791	5.45656e-11	4.781e-10
RABEPK	733.094	6.12043	0.0783041	-7.72957	1.07913e-14	1.25373e-13
HMGXB3	1257	6.12043	0.070349	-8.60402	7.69722e-18	1.10103e-16
NCOA3	2138.89	6.12043	0.0617844	-9.79414	1.19311e-22	2.20854e-21
CDK17	381.252	6.12043	0.133669	-4.51234	6.41169e-06	3.38394e-05
SLC35D1	352.623	6.12043	0.102823	-5.85789	4.68793e-09	3.49331e-08
TNFRSF12A	4348.48	6.12043	0.0523979	-11.4907	1.46931e-30	3.90027e-29
ALG10B	395.777	6.12043	0.101053	-5.95662	2.57509e-09	1.95421e-08
CCDC50	445.773	6.12043	0.0894335	-6.73025	1.6937e-11	1.55092e-10
MAML3	227.967	6.12043	0.125147	-4.80734	1.52949e-06	8.73157e-06
SPG11	966.043	6.12043	0.0867297	-6.93401	4.09063e-12	3.91044e-11
BRI3	1615.06	6.12043	0.0682579	-8.8074	1.28078e-18	1.90419e-17
LBH	83.9154	6.12043	0.191395	-3.13285	0.00173118	0.00596303
DNTTIP2	1884.09	6.12043	0.0582435	-10.2989	7.12704e-25	1.46684e-23
FBLIM1	854.259	6.12043	0.0800359	-7.49293	6.73551e-14	7.40184e-13
NUTM2B-AS1	165.079	6.12043	0.145767	-4.10643	4.01814e-05	0.000187519
EIF2S2	6460.84	6.12043	0.0456963	-13.0996	3.31011e-39	1.2244e-37
PDCD2L	147.451	6.12043	0.162173	-3.68756	0.000226411	0.000928236
CAPRIN2	1252.79	6.12043	0.0605513	-9.87294	5.45403e-23	1.02277e-21
RRAS2	924.237	6.12043	0.0742144	-8.05026	8.26161e-16	1.03525e-14
HIVEP1	191.523	6.12043	0.148412	-4.022	5.77051e-05	0.000262305
SHISA4	295.726	6.12043	0.147109	-4.05647	4.98207e-05	0.000228589
PIP4P2	169.009	6.12043	0.147094	-4.05314	5.05339e-05	0.000231565
STK4	965.164	6.12043	0.0811112	-7.35096	1.96788e-13	2.07772e-12
BEX4	208.52	6.12043	0.147311	-4.04651	5.19863e-05	0.000237715
SATB2	195.538	6.12043	0.163608	-3.64315	0.000269326	0.00108761
PYGO1	218.154	6.12043	0.13742	-4.33532	1.45549e-05	7.27509e-05
TICAM1	587.103	6.12043	0.0924905	-6.43954	1.1984e-10	1.02134e-09
AHI1	374.329	6.12043	0.107761	-5.52562	3.28325e-08	2.24815e-07
GYG1	529.883	6.12043	0.0816914	-7.2754	3.45392e-13	3.58688e-12
GTPBP1	1100.61	6.12043	0.0699801	-8.49136	2.04241e-17	2.85142e-16
MAPK6	2492.61	6.12043	0.0561605	-10.5795	3.70976e-26	8.19115e-25
PRKAG2	1215.2	6.12043	0.0725807	-8.18519	2.71881e-16	3.53445e-15
CAMTA2	667.867	6.12043	0.0790416	-7.51531	5.67771e-14	6.28107e-13
RASAL1	429.453	6.12043	0.0972712	-6.10473	1.02977e-09	8.0938e-09
PPID	637.823	6.12043	0.0952727	-6.23149	4.62005e-10	3.73805e-09
RNF41	743.511	6.12043	0.078226	-7.57347	3.63396e-14	4.06399e-13
NAA30	534.539	6.12043	0.0978868	-6.04774	1.4689e-09	1.13587e-08
TROVE2	1361.64	6.12043	0.0709613	-8.34253	7.27201e-17	9.79674e-16
HEATR5A	696.921	6.12043	0.08961	-6.59452	4.26648e-11	3.76893e-10
RPAP1	823.983	6.12043	0.0825629	-7.15132	8.59484e-13	8.65434e-12
LAD1	2355.14	6.12043	0.0494486	-11.9362	7.66603e-33	2.23927e-31
SSR1	2712.69	6.12043	0.0486131	-12.1411	6.39726e-34	1.95071e-32
ZNF621	577.029	6.12043	0.0872756	-6.75988	1.38109e-11	1.27606e-10
LONP1	3221.1	6.12043	0.04611	-12.7948	1.75266e-37	6.10539e-36
MEF2D	1277.61	6.12043	0.0752078	-7.84182	4.44073e-15	5.31314e-14
CLIP4	3133.83	6.12043	0.0441691	-13.3514	1.1631e-40	4.47931e-39
IGF2BP2	1494.16	6.12043	0.064763	-9.10344	8.75142e-20	1.39659e-18
SEPT10	2405.67	6.12043	0.0577201	-10.2062	1.86062e-24	3.74001e-23
WDFY2	675.31	6.12043	0.0851519	-6.91191	4.78173e-12	4.54888e-11
MET	7967.68	6.12043	0.0555746	-10.5894	3.3367e-26	7.41305e-25
NKX3-1	138.402	6.12043	0.174825	-3.36342	0.000769842	0.002854
ZC3H8	258.591	6.12043	0.124869	-4.70687	2.51551e-06	1.39969e-05
SLC9A1	1618.62	6.12043	0.082793	-7.09993	1.24821e-12	1.24347e-11
PHF11	338.539	6.12043	0.111774	-5.25343	1.4929e-07	9.54248e-07
UCK2	1032.99	6.12043	0.0666993	-8.80278	1.33469e-18	1.98297e-17
IL27RA	719.414	6.12043	0.0831852	-7.05687	1.7029e-12	1.6832e-11
AC138932.1	212.673	6.12043	0.136044	-4.31342	1.60748e-05	7.97556e-05
MBNL2	1589.79	6.12043	0.0925671	-6.33096	2.43633e-10	2.02272e-09
JAK2	251.449	6.12043	0.125607	-4.66413	3.0992e-06	1.70769e-05
ISCA1	983.291	6.12043	0.0655587	-8.93625	4.02614e-19	6.18664e-18
ZDHHC24	335.445	6.12043	0.115056	-5.08999	3.58091e-07	2.19817e-06
ACSL5	320.583	6.12043	0.109591	-5.3435	9.11671e-08	5.96187e-07
GLS	6123.04	6.12043	0.0462942	-12.6432	1.21989e-36	4.12272e-35
MRGBP	1065.8	6.12043	0.0688048	-8.50555	1.80731e-17	2.53141e-16
CXorf40B	385.1	6.12043	0.0937771	-6.23801	4.4318e-10	3.59623e-09
TTPAL	634.187	6.12043	0.0853799	-6.85193	7.28581e-12	6.85229e-11
		6.12043
		6.12043
		6.12043
		6.12043
		6.12043
		6.12043
		6.12043
		6.12043
		6.12043
		6.12043
		6.12043
		6.12043
		6.12043
		6.12043
		6.12043
		6.12043
		6.12043
		6.12043
		6.12043
		6.12043
		6.12043
		6.12043
		6.12043
		6.12043
		6.12043
		6.12043
		6.12043
		6.12043
		6.12043
		6.12043
		6.12043
		6.12043
		6.12043
		6.12043
		6.12043
		6.12043
		6.12043
		6.12043
		6.12043
		6.12043
		6.12043
		6.12043
		6.12043
		6.12043
		6.12043
		6.12043
		6.12043
		6.12043
		6.12043
		6.12043
		6.12043
		6.12043
		6.12043
		6.12043
		6.12043
		6.12043
		6.12043
		6.12043
		6.12043
		6.12043
		6.12043
		6.12043
		6.12043
		6.12043
		6.12043
		6.12043
		6.12043
		6.12043
		6.12043
		6.12043
		6.12043
		6.12043
		6.12043
		6.12043
		6.12043
		6.12043
		6.12043
		6.12043
		6.12043
		6.12043
		6.12043
		6.12043
		6.12043
		6.12043
		6.12043
		6.12043
		6.12043
		6.12043
		6.12043
		6.12043
		6.12043
		6.12043
		6.12043
		6.12043
		6.12043
		6.12043
		6.12043
		6.12043
		6.12043
		6.12043
		6.12043
		6.12043
		6.12043
		6.12043
		6.12043
		6.12043
		6.12043
		6.12043
		6.12043
		6.12043
		6.12043
		6.12043
		6.12043
		6.12043
		6.12043
		6.12043
		6.12043
		6.12043
		6.12043
		6.12043
		6.12043
		6.12043
		6.12043
		6.12043
		6.12043
		6.12043
		6.12043
		6.12043
		6.12043
		6.12043
		6.12043
		6.12043
		6.12043
		6.12043
		6.12043
		6.12043
		6.12043
		6.12043
		6.12043
		6.12043
		6.12043
		6.12043
		6.12043
		6.12043
		6.12043
		6.12043
		6.12043
		6.12043
		6.12043
		6.12043
		6.12043
		6.12043
		6.12043
		6.12043
		6.12043
		6.12043
		6.12043
		6.12043
		6.12043
		6.12043
		6.12043
		6.12043
		6.12043
		6.12043
		6.12043
		6.12043
		6.12043
		6.12043
		6.12043
		6.12043
		6.12043
		6.12043
		6.12043
		6.12043
		6.12043
		6.12043
		6.12043
		6.12043
		6.12043
		6.12043
		6.12043
		6.12043
		6.12043
		6.12043
		6.12043
		6.12043
		6.12043
		6.12043
		6.12043
		6.12043
		6.12043
		6.12043
		6.12043
		6.12043
		6.12043
		6.12043
		6.12043
		6.12043
		6.12043
		6.12043
		6.12043
		6.12043
		6.12043
		6.12043
		6.12043
		6.12043
		6.12043
		6.12043
		6.12043
		6.12043
		6.12043
		6.12043
		6.12043
		6.12043
		6.12043
		6.12043
		6.12043
		6.12043
		6.12043
		6.12043
		6.12043
		6.12043
		6.12043
		6.12043
		6.12043
		6.12043
		6.12043
		6.12043
		6.12043
		6.12043
		6.12043
		6.12043
		6.12043
		6.12043
		6.12043
		6.12043
		6.12043
		6.12043
		6.12043
		6.12043
		6.12043
		6.12043
		6.12043
		6.12043
		6.12043
		6.12043
		6.12043
		6.12043
		6.12043
		6.12043
		6.12043
		6.12043
		6.12043
		6.12043
		6.12043
		6.12043
		6.12043
		6.12043
		6.12043
		6.12043
		6.12043
		6.12043
		6.12043
		6.12043
		6.12043
		6.12043
		6.12043
		6.12043
		6.12043
		6.12043
		6.12043
		6.12043
		6.12043
		6.12043
		6.12043
		6.12043
		6.12043
		6.12043
		6.12043
		6.12043
		6.12043
		6.12043
		6.12043
		6.12043
		6.12043
		6.12043
		6.12043
		6.12043
		6.12043
		6.12043
		6.12043
		6.12043
		6.12043
		6.12043
		6.12043
		6.12043
		6.12043
		6.12043
		6.12043
		6.12043
		6.12043
		6.12043
		6.12043
		6.12043
		6.12043
		6.12043
		6.12043
		6.12043
		6.12043
		6.12043
		6.12043
		6.12043
		6.12043
		6.12043
		6.12043
		6.12043
		6.12043
		6.12043
		6.12043
		6.12043
		6.12043
		6.12043
		6.12043
		6.12043
		6.12043
		6.12043
		6.12043
		6.12043
		6.12043
		6.12043
		6.12043
		6.12043
		6.12043
		6.12043
		6.12043
		6.12043
		6.12043
		6.12043
		6.12043
		6.12043
		6.12043
		6.12043
		6.12043
		6.12043
		6.12043
		6.12043
		6.12043
		6.12043
		6.12043
		6.12043
		6.12043
		6.12043
		6.12043
		6.12043
		6.12043
		6.12043
		6.12043
		6.12043
		6.12043
		6.12043
		6.12043
		6.12043
		6.12043
		6.12043
		6.12043
		6.12043
		6.12043
		6.12043
		6.12043
		6.12043
		6.12043
		6.12043
		6.12043
		6.12043
		6.12043
		6.12043
		6.12043
		6.12043
		6.12043
		6.12043
		6.12043
		6.12043
		6.12043
		6.12043
		6.12043
		6.12043
		6.12043
		6.12043
		6.12043
		6.12043
		6.12043
		6.12043
		6.12043
		6.12043
		6.12043
		6.12043
		6.12043
		6.12043
		6.12043
		6.12043
		6.12043
		6.12043
		6.12043
		6.12043
		6.12043
		6.12043
		6.12043
		6.12043
		6.12043
		6.12043
		6.12043
		6.12043
		6.12043
		6.12043
		6.12043
		6.12043
		6.12043
		6.12043
		6.12043
		6.12043
		6.12043
		6.12043
		6.12043
		6.12043
		6.12043
		6.12043
		6.12043
		6.12043
		6.12043
		6.12043
		6.12043
		6.12043
		6.12043
		6.12043
		6.12043
		6.12043
		6.12043
		6.12043
		6.12043
		6.12043
		6.12043
		6.12043
		6.12043
		6.12043
		6.12043
		6.12043
		6.12043
		6.12043
		6.12043
		6.12043
		6.12043
		6.12043
		6.12043
		6.12043
		6.12043
		6.12043
		6.12043
		6.12043
[truncated: 1,046,576+ more rows]
