# Supplementary material for: Molecular profiling of human non-small cell lung cancer by single-cell RNA-seq
Source: Genome Med. 2022 Aug 13;14:87. doi: 10.1186/s13073-022-01089-9 (PMC9375433; doi:10.1186/s13073-022-01089-9)
Supplement: Supplementary file 5 — Additional file 5: Table S5. Differentially expressed genes between siAKR1B1 and NC samples. [file 13073_2022_1089_MOESM5_ESM.xlsx]

## Sheet: down-regulated genes
Table S5: Differentially expressed genes between siAKR1B1 and NC samples. Down regulated genes in siAKR1B1 samples.
Gene	baseMean	log2FoldChange	lfcSE	stat	pvalue	padj
AKR1B1	1809.52	-3.34072	0.0773256	-43.2033	0	0
AXL	2741.58	-3.00209	0.0592568	-50.6624	0	0
EEF2	13926.4	-2.26362	0.046389	-48.7965	0	0
LASP1	4464.84	-1.77161	0.0469829	-37.7076	0	0
TGFBI	16550.3	-1.7984	0.0393069	-45.7528	0	0
TIMP2	3503.1	-2.16715	0.0544642	-39.7903	0	0
SLC16A3	4389.89	-1.77135	0.0482519	-36.7105	########	########
KIF5B	3356.27	-1.97316	0.0542827	-36.3496	########	########
MDH2	1525.08	-2.62173	0.0760487	-34.4744	########	########
PLAT	5658.07	-1.63899	0.0512569	-31.976	########	########
CCND1	1531.04	-2.23507	0.0710618	-31.4525	########	########
CDC42	2272.86	-1.84723	0.0589838	-31.3176	########	########
HMGA2	1753.72	-2.14571	0.0713744	-30.0627	########	########
LBR	1690.77	-1.94175	0.0657867	-29.5158	########	########
ABCC1	1198.93	-2.17744	0.075357	-28.895	########	########
CTBP1	1291.9	-2.12295	0.0755044	-28.1169	########	########
ARPC1A	1412.5	-1.95443	0.0696586	-28.0573	########	########
SLC2A1	5372.78	-1.30171	0.0464047	-28.0512	########	########
STS	667.019	-3.10668	0.111949	-27.7508	########	########
SPG21	529.733	-3.48615	0.126784	-27.4968	########	########
STT3A	1789.12	-1.73713	0.0634215	-27.3902	########	########
OAT	1180.98	-2.46472	0.0902476	-27.3107	########	########
ATP13A3	1484.13	-2.21295	0.0818295	-27.0434	########	########
ADAM8	1688.6	-1.86114	0.0689322	-26.9996	########	########
MMD	966.058	-2.56213	0.0951701	-26.9215	########	########
UBE2S	2147.77	-1.7977	0.0671872	-26.7566	########	########
SLC39A8	576.812	-3.01921	0.114586	-26.3489	########	########
UBA2	2756.63	-1.41948	0.0542236	-26.1784	########	########
NDRG1	1511.83	-1.73416	0.0662498	-26.1761	########	########
ARF3	2945.28	-1.42724	0.0545779	-26.1505	########	########
ELF4	549.405	-2.973	0.114121	-26.0513	########	########
MTA2	1935.42	-1.59062	0.0620539	-25.6329	########	########
FOSL1	3237.5	-1.2962	0.0507009	-25.5656	########	########
RAB8A	765.156	-2.31276	0.0904686	-25.5642	########	########
KIAA0100	2300.94	-1.58153	0.0621139	-25.4618	########	########
PIK3CB	665.569	-2.63422	0.104147	-25.2932	########	########
SDF4	1441.31	-1.83649	0.0732107	-25.0849	########	########
HK2	1091.25	-1.95059	0.0777744	-25.0801	########	########
YWHAZ	18733.5	-1.00266	0.0401042	-25.0013	########	########
RPSA	8739.7	-1.26293	0.0506564	-24.9313	########	########
PFKP	2988.22	-1.35391	0.0552942	-24.4855	########	########
MAPK1	2403.24	-1.40112	0.0573391	-24.4358	########	########
F3	2647.42	-1.51487	0.062276	-24.3251	########	########
KPNA3	1545.63	-1.71007	0.0702992	-24.3256	########	########
ECE1	1720.54	-1.61108	0.0672632	-23.9518	########	########
RPL14	4546.5	-1.3257	0.0555433	-23.8678	########	########
HIF1A	4939.54	-1.09134	0.045848	-23.8035	########	########
SQSTM1	7017.75	-1.2577	0.0528707	-23.7882	########	########
RAI14	2076.38	-1.46858	0.0619172	-23.7184	########	########
CTBP2	1806.52	-1.51219	0.0645221	-23.4367	########	########
FGD5-AS1	1351.88	-1.59348	0.0680055	-23.4317	########	########
PXK	519.402	-2.65418	0.113336	-23.4187	########	########
TPI1	11895.4	-1.01517	0.0438567	-23.1473	########	########
BIRC2	994.766	-1.81471	0.0798803	-22.7179	########	########
ADIPOR2	911.156	-1.79025	0.0789872	-22.6651	########	########
BCAS2	426.366	-3.14581	0.13897	-22.6366	########	########
CDK2	878.709	-1.94607	0.0865047	-22.4967	########	########
TMEM123	2280.69	-1.52876	0.0684674	-22.3283	########	########
HMOX1	1346.84	-1.49675	0.0676667	-22.1195	########	########
MCM5	975.101	-1.80522	0.0816739	-22.1028	########	########
PITPNB	1350.1	-1.5364	0.0697697	-22.021	########	########
CAPZA1	2779.43	-1.23348	0.0563434	-21.8923	########	########
TMTC4	571.095	-2.30231	0.105297	-21.8649	########	########
WWTR1	1642.99	-1.35715	0.0627722	-21.6202	########	########
SERTAD2	2080.21	-1.35556	0.0628196	-21.5786	########	########
ALKBH5	796.744	-1.96782	0.0913976	-21.5304	########	########
DDX1	1163.08	-1.63679	0.0762024	-21.4795	########	########
IMPAD1	1654.5	-1.36019	0.063471	-21.4301	########	1.31e-99
TMEM64	369.968	-3.04707	0.142766	-21.3431	########	8.37e-99
AGPAT9	1038.07	-1.77517	0.0833101	-21.308	########	1.75e-98
KDELC2	756.41	-2.01459	0.094871	-21.235	########	8.19e-98
BNIP3	4145.75	-1.06562	0.0504687	-21.1144	5.86e-99	1.05e-96
PFKFB3	1277.21	-1.5037	0.0715257	-21.0232	4.03e-98	7.11e-96
SORD	1050.01	-1.64477	0.0788432	-20.8613	1.2e-96	2.08e-94
MED21	499.358	-2.31323	0.111177	-20.8069	3.75e-96	6.41e-94
C5orf22	859.4	-1.81898	0.0877093	-20.7387	1.55e-95	2.62e-93
ASAP1	1129.85	-1.57772	0.0770138	-20.4862	2.86e-93	4.73e-91
RAB31	1587.38	-1.32746	0.0648414	-20.4724	3.79e-93	6.2e-91
KCTD20	541.647	-2.17338	0.107056	-20.3013	1.25e-91	2.01e-89
PIP4K2A	725.458	-1.797	0.0887908	-20.2386	4.48e-91	7.09e-89
SLBP	1943.15	-1.4287	0.0706523	-20.2216	6.32e-91	9.91e-89
ANTXR1	608.811	-2.10746	0.104775	-20.1142	5.54e-90	8.6e-88
RPS6KA1	601.889	-1.969	0.0988066	-19.9278	2.34e-88	3.52e-86
GOT2	1687.4	-1.35671	0.0680969	-19.9232	2.56e-88	3.82e-86
CANT1	1420.29	-1.29767	0.0652895	-19.8757	6.61e-88	9.68e-86
PIKFYVE	710.923	-1.90167	0.09588	-19.8338	1.52e-87	2.2e-85
THBS1	1095.96	-1.69127	0.0852791	-19.8322	1.57e-87	2.25e-85
CSF1	405.441	-2.36708	0.119376	-19.8287	1.68e-87	2.39e-85
ITGB4	5247.59	-1.11442	0.0564863	-19.7291	1.21e-86	1.7e-84
CDCP1	3905.27	-1.20805	0.0618851	-19.5208	7.3e-85	9.93e-83
AHCYL1	1573.76	-1.30268	0.0672046	-19.3838	1.06e-83	1.43e-81
MET	5416.52	-1.03522	0.0536238	-19.3053	4.85e-83	6.37e-81
STC2	1693.54	-1.24649	0.0646828	-19.2709	9.44e-83	1.23e-80
ARPC1B	3456.92	-1.00755	0.0529626	-19.0238	1.08e-80	1.39e-78
IMPDH1	1016.1	-1.52082	0.0801193	-18.982	2.4e-80	3.05e-78
ATP2B1	1155.69	-1.61274	0.085141	-18.942	5.14e-80	6.42e-78
FERMT1	658.898	-1.73577	0.0922754	-18.8108	6.16e-79	7.57e-77
CHTF8	1241.37	-1.26126	0.0674142	-18.7092	4.17e-78	5.08e-76
LANCL1	521.922	-1.91145	0.103711	-18.4305	7.48e-76	8.77e-74
SMIM3	570.633	-2.03732	0.110714	-18.4016	1.27e-75	1.46e-73
GIT1	1179.39	-1.4253	0.0775793	-18.3722	2.19e-75	2.5e-73
TOR1B	522.762	-1.88457	0.102917	-18.3115	6.69e-75	7.51e-73
QSER1	775.507	-1.80026	0.098445	-18.2869	1.05e-74	1.17e-72
NUPL1	1356.16	-1.32275	0.0725752	-18.2259	3.21e-74	3.55e-72
PTPN3	605.738	-1.77959	0.0978857	-18.1803	7.39e-74	8.11e-72
SRD5A1	533.688	-1.92295	0.106048	-18.1329	1.75e-73	1.9e-71
POLQ	314.365	-2.5736	0.143102	-17.9843	2.58e-72	2.72e-70
SLCO2A1	221.678	-3.152	0.175894	-17.92	8.24e-72	8.44e-70
TNFRSF21	739.412	-1.52855	0.0853092	-17.9178	8.57e-72	8.72e-70
SLC30A9	927.89	-1.39413	0.077866	-17.9042	1.09e-71	1.1e-69
PSMD10	915.002	-1.5323	0.0856792	-17.8841	1.57e-71	1.56e-69
PROM2	1681.01	-1.38918	0.0778456	-17.8453	3.14e-71	3.12e-69
TMEM43	1414.07	-1.35366	0.0758596	-17.8443	3.2e-71	3.15e-69
RCOR1	603.691	-1.74889	0.0980641	-17.8341	3.84e-71	3.72e-69
ORMDL1	817.19	-1.48395	0.0832391	-17.8275	4.32e-71	4.15e-69
TNS4	1094.79	-1.36741	0.0770465	-17.7478	1.79e-70	1.7e-68
CNOT6	719.772	-1.85971	0.104924	-17.7243	2.72e-70	2.57e-68
PARP12	768.167	-1.54688	0.08758	-17.6625	8.16e-70	7.6e-68
GPR126	1813.26	-1.07475	0.0609642	-17.6293	1.47e-69	1.36e-67
RAP2A	752.645	-1.56339	0.0888471	-17.5964	2.62e-69	2.41e-67
NFKB1	653.806	-1.741	0.0990689	-17.5736	3.92e-69	3.59e-67
KLHL2	528.771	-1.85443	0.105702	-17.544	6.61e-69	6.01e-67
GJA1	1416.19	-1.18299	0.0674381	-17.5418	6.87e-69	6.21e-67
ATP2B4	896.017	-1.53806	0.087767	-17.5243	9.35e-69	8.4e-67
WSB2	1006.99	-1.36529	0.0780637	-17.4894	1.73e-68	1.54e-66
YTHDF3	1331.08	-1.1498	0.0658823	-17.4523	3.31e-68	2.94e-66
YARS	1711.22	-1.10686	0.063445	-17.446	3.69e-68	3.26e-66
TTC19	517.694	-1.79381	0.102827	-17.445	3.76e-68	3.3e-66
MGST3	816.012	-1.55285	0.0890607	-17.4359	4.41e-68	3.85e-66
SDF2	441.09	-2.03666	0.11682	-17.4341	4.54e-68	3.94e-66
G0S2	401.616	-2.06326	0.118363	-17.4317	4.74e-68	4.1e-66
TMEM194A	736.731	-1.49087	0.08595	-17.3458	2.12e-67	1.81e-65
APPL1	908.734	-1.47605	0.0853417	-17.2958	5.06e-67	4.25e-65
KIAA1715	694.002	-1.49734	0.0867761	-17.2552	1.02e-66	8.54e-65
SLCO4A1	835.86	-1.37755	0.0803625	-17.1417	7.25e-66	5.99e-64
KITLG	843.861	-1.35618	0.0793616	-17.0886	1.8e-65	1.48e-63
ATG9A	855.14	-1.44295	0.0847088	-17.0342	4.58e-65	3.7e-63
LOX	299.968	-2.47977	0.146319	-16.9477	2e-64	1.61e-62
DCTD	611.588	-1.65888	0.0980597	-16.917	3.37e-64	2.68e-62
FZD7	473.987	-1.78038	0.105358	-16.8984	4.62e-64	3.64e-62
GNB4	419.822	-1.99792	0.118257	-16.8947	4.92e-64	3.86e-62
ENO2	409.91	-2.03375	0.120396	-16.8921	5.15e-64	4.01e-62
RIOK3	1071.87	-1.41173	0.0839574	-16.8149	1.9e-63	1.46e-61
GDE1	1108.1	-1.28199	0.0763908	-16.782	3.3e-63	2.51e-61
SLC25A10	514.544	-1.75282	0.104827	-16.7211	9.2e-63	6.9e-61
SEMA7A	836.226	-1.37485	0.0823344	-16.6984	1.35e-62	1e-60
C6orf106	707.375	-1.47813	0.0887521	-16.6546	2.8e-62	2.08e-60
SEPT11	1028.16	-1.34109	0.0805888	-16.6412	3.51e-62	2.58e-60
LRRC75A-AS1	2051.93	-1.14113	0.0687555	-16.5969	7.34e-62	5.32e-60
MADD	512.848	-1.70745	0.10384	-16.4431	9.4e-61	6.69e-59
PM20D2	423.504	-2.08309	0.127044	-16.3966	2.02e-60	1.43e-58
TMEM181	781.554	-1.38066	0.0847362	-16.2936	1.1e-59	7.72e-58
STRN3	598.274	-1.59924	0.0994469	-16.0814	3.45e-58	2.39e-56
RRAS2	757.461	-1.45167	0.0903628	-16.0649	4.5e-58	3.1e-56
PCYOX1	1628.91	-1.04294	0.06517	-16.0033	1.21e-57	8.31e-56
FOXD1	658.022	-1.49916	0.0937509	-15.9909	1.48e-57	1.01e-55
PAQR3	786.252	-1.35029	0.0846441	-15.9526	2.73e-57	1.85e-55
PIEZO1	2042.78	-1.01236	0.0639393	-15.8332	1.84e-56	1.23e-54
SDHD	870.035	-1.44747	0.0914229	-15.8327	1.85e-56	1.23e-54
AFAP1L2	471.032	-1.72728	0.109104	-15.8315	1.89e-56	1.25e-54
STAMBP	975.93	-1.20222	0.0759459	-15.8299	1.93e-56	1.28e-54
CERK	420.024	-1.78823	0.113416	-15.767	5.25e-56	3.43e-54
IGF2BP3	1018.09	-1.19818	0.0760938	-15.7461	7.31e-56	4.76e-54
CHUK	543.284	-1.7697	0.112515	-15.7286	9.63e-56	6.22e-54
DESI2	977.491	-1.2117	0.0770373	-15.7287	9.61e-56	6.22e-54
PRPS2	791.837	-1.40395	0.0894227	-15.7001	1.51e-55	9.71e-54
ARFIP2	520.978	-1.55283	0.0994246	-15.6182	5.48e-55	3.48e-53
MAP2K1	1488.04	-1.03772	0.0665347	-15.5966	7.67e-55	4.85e-53
EDN2	164.451	-3.58561	0.231232	-15.5066	3.13e-54	1.95e-52
MTFR1	1316.11	-1.08233	0.0700053	-15.4607	6.39e-54	3.92e-52
H2AFX	1895.59	-1.05292	0.0681384	-15.4526	7.24e-54	4.42e-52
BAG2	480.466	-1.65619	0.107634	-15.3873	1.99e-53	1.2e-51
COPS7B	619.532	-1.65207	0.1074	-15.3825	2.15e-53	1.29e-51
OAS3	346.281	-1.91345	0.125006	-15.3069	6.88e-53	4.1e-51
PTEN	934.993	-1.2406	0.0812824	-15.2628	1.35e-52	8.02e-51
STIM2	466.625	-1.77654	0.116606	-15.2355	2.06e-52	1.21e-50
STK4	641.605	-1.76921	0.11631	-15.2112	2.98e-52	1.74e-50
PNRC2	1481.98	-1.03914	0.0684554	-15.1799	4.81e-52	2.8e-50
C11orf68	1215.14	-1.02852	0.0677784	-15.1748	5.19e-52	3.01e-50
GPATCH11	441.568	-1.65718	0.109322	-15.1586	6.65e-52	3.83e-50
TRAM2	748.885	-1.34527	0.0887548	-15.1571	6.8e-52	3.9e-50
WDFY1	962.522	-1.21421	0.0802741	-15.1257	1.1e-51	6.26e-50
MYD88	504.143	-1.56136	0.103379	-15.1033	1.54e-51	8.77e-50
MITF	269.868	-2.13634	0.142954	-14.9442	1.7e-50	9.49e-49
PLEKHA3	476.651	-1.52975	0.102635	-14.9048	3.07e-50	1.7e-48
TMEM106C	1661.25	-1.10217	0.0740332	-14.8875	3.98e-50	2.2e-48
NDC1	1397.32	-1.02549	0.0689082	-14.882	4.31e-50	2.38e-48
IFITM2	333.584	-1.92353	0.129279	-14.8789	4.52e-50	2.48e-48
TMEM173	762.432	-1.21385	0.0817714	-14.8444	7.56e-50	4.12e-48
YDJC	726.876	-1.25982	0.0849455	-14.8309	9.25e-50	5e-48
SLC43A3	200.805	-2.5788	0.173887	-14.8304	9.32e-50	5.03e-48
SLC10A3	435.916	-1.62908	0.110118	-14.794	1.6e-49	8.57e-48
TMEM110	206.034	-2.66707	0.180774	-14.7536	2.92e-49	1.54e-47
PLEKHG4	1083.28	-1.08839	0.0738774	-14.7324	3.99e-49	2.1e-47
STARD7	1206.69	-1.01611	0.0690338	-14.7191	4.86e-49	2.54e-47
DDX41	620.133	-1.38512	0.0941291	-14.7151	5.16e-49	2.69e-47
CASP3	549.729	-1.4101	0.0963943	-14.6284	1.85e-48	9.54e-47
SLC9A7	741.118	-1.3276	0.0907664	-14.6265	1.9e-48	9.78e-47
KIF14	742.961	-1.26172	0.0863727	-14.6078	2.5e-48	1.28e-46
CEMIP	145.556	-3.30078	0.226859	-14.55	5.84e-48	2.98e-46
LIF	1185.88	-1.23586	0.0849645	-14.5456	6.22e-48	3.16e-46
NDST1	936.924	-1.34221	0.092391	-14.5275	8.12e-48	4.1e-46
NAA60	439.989	-1.57728	0.109039	-14.4654	2.01e-47	1.01e-45
C21orf91	278.484	-2.01246	0.139545	-14.4216	3.78e-47	1.89e-45
SEMA4C	567.271	-1.35121	0.0939069	-14.3888	6.08e-47	3.03e-45
DENND6A	302.609	-1.96459	0.136684	-14.3732	7.62e-47	3.78e-45
SEC14L2	315.079	-1.83836	0.128104	-14.3505	1.06e-46	5.22e-45
DUSP12	477.601	-1.58406	0.111238	-14.2403	5.15e-46	2.5e-44
TSPO	1222.85	-1.06333	0.0747451	-14.2261	6.31e-46	3.06e-44
TCEAL4	676.676	-1.39542	0.0984257	-14.1774	1.26e-45	6.11e-44
STC1	149.193	-3.04259	0.2148	-14.1647	1.51e-45	7.3e-44
ANTXR2	1132.29	-1.03235	0.0730866	-14.125	2.66e-45	1.28e-43
SRCAP	930.161	-1.23694	0.0876958	-14.1049	3.55e-45	1.69e-43
CDC42SE2	571.04	-1.39498	0.099021	-14.0877	4.52e-45	2.15e-43
MLX	841.19	-1.16073	0.082403	-14.0861	4.63e-45	2.19e-43
ELMO2	566.156	-1.41888	0.100739	-14.0847	4.72e-45	2.23e-43
RRN3	811.212	-1.20961	0.0859036	-14.081	4.97e-45	2.34e-43
SGCB	811.359	-1.23706	0.0878562	-14.0805	5e-45	2.35e-43
SPRED2	789.445	-1.20233	0.0857968	-14.0137	1.29e-44	5.98e-43
DUSP5	1563.54	-1.01378	0.0724158	-13.9994	1.57e-44	7.28e-43
IGBP1	300.958	-1.88154	0.134418	-13.9977	1.61e-44	7.43e-43
TMED3	579.373	-1.32948	0.0951169	-13.9773	2.14e-44	9.83e-43
P4HA1	815.566	-1.19465	0.0856113	-13.9544	2.96e-44	1.35e-42
SLC41A1	476.802	-1.42345	0.102168	-13.9324	4.02e-44	1.82e-42
ELOVL6	942.848	-1.09844	0.0791894	-13.8711	9.48e-44	4.27e-42
FAM222B	603.138	-1.33731	0.0964651	-13.8631	1.06e-43	4.76e-42
TTYH3	777.471	-1.13516	0.0820485	-13.8353	1.56e-43	6.97e-42
PPIB	979.765	-1.05564	0.0764619	-13.8061	2.34e-43	1.04e-41
MYCBP2	322.928	-1.9375	0.140705	-13.77	3.86e-43	1.7e-41
FBXW2	970.626	-1.05281	0.0764957	-13.7629	4.26e-43	1.87e-41
ATP6V0B	997	-1.09456	0.0796147	-13.7482	5.22e-43	2.28e-41
YEATS4	315.186	-1.76981	0.128797	-13.7411	5.76e-43	2.51e-41
NAV1	365.618	-1.7084	0.125158	-13.65	2.02e-42	8.69e-41
SLC20A1	1059.89	-1.06838	0.0783219	-13.6409	2.29e-42	9.77e-41
NDEL1	652.31	-1.27488	0.0938924	-13.5781	5.4e-42	2.29e-40
IFITM3	657.037	-1.42211	0.104745	-13.577	5.48e-42	2.32e-40
NHP2	725.889	-1.2569	0.0929573	-13.5212	1.17e-41	4.91e-40
IQGAP3	712.974	-1.18804	0.0879363	-13.5103	1.36e-41	5.68e-40
TATDN2	657.145	-1.30228	0.0963939	-13.51	1.37e-41	5.69e-40
PDPR	600.569	-1.33571	0.0989087	-13.5045	1.47e-41	6.11e-40
DCAF11	619	-1.32067	0.0979877	-13.4779	2.11e-41	8.74e-40
UBR3	513.397	-1.32688	0.0985229	-13.4678	2.42e-41	9.97e-40
IRS2	920.182	-1.1953	0.0895157	-13.353	1.14e-40	4.6e-39
TMEM263	714.631	-1.1821	0.0885928	-13.343	1.3e-40	5.23e-39
SMIM13	398.291	-1.61338	0.120982	-13.3357	1.43e-40	5.76e-39
CMTM3	201.947	-2.17222	0.163589	-13.2785	3.09e-40	1.22e-38
NEDD8	251.741	-2.00375	0.151173	-13.2546	4.24e-40	1.66e-38
ITGA2	1972.79	-1.07676	0.0812536	-13.2518	4.4e-40	1.72e-38
LDLRAP1	487.481	-1.37251	0.103962	-13.2021	8.54e-40	3.31e-38
NTAN1	195.934	-2.15889	0.1643	-13.14	1.94e-39	7.47e-38
SFXN3	446.205	-1.47652	0.112438	-13.1319	2.16e-39	8.27e-38
BCL2L13	859.058	-1.04709	0.0802014	-13.0558	5.89e-39	2.22e-37
SMARCA4	1568.95	-1.03482	0.0792856	-13.0518	6.21e-39	2.33e-37
ADAP1	320.447	-1.82817	0.140432	-13.0182	9.65e-39	3.6e-37
TBC1D13	415.347	-1.47718	0.113537	-13.0105	1.07e-38	3.97e-37
S100A3	140.543	-2.84565	0.219765	-12.9486	2.39e-38	8.8e-37
DUSP4	829.119	-1.136	0.0882413	-12.8738	6.32e-38	2.31e-36
TIA1	1129.71	-1.05529	0.0822763	-12.8262	1.17e-37	4.26e-36
PHF5A	221.069	-2.0006	0.156024	-12.8224	1.23e-37	4.46e-36
PPP1R8	423.667	-1.67681	0.131579	-12.7437	3.38e-37	1.22e-35
NDFIP2	649.271	-1.12308	0.0881577	-12.7394	3.57e-37	1.29e-35
ZDHHC13	469.549	-1.31241	0.103281	-12.7072	5.39e-37	1.93e-35
SLC35E1	693.843	-1.12056	0.0883355	-12.6853	7.13e-37	2.54e-35
AP1AR	414.678	-1.40638	0.110981	-12.6723	8.42e-37	3e-35
CDC45	494.525	-1.40178	0.110741	-12.6582	1.01e-36	3.56e-35
NCAPD3	1008.27	-1.0217	0.0808045	-12.6441	1.21e-36	4.24e-35
TNFRSF10B	1093.12	-1.06268	0.084048	-12.6437	1.21e-36	4.25e-35
SLC35D2	509.814	-1.3345	0.105555	-12.6427	1.23e-36	4.3e-35
TRAF1	437.196	-1.47673	0.116939	-12.6283	1.48e-36	5.14e-35
SLC16A2	342.448	-1.60627	0.127386	-12.6094	1.87e-36	6.5e-35
IL1RAP	223.767	-1.89471	0.151458	-12.5098	6.6e-36	2.26e-34
HEG1	788.422	-1.35663	0.108728	-12.4773	9.93e-36	3.39e-34
SLC38A9	278.501	-1.70577	0.137033	-12.4478	1.44e-35	4.87e-34
TCF19	507.164	-1.39776	0.112307	-12.4458	1.47e-35	4.98e-34
MRPS27	804.096	-1.04757	0.0842856	-12.4288	1.82e-35	6.15e-34
WDR62	747.777	-1.16323	0.0939358	-12.3833	3.22e-35	1.08e-33
BMPR2	547.273	-1.44116	0.116609	-12.3588	4.36e-35	1.46e-33
OCRL	458.689	-1.42096	0.11534	-12.3198	7.09e-35	2.35e-33
RAP1GDS1	749.315	-1.03908	0.0847946	-12.2541	1.6e-34	5.25e-33
REV3L	437.119	-1.27819	0.104396	-12.2437	1.82e-34	5.96e-33
RPRD1B	549.115	-1.22723	0.100313	-12.234	2.05e-34	6.7e-33
TMEM56	647.994	-1.08917	0.0892964	-12.1973	3.21e-34	1.05e-32
RNFT1	206.889	-2.17149	0.17811	-12.1918	3.44e-34	1.12e-32
ANGPTL4	284.47	-1.66435	0.136764	-12.1695	4.52e-34	1.47e-32
SLC36A1	208.574	-2.30969	0.190013	-12.1555	5.37e-34	1.73e-32
DONSON	489.533	-1.38372	0.113954	-12.1429	6.26e-34	2.02e-32
CLCN4	166.194	-2.46947	0.203945	-12.1085	9.52e-34	3.05e-32
PMPCA	1143.76	-1.03091	0.0852194	-12.0971	1.09e-33	3.5e-32
NCKIPSD	289.096	-1.67457	0.138556	-12.0859	1.25e-33	3.98e-32
CDCA4	553.76	-1.25622	0.104018	-12.077	1.4e-33	4.41e-32
ORC6	284.716	-1.66492	0.138134	-12.053	1.87e-33	5.84e-32
ST6GALNAC6	520.512	-1.2651	0.105414	-12.0013	3.5e-33	1.08e-31
SLC12A7	907.564	-1.19569	0.0997337	-11.9888	4.07e-33	1.25e-31
NOP10	617.483	-1.45765	0.12166	-11.9814	4.45e-33	1.36e-31
GJB3	429.888	-1.27036	0.106488	-11.9296	8.3e-33	2.51e-31
FBXL14	154.516	-2.26891	0.190332	-11.9208	9.23e-33	2.77e-31
RTKN2	247.287	-1.77976	0.149496	-11.9051	1.11e-32	3.33e-31
UBE2G2	750.011	-1.06172	0.0892037	-11.9022	1.15e-32	3.44e-31
NFATC3	516.248	-1.25739	0.105783	-11.8865	1.39e-32	4.12e-31
CLN6	253.263	-1.91943	0.161836	-11.8603	1.9e-32	5.61e-31
SPRED1	662.451	-1.03846	0.0876932	-11.8419	2.37e-32	6.93e-31
CLSPN	601.956	-1.16328	0.0990575	-11.7434	7.63e-32	2.2e-30
TTL	558.157	-1.1177	0.0954808	-11.706	1.19e-31	3.42e-30
MPP5	698.924	-1.02517	0.0877432	-11.6838	1.54e-31	4.38e-30
CAMSAP2	672.895	-1.05644	0.0904889	-11.6748	1.72e-31	4.86e-30
PTH2R	453.214	-1.41979	0.121735	-11.6629	1.97e-31	5.58e-30
FAM168A	383.085	-1.3845	0.119383	-11.5972	4.26e-31	1.19e-29
MMP13	223.137	-1.98883	0.171753	-11.5796	5.23e-31	1.45e-29
ADAT1	222.506	-1.71398	0.148266	-11.5602	6.56e-31	1.81e-29
PITPNM1	511.409	-1.20172	0.103956	-11.5599	6.58e-31	1.81e-29
CHFR	290.745	-1.66997	0.144568	-11.5515	7.26e-31	1.99e-29
SERPINE1	541.924	-1.18587	0.102981	-11.5154	1.1e-30	3.03e-29
PORCN	261.749	-1.61631	0.140719	-11.4861	1.55e-30	4.21e-29
TBC1D8	208.666	-1.77023	0.154544	-11.4545	2.23e-30	6e-29
FHL1	807.13	-1.05056	0.0918181	-11.4418	2.58e-30	6.91e-29
BSDC1	663.548	-1.07142	0.0937991	-11.4225	3.23e-30	8.6e-29
ETV5	470.012	-1.21455	0.106586	-11.395	4.43e-30	1.17e-28
ARL13B	524.552	-1.19934	0.105292	-11.3905	4.66e-30	1.23e-28
ATP13A2	701.127	-1.04208	0.0915497	-11.3827	5.1e-30	1.34e-28
SMEK1	663.525	-1.22503	0.107759	-11.3683	6.01e-30	1.58e-28
TMEM2	551.752	-1.23265	0.10863	-11.3473	7.65e-30	2e-28
SNAP23	630.475	-1.13689	0.100747	-11.2845	1.56e-29	4.04e-28
CCNE1	401.139	-1.37938	0.122575	-11.2534	2.23e-29	5.72e-28
MRPL18	630.171	-1.03959	0.0929946	-11.1791	5.16e-29	1.29e-27
HIVEP2	451.703	-1.21572	0.108763	-11.1777	5.24e-29	1.31e-27
DBF4B	427.002	-1.2912	0.115905	-11.1402	7.99e-29	1.99e-27
CEP120	383.375	-1.31128	0.117817	-11.1298	8.98e-29	2.23e-27
KIF18B	662.815	-1.04009	0.0939599	-11.0695	1.76e-28	4.32e-27
C3orf58	361.247	-1.50436	0.136424	-11.0272	2.83e-28	6.87e-27
LRBA	1037.26	-1.09435	0.0996527	-10.9816	4.68e-28	1.13e-26
TMEM30B	744.428	-1.00203	0.0914387	-10.9585	6.05e-28	1.45e-26
ATRAID	684.775	-1.05252	0.09618	-10.9432	7.16e-28	1.71e-26
TXNDC11	473.07	-1.20682	0.11052	-10.9195	9.3e-28	2.22e-26
TSPAN14	450.723	-1.33315	0.122654	-10.8692	1.62e-27	3.82e-26
SLC2A8	273.715	-1.45515	0.134468	-10.8215	2.72e-27	6.38e-26
IL23A	177.224	-1.83761	0.170249	-10.7937	3.69e-27	8.58e-26
C9orf41	223.613	-1.61198	0.149741	-10.7651	5.03e-27	1.17e-25
TYK2	519.333	-1.08683	0.101155	-10.7443	6.31e-27	1.46e-25
NAT10	680.148	-1.0189	0.0951629	-10.7069	9.45e-27	2.16e-25
IFIT3	440.855	-1.26843	0.118679	-10.6879	1.16e-26	2.64e-25
ZDHHC21	356.574	-1.22399	0.114623	-10.6784	1.28e-26	2.92e-25
RC3H2	501.319	-1.04174	0.0979449	-10.6359	2.03e-26	4.58e-25
CSF2	95.8444	-2.78158	0.261912	-10.6203	2.4e-26	5.38e-25
CHML	479.279	-1.14556	0.107873	-10.6195	2.42e-26	5.42e-25
WDFY3	711.736	-1.12683	0.106119	-10.6185	2.44e-26	5.47e-25
TTC26	190.401	-1.8426	0.173555	-10.6168	2.49e-26	5.56e-25
KLHL42	555.012	-1.00854	0.0950273	-10.6132	2.59e-26	5.77e-25
FAS	464.054	-1.20622	0.113778	-10.6015	2.93e-26	6.53e-25
ARHGAP1	247.647	-1.76102	0.167393	-10.5203	6.97e-26	1.52e-24
SRC	404.427	-1.22004	0.116022	-10.5156	7.32e-26	1.59e-24
KIAA1549	250.005	-1.51856	0.144485	-10.5102	7.76e-26	1.68e-24
MAP7D3	498.1	-1.13818	0.108402	-10.4997	8.67e-26	1.88e-24
MXRA8	400.355	-1.15386	0.109917	-10.4975	8.87e-26	1.92e-24
ST6GALNAC4	355.481	-1.27454	0.121508	-10.4893	9.67e-26	2.08e-24
FBXO41	406.828	-1.15314	0.110254	-10.459	1.33e-25	2.85e-24
SNRNP25	484.761	-1.25785	0.120863	-10.4072	2.3e-25	4.85e-24
ZNF511	412.222	-1.17965	0.113661	-10.3787	3.1e-25	6.52e-24
REPS2	181.362	-1.79429	0.173019	-10.3704	3.38e-25	7.09e-24
PAPOLG	322.112	-1.34517	0.129779	-10.3651	3.58e-25	7.5e-24
RAB3B	574.612	-1.14561	0.110604	-10.3578	3.86e-25	8.07e-24
DPAGT1	330.098	-1.26784	0.122409	-10.3574	3.87e-25	8.09e-24
LRRC1	449.828	-1.10538	0.106849	-10.3452	4.4e-25	9.17e-24
TYRO3	280.669	-1.42788	0.138102	-10.3393	4.68e-25	9.74e-24
SATB2	138.967	-2.07115	0.200657	-10.3218	5.61e-25	1.17e-23
ANKH	147.079	-1.92691	0.186772	-10.317	5.91e-25	1.22e-23
SUCLG2	432.954	-1.21671	0.118149	-10.2981	7.19e-25	1.48e-23
ABCA1	528.928	-1.31269	0.127595	-10.2879	7.99e-25	1.64e-23
IL1RL1	1173.97	-1.06977	0.104092	-10.2771	8.93e-25	1.83e-23
TMEM132A	403.863	-1.20532	0.117783	-10.2334	1.4e-24	2.86e-23
VCAN	496.458	-1.21848	0.119084	-10.2322	1.42e-24	2.9e-23
WRAP53	265.455	-1.35965	0.132994	-10.2234	1.56e-24	3.16e-23
MLLT1	535.015	-1.00514	0.0984321	-10.2115	1.76e-24	3.56e-23
ECSIT	264.7	-1.39237	0.13661	-10.1923	2.15e-24	4.33e-23
LACC1	223.051	-1.49241	0.1465	-10.1871	2.27e-24	4.56e-23
RPSAP58	602.22	-1.1393	0.111884	-10.1828	2.37e-24	4.75e-23
UGCG	317.835	-1.41108	0.138576	-10.1827	2.37e-24	4.75e-23
PDLIM4	413.729	-1.11295	0.110232	-10.0965	5.73e-24	1.13e-22
CERS6	495.44	-1.01973	0.101022	-10.0941	5.87e-24	1.16e-22
PRDM8	264.462	-1.37929	0.136795	-10.0828	6.58e-24	1.3e-22
DUSP7	299.357	-1.34004	0.133333	-10.0503	9.16e-24	1.8e-22
TMEM160	175.674	-1.71621	0.170807	-10.0477	9.4e-24	1.84e-22
TMEM63B	412.659	-1.11915	0.112231	-9.97188	2.02e-23	3.92e-22
NDUFAF3	254.586	-1.49101	0.149875	-9.94837	2.56e-23	4.93e-22
SLC25A22	503.454	-1.01468	0.102809	-9.86958	5.64e-23	1.08e-21
VPS25	441.146	-1.13747	0.115537	-9.84508	7.2e-23	1.37e-21
TMTC3	437.986	-1.05479	0.107339	-9.82671	8.64e-23	1.63e-21
KIF15	316.33	-1.23353	0.125928	-9.79552	1.18e-22	2.21e-21
ANGPTL2	295.981	-1.2585	0.128826	-9.76896	1.53e-22	2.87e-21
VLDLR	452.353	-1.05449	0.108142	-9.75102	1.83e-22	3.4e-21
ATP7A	103.935	-2.24821	0.23085	-9.73885	2.06e-22	3.82e-21
NAB1	269.597	-1.32205	0.135833	-9.73288	2.18e-22	4.04e-21
ACADSB	132.959	-2.03911	0.209668	-9.72543	2.35e-22	4.34e-21
SLC48A1	215.461	-1.50646	0.155469	-9.68977	3.33e-22	6.1e-21
EVI2B	108.07	-2.63935	0.273141	-9.66295	4.33e-22	7.91e-21
C1orf106	294.439	-1.29443	0.133961	-9.66274	4.34e-22	7.91e-21
LYRM1	151.917	-1.82989	0.189382	-9.66247	4.35e-22	7.92e-21
CD82	188.042	-1.80965	0.18751	-9.65093	4.87e-22	8.83e-21
EXOSC2	485.748	-1.13377	0.117667	-9.63541	5.67e-22	1.02e-20
MICB	428.703	-1.06683	0.110883	-9.62122	6.51e-22	1.17e-20
RAB40C	183.669	-1.6828	0.174948	-9.61888	6.66e-22	1.2e-20
EYA4	179.095	-1.57881	0.164911	-9.57368	1.03e-21	1.85e-20
GALNT11	408.252	-1.10713	0.115667	-9.57166	1.05e-21	1.88e-20
KDM7A	264.349	-1.41111	0.147851	-9.54416	1.37e-21	2.43e-20
TMTC2	220.174	-1.44694	0.151894	-9.52602	1.63e-21	2.88e-20
KCNS3	424.261	-1.11337	0.117419	-9.48201	2.49e-21	4.37e-20
CHD9	430.062	-1.00336	0.105958	-9.46937	2.82e-21	4.91e-20
GID4	129.74	-1.94458	0.20572	-9.45256	3.31e-21	5.73e-20
METTL4	266.866	-1.24841	0.13223	-9.44121	3.68e-21	6.38e-20
IGSF3	521.706	-1.00485	0.106506	-9.43469	3.92e-21	6.78e-20
PTHLH	365.177	-1.15362	0.122672	-9.40414	5.25e-21	9.05e-20
LINC00704	243.639	-1.34439	0.14336	-9.37771	6.74e-21	1.16e-19
LEMD2	512.326	-1.04969	0.111979	-9.37404	6.98e-21	1.2e-19
MRPL34	485.403	-1.06188	0.113618	-9.34601	9.1e-21	1.55e-19
RNF166	239.212	-1.3115	0.140536	-9.33215	1.04e-20	1.75e-19
TNFRSF10D	157.098	-1.71285	0.183641	-9.32717	1.09e-20	1.83e-19
MBOAT1	360.854	-1.05879	0.113781	-9.30551	1.33e-20	2.23e-19
C11orf30	255.36	-1.3107	0.141258	-9.2788	1.71e-20	2.86e-19
KCTD2	374.106	-1.06551	0.114893	-9.27399	1.79e-20	2.99e-19
GYG1	258.774	-1.23597	0.133439	-9.26241	2e-20	3.31e-19
EDEM2	420.795	-1.0279	0.112114	-9.16843	4.8e-20	7.8e-19
ATP6V0A2	280.803	-1.26716	0.138735	-9.13367	6.62e-20	1.07e-18
ETV1	266.167	-1.26103	0.138558	-9.10111	8.94e-20	1.43e-18
RBMXL1	338.743	-1.07737	0.118564	-9.08683	1.02e-19	1.63e-18
FBXO46	301.117	-1.20291	0.132505	-9.07818	1.1e-19	1.76e-18
ERO1LB	274.546	-1.22303	0.135613	-9.01851	1.91e-19	3e-18
CXorf38	374.21	-1.04548	0.116035	-9.01009	2.06e-19	3.23e-18
SLC29A1	191.782	-1.40161	0.155733	-9.00003	2.26e-19	3.54e-18
MAST4	269.587	-1.22221	0.136159	-8.97633	2.8e-19	4.37e-18
CHSY1	224.253	-1.33688	0.149454	-8.94506	3.72e-19	5.78e-18
FRMD6	315.344	-1.15935	0.129925	-8.92317	4.53e-19	7e-18
TSPAN4	341.209	-1.1022	0.123641	-8.91454	4.9e-19	7.53e-18
KIAA0391	398.991	-1.05107	0.118	-8.9074	5.22e-19	8.02e-18
NOTCH1	200.914	-1.43914	0.161999	-8.88367	6.47e-19	9.89e-18
TMEM158	113.287	-1.90047	0.214115	-8.87593	6.93e-19	1.06e-17
EXO1	255.865	-1.17414	0.132828	-8.83953	9.61e-19	1.45e-17
PFKFB4	440.099	-1.06257	0.120571	-8.81283	1.22e-18	1.83e-17
NPBWR1	206.366	-1.3047	0.148251	-8.80062	1.36e-18	2.03e-17
ARID3B	247.391	-1.39912	0.159268	-8.78465	1.57e-18	2.34e-17
IQSEC1	336.8	-1.03261	0.117735	-8.77066	1.78e-18	2.64e-17
USP6NL	363.528	-1.00997	0.115292	-8.76015	1.95e-18	2.88e-17
IFIT2	135.561	-1.73098	0.198281	-8.72998	2.55e-18	3.73e-17
C16orf70	303.025	-1.12906	0.129355	-8.72838	2.58e-18	3.78e-17
KIF5C	127.385	-2.0239	0.234145	-8.64381	5.44e-18	7.84e-17
HEBP1	269.178	-1.13029	0.131103	-8.6214	6.61e-18	9.5e-17
STAC	90.2409	-2.01502	0.234483	-8.59348	8.44e-18	1.21e-16
DSEL	178.91	-1.42364	0.165881	-8.58234	9.3e-18	1.33e-16
DSCC1	388.409	-1.00367	0.117894	-8.51333	1.69e-17	2.38e-16
EVC	308.329	-1.09898	0.129176	-8.50758	1.78e-17	2.5e-16
KDM1B	333.256	-1.18312	0.139138	-8.5032	1.84e-17	2.59e-16
RASSF3	286.899	-1.08771	0.127964	-8.50007	1.89e-17	2.66e-16
ZNF329	224.969	-1.52966	0.180137	-8.49164	2.04e-17	2.84e-16
RAPGEF6	301.884	-1.08437	0.127779	-8.4863	2.13e-17	2.97e-16
BRWD3	436.166	-1.02362	0.120913	-8.46573	2.55e-17	3.53e-16
PDK4	119.58	-1.76989	0.209763	-8.43759	3.24e-17	4.46e-16
HPS5	412.519	-1.01347	0.120902	-8.38256	5.18e-17	7.07e-16
MASTL	461.639	-1.01736	0.121482	-8.37463	5.54e-17	7.54e-16
FAM171B	152.409	-1.53127	0.18335	-8.35161	6.73e-17	9.12e-16
PIAS1	271.607	-1.09832	0.131916	-8.32589	8.37e-17	1.13e-15
S1PR3	49.8358	-2.91989	0.351218	-8.31362	9.28e-17	1.25e-15
ALG12	237.878	-1.20163	0.144866	-8.29474	1.09e-16	1.46e-15
SUV39H1	197.631	-1.29933	0.156781	-8.2876	1.16e-16	1.54e-15
CCSAP	232.319	-1.23793	0.149592	-8.27537	1.28e-16	1.7e-15
USP3	324.027	-1.12032	0.135711	-8.2552	1.52e-16	2.01e-15
TRMT13	199.794	-1.24392	0.151189	-8.22758	1.91e-16	2.51e-15
SLC26A2	95.3429	-1.89934	0.23124	-8.21373	2.14e-16	2.81e-15
QPCT	163.507	-1.52857	0.186798	-8.18302	2.77e-16	3.59e-15
TRIM14	307.785	-1.06748	0.130822	-8.15981	3.36e-16	4.32e-15
CXorf57	234.469	-1.17436	0.143932	-8.15912	3.37e-16	4.34e-15
FAM117B	184.592	-1.60896	0.197529	-8.14542	3.78e-16	4.86e-15
ARHGAP42	244.403	-1.26607	0.155651	-8.13403	4.15e-16	5.31e-15
RAD51	248.14	-1.12017	0.137899	-8.12311	4.54e-16	5.8e-15
EGFL7	88.4961	-1.95834	0.241264	-8.11701	4.78e-16	6.08e-15
TAF13	182.25	-1.27029	0.15751	-8.06484	7.33e-16	9.19e-15

## Sheet: up-regulated genes
Table S5: Differentially expressed genes between siAKR1B1 and NC samples. Up regulated genes in siAKR1B1 samples.
Gene	baseMean	log2FoldChange	lfcSE	stat	pvalue	padj
TPM4	13379.2	2.11945	0.042448	49.9305	0	0
NOLC1	2077.39	1.87659	0.0614255	30.5506	########	########
HSDL2	1331.13	1.87529	0.0704186	26.6306	########	########
UCA1	2962.18	1.43586	0.0550278	26.0933	########	########
GATM	834.033	2.19681	0.0910195	24.1356	########	########
HABP4	546.872	3.13785	0.133454	23.5125	########	########
PERP	2212.78	1.44373	0.0619848	23.2917	########	########
CTSB	4930.81	1.29601	0.0575711	22.5115	########	########
SDC4	5354.65	1.04674	0.0465792	22.4722	########	########
MRFAP1	4817.09	1.13537	0.0508947	22.3082	########	########
FAM35A	709.618	2.03719	0.0929556	21.9157	########	########
RAC1	3942.66	1.27186	0.0583452	21.7988	########	########
CD164	5115.62	1.03428	0.0480252	21.5361	########	########
KIAA1522	2773.16	1.34195	0.0642462	20.8875	6.95e-97	1.21e-94
NIPSNAP1	2456.98	1.22691	0.05942	20.648	1.02e-94	1.7e-92
CTTN	2719.58	1.12495	0.0549615	20.468	4.15e-93	6.72e-91
YWHAG	4362.59	1.04955	0.0524434	20.013	4.24e-89	6.52e-87
PRMT6	673.201	1.8533	0.0927847	19.9742	9.23e-89	1.41e-86
ENSA	3236.1	1.20403	0.0605541	19.8836	5.65e-88	8.34e-86
SAT1	2460.87	1.21673	0.0616673	19.7305	1.18e-86	1.66e-84
STX12	656.893	1.79474	0.0911887	19.6816	3.1e-86	4.29e-84
MESDC2	705.142	1.83463	0.093477	19.6265	9.18e-86	1.26e-83
ZNF664	1408.71	1.26786	0.0668261	18.9726	2.88e-80	3.62e-78
PGM2L1	2119.62	1.35204	0.0723851	18.6785	7.41e-78	8.97e-76
MAZ	2280.88	1.06294	0.0572561	18.5647	6.2e-77	7.39e-75
RPS6KA3	3860.82	1.09281	0.0590592	18.5036	1.93e-76	2.28e-74
BICD2	927.02	1.46403	0.0798324	18.3388	4.05e-75	4.58e-73
RAD23A	1663.89	1.14931	0.0632299	18.1767	7.89e-74	8.6e-72
PLA2G12A	678.436	1.66063	0.0925873	17.9358	6.2e-72	6.43e-70
FAM114A1	1558.31	1.38211	0.0774844	17.8372	3.63e-71	3.55e-69
ELF3	1636.14	1.31497	0.0737338	17.834	3.85e-71	3.72e-69
FILIP1L	407.603	2.21891	0.124734	17.7892	8.58e-71	8.19e-69
LAMA4	397.14	2.37845	0.136657	17.4046	7.62e-68	6.54e-66
PRDX4	1883.35	1.08029	0.0623439	17.3279	2.9e-67	2.45e-65
OGFR	330.376	2.2373	0.129989	17.2115	2.18e-66	1.81e-64
CLEC7A	219.672	3.15278	0.184737	17.0663	2.64e-65	2.15e-63
SKA2	1734.95	1.00864	0.0600973	16.7834	3.23e-63	2.47e-61
PPP1R14B	1829.05	1.05585	0.0629213	16.7805	3.39e-63	2.57e-61
GOLGA2	1733.68	1.25171	0.075348	16.6124	5.67e-62	4.13e-60
MPZL2	1659.99	1.17967	0.0715574	16.4856	4.66e-61	3.34e-59
FOXP4	516.265	1.79048	0.108826	16.4527	8.02e-61	5.73e-59
CLIP1	1524	1.23038	0.0774497	15.8861	7.91e-57	5.33e-55
DOT1L	1069.55	1.1925	0.0760765	15.675	2.24e-55	1.44e-53
PPP1R3C	581.094	1.8415	0.119748	15.3781	2.3e-53	1.37e-51
LOC642852	481.118	1.59346	0.105553	15.0964	1.71e-51	9.7e-50
G3BP2	2106.63	1.15991	0.0770208	15.0598	2.98e-51	1.68e-49
ACVR1C	901.802	1.17717	0.078741	14.9499	1.56e-50	8.75e-49
DDAH1	1066.56	1.37635	0.0923268	14.9074	2.95e-50	1.64e-48
SMIM14	1222.11	1.07033	0.0723152	14.8009	1.45e-49	7.77e-48
KDM2A	1445.37	1.05673	0.0726353	14.5484	5.98e-48	3.04e-46
ELFN2	595.347	1.62219	0.113803	14.2544	4.21e-46	2.05e-44
GNPDA1	838.719	1.20607	0.0859831	14.0268	1.07e-44	4.99e-43
CYP1B1	522.161	1.46149	0.104487	13.9872	1.86e-44	8.58e-43
HIST1H2BD	405.972	1.91693	0.138636	13.827	1.75e-43	7.8e-42
ISCA1	769.483	1.1564	0.0845179	13.6824	1.29e-42	5.62e-41
EPB41L1	642.017	1.2459	0.0912464	13.6542	1.91e-42	8.22e-41
PRKRIR	1186.72	1.01273	0.0742079	13.6472	2.1e-42	9e-41
RBM47	1950.37	1.00254	0.0736923	13.6044	3.77e-42	1.61e-40
PER3	723.264	1.28921	0.0952383	13.5367	9.5e-42	4e-40
NEFH	1154.49	1.04353	0.077156	13.5249	1.11e-41	4.68e-40
PPARG	631.396	1.25484	0.0940338	13.3445	1.27e-40	5.14e-39
CEACAM6	962.882	1.22541	0.0920635	13.3105	2.01e-40	8.01e-39
PAFAH1B2	852.094	1.24415	0.0936963	13.2785	3.08e-40	1.22e-38
ZNF721	454.43	1.39103	0.105391	13.1987	8.92e-40	3.44e-38
WBSCR16	786.548	1.06546	0.0814546	13.0804	4.26e-39	1.61e-37
NTN4	623.16	1.21495	0.0930417	13.0581	5.71e-39	2.16e-37
ENPP5	531.48	1.34526	0.103219	13.033	7.94e-39	2.97e-37
ZC3H4	661.765	1.1735	0.0922825	12.7164	4.79e-37	1.72e-35
PP7080	864.376	1.00178	0.0790883	12.6666	9.06e-37	3.21e-35
STAT4	348.062	1.87259	0.150372	12.4531	1.35e-35	4.58e-34
ZW10	382.9	1.488	0.120795	12.3184	7.21e-35	2.39e-33
CPM	570.528	1.15531	0.0950083	12.1601	5.07e-34	1.64e-32
LONP2	571.32	1.2039	0.0992124	12.1346	6.92e-34	2.23e-32
ZBTB4	872.201	1.0397	0.0860769	12.0787	1.37e-33	4.33e-32
LMTK3	257.951	1.68186	0.139635	12.0447	2.07e-33	6.45e-32
MUC1	831.183	1.22186	0.101648	12.0206	2.77e-33	8.6e-32
C1orf21	626.217	1.22026	0.101894	11.9758	4.76e-33	1.45e-31
PRAME	830.149	1.04751	0.0878994	11.9171	9.64e-33	2.89e-31
ME1	1123.82	1.00913	0.0850329	11.8675	1.75e-32	5.16e-31
AMOTL1	628.15	1.21673	0.104005	11.6988	1.29e-31	3.71e-30
PLEKHA7	886.051	1.03056	0.0895695	11.5057	1.23e-30	3.38e-29
TRIB1	1304.03	1.00164	0.0871735	11.4902	1.48e-30	4.03e-29
PELI1	426.913	1.31746	0.115389	11.4176	3.42e-30	9.08e-29
CEBPD	405.63	1.4521	0.12845	11.3048	1.24e-29	3.22e-28
NHLRC3	377.437	1.38985	0.123431	11.2602	2.06e-29	5.31e-28
PTER	582.363	1.03851	0.092417	11.2373	2.68e-29	6.82e-28
BCAS1	94.812	3.07106	0.273326	11.2359	2.72e-29	6.91e-28
CTPS2	451.375	1.27008	0.113207	11.2191	3.29e-29	8.32e-28
ZCCHC3	505.828	1.14693	0.102676	11.1704	5.69e-29	1.42e-27
TOMM22	525.595	1.21477	0.108767	11.1686	5.81e-29	1.45e-27
CASP7	242.676	1.61078	0.145089	11.102	1.23e-28	3.03e-27
LIPH	270.066	1.71054	0.155048	11.0323	2.67e-28	6.5e-27
ZFYVE21	367.441	1.26184	0.114435	11.0268	2.84e-28	6.89e-27
IFT27	196.748	1.83358	0.169232	10.8347	2.36e-27	5.54e-26
CIR1	639.907	1.00447	0.0938877	10.6986	1.03e-26	2.36e-25
GPNMB	238.751	1.76371	0.166429	10.5973	3.07e-26	6.81e-25
C3orf52	324.048	1.35056	0.127529	10.5902	3.31e-26	7.34e-25
COLEC11	113.788	2.30129	0.217762	10.5679	4.2e-26	9.23e-25
KRT4	92.2651	3.01083	0.284968	10.5655	4.31e-26	9.44e-25
CACNG4	232.61	1.53467	0.146359	10.4857	1.01e-25	2.16e-24
CAPS	478.479	1.19696	0.114707	10.4349	1.72e-25	3.65e-24
AQP3	161.685	1.9607	0.189972	10.321	5.66e-25	1.17e-23
DZIP3	305.631	1.35324	0.131673	10.2772	8.92e-25	1.83e-23
NES	203.48	1.73391	0.16874	10.2756	9.08e-25	1.86e-23
C6orf203	185.84	1.71117	0.167917	10.1905	2.19e-24	4.41e-23
TMEM141	238.445	1.45296	0.14335	10.1358	3.83e-24	7.66e-23
DBP	392.195	1.27044	0.125528	10.1207	4.47e-24	8.89e-23
DENND1B	298.25	1.44502	0.144735	9.98388	1.79e-23	3.49e-22
TEF	468.877	1.07686	0.108479	9.9269	3.18e-23	6.1e-22
SYTL5	132.126	2.16156	0.218702	9.88362	4.9e-23	9.38e-22
ZNF702P	67.4013	3.16024	0.319799	9.88196	4.98e-23	9.52e-22
PLEKHA1	575.262	1.03681	0.105255	9.85049	6.82e-23	1.3e-21
ZSCAN29	204.846	1.74767	0.177796	9.82964	8.39e-23	1.59e-21
COL5A2	132.236	2.05544	0.209702	9.80172	1.11e-22	2.08e-21
ARHGAP18	311.514	1.2464	0.127819	9.7513	1.82e-22	3.4e-21
DENND3	418.835	1.07322	0.112229	9.56278	1.15e-21	2.04e-20
CHST14	203.7	1.5652	0.163857	9.55225	1.27e-21	2.25e-20
SIRT5	164.219	1.68768	0.177012	9.53422	1.51e-21	2.67e-20
MAML2	279.609	1.39387	0.147138	9.47321	2.71e-21	4.74e-20
MPP7	452.656	1.04369	0.11019	9.47177	2.75e-21	4.8e-20
NAALADL2	69.4555	3.21961	0.343179	9.38173	6.49e-21	1.11e-19
ZNF84	339.494	1.16149	0.124006	9.36642	7.5e-21	1.28e-19
SPTBN2	448.524	1.06138	0.113896	9.31889	1.18e-20	1.97e-19
ATHL1	708.014	1.03766	0.111666	9.29255	1.51e-20	2.52e-19
MEX3D	706.144	1.07369	0.115843	9.26846	1.89e-20	3.14e-19
INSIG1	455.414	1.19531	0.129768	9.21114	3.23e-20	5.3e-19
ZNF91	253.179	1.36694	0.150654	9.07336	1.15e-19	1.84e-18
C5orf55	154.929	1.67372	0.186181	8.98974	2.48e-19	3.87e-18
DNAJC6	356.018	1.05603	0.117841	8.96152	3.2e-19	4.99e-18
RNF170	198.299	1.35778	0.153381	8.85231	8.57e-19	1.3e-17
SNUPN	271.16	1.17542	0.133153	8.82758	1.07e-18	1.61e-17
MPZL3	345.879	1.10398	0.125556	8.79271	1.46e-18	2.18e-17
ZNF629	278.554	1.24222	0.141522	8.7776	1.67e-18	2.48e-17
BFSP1	53.4109	3.12918	0.357983	8.74114	2.31e-18	3.39e-17
RPL26L1	366.526	1.09177	0.12552	8.69797	3.38e-18	4.91e-17
TRPS1	484.391	1.03344	0.121942	8.47483	2.35e-17	3.27e-16
ZNF12	361.077	1.07917	0.127339	8.47474	2.36e-17	3.27e-16
DDAH2	331.319	1.08002	0.128507	8.40431	4.3e-17	5.9e-16
CHMP6	190.606	1.31895	0.159046	8.29288	1.11e-16	1.48e-15
ZNF652	290.05	1.17067	0.141794	8.25617	1.5e-16	1.99e-15
ACPP	84.8669	2.02962	0.248589	8.16456	3.23e-16	4.17e-15
BDH2	239.085	1.2649	0.155352	8.14219	3.88e-16	4.98e-15
C15orf57	172.048	1.32967	0.163749	8.12018	4.65e-16	5.93e-15
NEDD9	287.838	1.15606	0.143003	8.08414	6.26e-16	7.9e-15
FBXL17	310.046	1.03492	0.128107	8.07855	6.55e-16	8.26e-15
