# Supplementary material for: Molecular profiling of human non-small cell lung cancer by single-cell RNA-seq
Source: Genome Med. 2022 Aug 13;14:87. doi: 10.1186/s13073-022-01089-9 (PMC9375433; doi:10.1186/s13073-022-01089-9)
Supplement: Supplementary file 6 — Additional file 6: Table S6. Overlapped differentially expressed genes between epalrestat treated samples and siAKR1B1 treated samples. [file 13073_2022_1089_MOESM6_ESM.xlsx]

## Sheet: Down-regulated genes
Table S5: Overlapped differentially expressed genes between epalrestat treated samples and siAKR1B1 treated samples. Overlapped downregulated genes of epalrestat treated samples and siAKR1B1 treated samples.
Gene
AASS
ACAA1
ACADSB
ADRB2
AIF1L
AKAP5
AMH
ANGPTL2
ARVCF
ASB9
ASRGL1
AURKA
B3GNT4
BASP1
BNIP3
BNIP3L
BTD
CCNA2
CDCA3
CDH2
CDK2AP2
CELSR2
CEMIP
CHST7
CKB
CLCN4
CLIC3
CLSTN3
CNKSR3
CNTNAP1
COL12A1
CORO1A
CTGF
CTNNBIP1
DHRS2
DMBX1
DOK3
DPYD
EDN2
EFNB3
EGLN3
EGR1
ELAVL2
ENO2
EPHA3
ESPL1
F3
FADS2
FAM117A
FAM168A
FASN
FBN2
FBXL2
FDXR
FREM2
FZD1
GATA3
GBP4
GCA
GJB7
GNG2
GPC4
GPR137C
GPR161
H1F0
H1FX
H2AFX
HERC5
HIP1
HMG20B
HMGB3
HMGN5
IFIT1
IFIT2
IFIT3
IFITM2
IFITM3
IKBKE
IL17RD
INPP5J
KIF15
KIT
KLK6
KPNA2
KRTAP2-3
LAPTM5
LCK
LIG1
LINC00674
LINC00880
LOXL2
LRRC37A4P
LRRIQ3
LYPD6B
LYSMD2
MAMLD1
MAP3K12
MCAM
MEGF6
MKI67
MME
MMP13
MOB3B
MXRA8
MYLK
NCAPG
NCCRP1
NDST1
NTAN1
OAS3
OASL
OAT
OLFML2B
ORAI2
PCYOX1
PDGFD
PDZD7
PEBP1
PFKFB3
PFKFB4
PIF1
PLAT
PON2
PPFIA4
PRKAR2B
PTGER4
PTK7
QPCT
RILPL2
RTKN2
S100A3
SBK1
SCAMP5
SERPINB7
SFXN3
SH3RF2
SLC16A2
SLC25A29
SLC43A3
SLC4A8
SLCO2A1
SNCA
SNRNP25
SP110
SPC25
SPNS2
STC1
STS
SUSD4
SYDE1
SYNM
TGFBI
THBS1
TK1
TMEM106C
TMEM108
TMEM132A
TMEM173
TMEM45A
TMPRSS13
TNS4
TP53INP2
TPI1
TRPV4
TSPAN4
TTYH2
WFDC2
ZFHX4
ZNF365
ZWINT

## Sheet: Up-regulated genes
Table S5: Overlapped differentially expressed genes between epalrestat treated samples and siAKR1B1 treated samples. Overlapped upregulated genes of epalrestat treated samples and siAKR1B1 treated samples.
Gene
AARS
ABCC2
ACSL1
ADPRHL1
AKR1B10
ANXA1
ASS1
ATG9B
AVEN
B4GALT6
BHMT2
BLVRB
C1QTNF1
CD79A
CEP164
CLIC2
COBLL1
CPEB2
DGKG
DHRS9
DICER1
DLGAP1-AS2
EFCAB13
FAM86B1
FBXO45
FCRLB
FEM1B
FRA10AC1
GOLGA3
HECW1
HRCT1
IL20RB
IL33
ISCA1
ITGB6
KIAA0319
KIAA1211
KIAA1257
KLHL35
KPNA7
LHX1
LY96
MARVELD2
MCTP1
ME1
MILR1
MMAA
MYOM1
NES
NFE2L1
NMD3
PEX6
PITX1
PPP1R18
PRKG2
PTER
PTPRM
PYGO1
R3HDM2
RAP1GAP
RAPGEF3
RARG
RHBDL1
S100A14
SETD7
SIAH2
SLC16A4
SLC25A15
SLC25A20
SPRYD3
STK40
TACC2
TDO2
THNSL1
TMEM106B
TULP4
ZBTB43
ZC3H6
ZEB1-AS1
ZFP69B
ZKSCAN1
ZNF121
ZNF239
ZNF816
