# Supplementary material for: Molecular profiling of human non-small cell lung cancer by single-cell RNA-seq
Source: Genome Med. 2022 Aug 13;14:87. doi: 10.1186/s13073-022-01089-9 (PMC9375433; doi:10.1186/s13073-022-01089-9)
Supplement: Supplementary file 7 — Additional file 7: Table S7. GO terms enriched in overlapped upregulated genes and GO terms enriched in overlapped downregulated genes of epalrestat treated samples and siAKR1B1 treated samples. [file 13073_2022_1089_MOESM7_ESM.xlsx]

## Sheet: GO  for downregulated genes 
Table S7: GO terms enriched in overlapped upregulated genes and GO terms enriched in overlapped downregulated genes of epalrestat treated samples and siAKR1B1 treated samples. GO terms enriched in overlapped downregulated genes of epalrestat treated samples and siAKR1B1 treated samples.
GroupID	Category	Term	Description	LogP	Log(q-value)	InTerm_InList	Genes	Symbols
1_Summary	Reactome Gene Sets	R-HSA-909733	Interferon alpha/beta signaling	-8.12314	-3.99867	8/72	1958,3433,3434,3437,4940,8638,10410,10581,3838,51191,115361,664,665,9641,340061,1907,2152,2194,2625,3815,4311,7057,11151,54756,3932,6622	EGR1,IFIT2,IFIT1,IFIT3,OAS3,OASL,IFITM3,IFITM2,KPNA2,HERC5,GBP4,BNIP3,BNIP3L,IKBKE,STING1,EDN2,F3,FASN,GATA3,KIT,MME,THBS1,CORO1A,IL17RD,LCK,SNCA
1_Member	Reactome Gene Sets	R-HSA-909733	Interferon alpha/beta signaling	-8.12314	-3.99867	8/72	1958,3433,3434,3437,4940,8638,10410,10581	EGR1,IFIT2,IFIT1,IFIT3,OAS3,OASL,IFITM3,IFITM2
1_Member	Reactome Gene Sets	R-HSA-913531	Interferon Signaling	-7.71848	-3.99867	11/199	1958,3433,3434,3437,3838,4940,8638,10410,10581,51191,115361	EGR1,IFIT2,IFIT1,IFIT3,KPNA2,OAS3,OASL,IFITM3,IFITM2,HERC5,GBP4
1_Member	GO Biological Processes	GO:0051607	defense response to virus	-7.68808	-3.99867	12/250	664,665,3433,3434,3437,4940,8638,9641,10410,10581,51191,340061	BNIP3,BNIP3L,IFIT2,IFIT1,IFIT3,OAS3,OASL,IKBKE,IFITM3,IFITM2,HERC5,STING1
1_Member	GO Biological Processes	GO:0140546	defense response to symbiont	-7.66891	-3.99867	12/251	664,665,3433,3434,3437,4940,8638,9641,10410,10581,51191,340061	BNIP3,BNIP3L,IFIT2,IFIT1,IFIT3,OAS3,OASL,IKBKE,IFITM3,IFITM2,HERC5,STING1
1_Member	GO Biological Processes	GO:0071345	cellular response to cytokine stimulus	-7.64778	-3.99867	19/710	1907,1958,2152,2194,2625,3433,3434,3437,3815,4311,7057,8638,9641,10410,10581,11151,54756,115361,340061	EDN2,EGR1,F3,FASN,GATA3,IFIT2,IFIT1,IFIT3,KIT,MME,THBS1,OASL,IKBKE,IFITM3,IFITM2,CORO1A,IL17RD,GBP4,STING1
1_Member	GO Biological Processes	GO:0009615	response to virus	-6.86254	-3.35957	13/358	664,665,2625,3433,3434,3437,4940,8638,9641,10410,10581,51191,340061	BNIP3,BNIP3L,GATA3,IFIT2,IFIT1,IFIT3,OAS3,OASL,IKBKE,IFITM3,IFITM2,HERC5,STING1
1_Member	GO Biological Processes	GO:0045071	negative regulation of viral genome replication	-4.75417	-1.66384	5/57	3434,4940,8638,10410,10581	IFIT1,OAS3,OASL,IFITM3,IFITM2
1_Member	GO Biological Processes	GO:0035456	response to interferon-beta	-4.51113	-1.561	4/32	9641,10410,10581,340061	IKBKE,IFITM3,IFITM2,STING1
1_Member	GO Biological Processes	GO:0071357	cellular response to type I interferon	-3.99655	-1.32057	4/43	3434,9641,10410,10581	IFIT1,IKBKE,IFITM3,IFITM2
1_Member	GO Biological Processes	GO:0045069	regulation of viral genome replication	-3.86751	-1.23545	5/87	3434,4940,8638,10410,10581	IFIT1,OAS3,OASL,IFITM3,IFITM2
1_Member	GO Biological Processes	GO:1903900	regulation of viral life cycle	-3.8507	-1.2269	6/139	3434,3838,4940,8638,10410,10581	IFIT1,KPNA2,OAS3,OASL,IFITM3,IFITM2
1_Member	GO Biological Processes	GO:0048525	negative regulation of viral process	-3.77549	-1.19827	5/91	3434,4940,8638,10410,10581	IFIT1,OAS3,OASL,IFITM3,IFITM2
1_Member	GO Biological Processes	GO:0034340	response to type I interferon	-3.70534	-1.16345	4/51	3434,9641,10410,10581	IFIT1,IKBKE,IFITM3,IFITM2
1_Member	GO Biological Processes	GO:0019221	cytokine-mediated signaling pathway	-3.66596	-1.1443	9/360	1907,1958,2152,3815,8638,9641,10410,10581,54756	EDN2,EGR1,F3,KIT,OASL,IKBKE,IFITM3,IFITM2,IL17RD
1_Member	Reactome Gene Sets	R-HSA-1280215	Cytokine Signaling in Immune system	-3.65986	-1.1443	13/715	1958,2625,3433,3434,3437,3838,3932,4940,8638,10410,10581,51191,115361	EGR1,GATA3,IFIT2,IFIT1,IFIT3,KPNA2,LCK,OAS3,OASL,IFITM3,IFITM2,HERC5,GBP4
1_Member	GO Biological Processes	GO:0050792	regulation of viral process	-3.53446	-1.06192	6/159	3434,3838,4940,8638,10410,10581	IFIT1,KPNA2,OAS3,OASL,IFITM3,IFITM2
1_Member	GO Biological Processes	GO:0060337	type I interferon signaling pathway	-2.79676	-0.644592	3/41	9641,10410,10581	IKBKE,IFITM3,IFITM2
1_Member	GO Biological Processes	GO:0034341	response to interferon-gamma	-2.24429	-0.306149	4/126	6622,10410,10581,115361	SNCA,IFITM3,IFITM2,GBP4
2_Summary	GO Biological Processes	GO:0035455	response to interferon-alpha	-7.11255	-3.54263	5/20	2625,3433,3437,10410,10581	GATA3,IFIT2,IFIT3,IFITM3,IFITM2
2_Member	GO Biological Processes	GO:0035455	response to interferon-alpha	-7.11255	-3.54263	5/20	2625,3433,3437,10410,10581	GATA3,IFIT2,IFIT3,IFITM3,IFITM2
2_Member	GO Biological Processes	GO:0035457	cellular response to interferon-alpha	-4.68969	-1.66384	3/10	2625,3433,3437	GATA3,IFIT2,IFIT3
3_Summary	GO Biological Processes	GO:1901722	regulation of cell proliferation involved in kidney development	-6.03216	-2.58718	4/14	1958,2625,8710,80310,890,1490,3340,7057,11151,66000	EGR1,GATA3,SERPINB7,PDGFD,CCNA2,CCN2,NDST1,THBS1,CORO1A,TMEM108
3_Member	GO Biological Processes	GO:1901722	regulation of cell proliferation involved in kidney development	-6.03216	-2.58718	4/14	1958,2625,8710,80310	EGR1,GATA3,SERPINB7,PDGFD
3_Member	GO Biological Processes	GO:0072126	positive regulation of glomerular mesangial cell proliferation	-5.46063	-2.11256	3/6	1958,8710,80310	EGR1,SERPINB7,PDGFD
3_Member	GO Biological Processes	GO:1901724	positive regulation of cell proliferation involved in kidney development	-5.01708	-1.81514	3/8	1958,8710,80310	EGR1,SERPINB7,PDGFD
3_Member	GO Biological Processes	GO:0072124	regulation of glomerular mesangial cell proliferation	-4.68969	-1.66384	3/10	1958,8710,80310	EGR1,SERPINB7,PDGFD
3_Member	GO Biological Processes	GO:0071363	cellular response to growth factor stimulus	-2.8534	-0.67741	9/468	890,1490,1958,2625,3340,7057,11151,66000,80310	CCNA2,CCN2,EGR1,GATA3,NDST1,THBS1,CORO1A,TMEM108,PDGFD
3_Member	GO Biological Processes	GO:0070848	response to growth factor	-2.6703	-0.570204	9/498	890,1490,1958,2625,3340,7057,11151,66000,80310	CCNA2,CCN2,EGR1,GATA3,NDST1,THBS1,CORO1A,TMEM108,PDGFD
4_Summary	GO Biological Processes	GO:0051129	negative regulation of cellular component organization	-5.6729	-2.27907	16/693	664,1949,2042,5734,6622,7057,9700,11130,11151,22891,27124,56998,57405,59341,80119,192683,4288,6790,64151,890,3014,3978,5577,7083,3815,83461,1490,10263,56992	BNIP3,EFNB3,EPHA3,PTGER4,SNCA,THBS1,ESPL1,ZWINT,CORO1A,ZNF365,INPP5J,CTNNBIP1,SPC25,TRPV4,PIF1,SCAMP5,MKI67,AURKA,NCAPG,CCNA2,H2AX,LIG1,PRKAR2B,TK1,KIT,CDCA3,CCN2,CDK2AP2,KIF15
4_Member	GO Biological Processes	GO:0051129	negative regulation of cellular component organization	-5.6729	-2.27907	16/693	664,1949,2042,5734,6622,7057,9700,11130,11151,22891,27124,56998,57405,59341,80119,192683	BNIP3,EFNB3,EPHA3,PTGER4,SNCA,THBS1,ESPL1,ZWINT,CORO1A,ZNF365,INPP5J,CTNNBIP1,SPC25,TRPV4,PIF1,SCAMP5
4_Member	GO Biological Processes	GO:0007088	regulation of mitotic nuclear division	-3.25298	-0.88063	5/118	4288,6790,9700,11130,57405	MKI67,AURKA,ESPL1,ZWINT,SPC25
4_Member	GO Biological Processes	GO:0010639	negative regulation of organelle organization	-3.12687	-0.817116	8/342	664,6622,9700,11130,11151,27124,57405,80119	BNIP3,SNCA,ESPL1,ZWINT,CORO1A,INPP5J,SPC25,PIF1
4_Member	GO Biological Processes	GO:0051983	regulation of chromosome segregation	-3.06267	-0.794033	5/130	4288,9700,11130,57405,64151	MKI67,ESPL1,ZWINT,SPC25,NCAPG
4_Member	GO Biological Processes	GO:2001251	negative regulation of chromosome organization	-2.95898	-0.731484	4/80	9700,11130,57405,80119	ESPL1,ZWINT,SPC25,PIF1
4_Member	Reactome Gene Sets	R-HSA-69278	Cell Cycle, Mitotic	-2.86744	-0.680735	10/561	890,3014,3978,5577,6790,7083,9700,11130,57405,64151	CCNA2,H2AX,LIG1,PRKAR2B,AURKA,TK1,ESPL1,ZWINT,SPC25,NCAPG
4_Member	GO Biological Processes	GO:0051783	regulation of nuclear division	-2.8513	-0.67741	5/145	4288,6790,9700,11130,57405	MKI67,AURKA,ESPL1,ZWINT,SPC25
4_Member	Reactome Gene Sets	R-HSA-1640170	Cell Cycle	-2.70869	-0.593615	11/692	890,3014,3978,5577,6790,7083,9700,11130,57405,64151,80119	CCNA2,H2AX,LIG1,PRKAR2B,AURKA,TK1,ESPL1,ZWINT,SPC25,NCAPG,PIF1
4_Member	GO Biological Processes	GO:0051301	cell division	-2.64123	-0.546011	9/503	890,3815,3978,6790,9700,11130,57405,64151,83461	CCNA2,KIT,LIG1,AURKA,ESPL1,ZWINT,SPC25,NCAPG,CDCA3
4_Member	GO Biological Processes	GO:1905818	regulation of chromosome separation	-2.46743	-0.428989	4/109	9700,11130,57405,64151	ESPL1,ZWINT,SPC25,NCAPG
4_Member	GO Biological Processes	GO:0010564	regulation of cell cycle process	-2.04944	-0.189916	10/734	1490,3014,4288,6790,9700,10263,11130,56992,57405,64151	CCN2,H2AX,MKI67,AURKA,ESPL1,CDK2AP2,ZWINT,KIF15,SPC25,NCAPG
5_Summary	GO Biological Processes	GO:0006919	activation of cysteine-type endopeptidase activity involved in apoptotic process	-5.30432	-1.99764	6/77	2152,3092,3932,6622,7805,112399,1490,7057,5037,8710,10406,5327,6790,153769,5653,3815,85360,11151,57214	F3,HIP1,LCK,SNCA,LAPTM5,EGLN3,CCN2,THBS1,PEBP1,SERPINB7,WFDC2,PLAT,AURKA,SH3RF2,KLK6,KIT,SYDE1,CORO1A,CEMIP
5_Member	GO Biological Processes	GO:0006919	activation of cysteine-type endopeptidase activity involved in apoptotic process	-5.30432	-1.99764	6/77	2152,3092,3932,6622,7805,112399	F3,HIP1,LCK,SNCA,LAPTM5,EGLN3
5_Member	GO Biological Processes	GO:0043280	positive regulation of cysteine-type endopeptidase activity involved in apoptotic process	-5.14104	-1.90691	7/125	1490,2152,3092,3932,6622,7805,112399	CCN2,F3,HIP1,LCK,SNCA,LAPTM5,EGLN3
5_Member	GO Biological Processes	GO:2001056	positive regulation of cysteine-type endopeptidase activity	-4.75935	-1.66384	7/143	1490,2152,3092,3932,6622,7805,112399	CCN2,F3,HIP1,LCK,SNCA,LAPTM5,EGLN3
5_Member	GO Biological Processes	GO:0043281	regulation of cysteine-type endopeptidase activity involved in apoptotic process	-4.66291	-1.65726	8/204	1490,2152,3092,3932,6622,7057,7805,112399	CCN2,F3,HIP1,LCK,SNCA,THBS1,LAPTM5,EGLN3
5_Member	GO Biological Processes	GO:0052548	regulation of endopeptidase activity	-4.49272	-1.55962	11/426	1490,2152,3092,3932,5037,6622,7057,7805,8710,10406,112399	CCN2,F3,HIP1,LCK,PEBP1,SNCA,THBS1,LAPTM5,SERPINB7,WFDC2,EGLN3
5_Member	GO Biological Processes	GO:2000116	regulation of cysteine-type endopeptidase activity	-4.30613	-1.50212	8/229	1490,2152,3092,3932,6622,7057,7805,112399	CCN2,F3,HIP1,LCK,SNCA,THBS1,LAPTM5,EGLN3
5_Member	GO Biological Processes	GO:0052547	regulation of peptidase activity	-4.22666	-1.46965	11/456	1490,2152,3092,3932,5037,6622,7057,7805,8710,10406,112399	CCN2,F3,HIP1,LCK,PEBP1,SNCA,THBS1,LAPTM5,SERPINB7,WFDC2,EGLN3
5_Member	GO Biological Processes	GO:0010950	positive regulation of endopeptidase activity	-4.21442	-1.46841	7/174	1490,2152,3092,3932,6622,7805,112399	CCN2,F3,HIP1,LCK,SNCA,LAPTM5,EGLN3
5_Member	GO Biological Processes	GO:0030162	regulation of proteolysis	-4.0528	-1.35184	14/745	1490,2152,3092,3932,5037,5327,6622,6790,7057,7805,8710,10406,112399,153769	CCN2,F3,HIP1,LCK,PEBP1,PLAT,SNCA,AURKA,THBS1,LAPTM5,SERPINB7,WFDC2,EGLN3,SH3RF2
5_Member	GO Biological Processes	GO:0010952	positive regulation of peptidase activity	-3.9468	-1.2977	7/192	1490,2152,3092,3932,6622,7805,112399	CCN2,F3,HIP1,LCK,SNCA,LAPTM5,EGLN3
5_Member	GO Biological Processes	GO:0045862	positive regulation of proteolysis	-3.587	-1.09626	9/369	1490,2152,3092,3932,6622,6790,7805,112399,153769	CCN2,F3,HIP1,LCK,SNCA,AURKA,LAPTM5,EGLN3,SH3RF2
5_Member	GO Biological Processes	GO:0010640	regulation of platelet-derived growth factor receptor signaling pathway	-3.54405	-1.06192	3/23	2152,3092,6622	F3,HIP1,SNCA
5_Member	Canonical Pathways	M275	PID ALPHA SYNUCLEIN PATHWAY	-3.11293	-0.816863	3/32	3932,5653,6622	LCK,KLK6,SNCA
5_Member	GO Biological Processes	GO:0051345	positive regulation of hydrolase activity	-2.25753	-0.316592	9/576	1490,2152,3092,3815,3932,6622,7805,85360,112399	CCN2,F3,HIP1,KIT,LCK,SNCA,LAPTM5,SYDE1,EGLN3
5_Member	GO Biological Processes	GO:0051282	regulation of sequestering of calcium ion	-2.25642	-0.316592	4/125	3932,6622,11151,57214	LCK,SNCA,CORO1A,CEMIP
6_Summary	GO Biological Processes	GO:0036293	response to decreased oxygen levels	-5.20198	-1.93309	10/290	664,665,890,1490,1958,4017,5327,6781,7057,112399,154,3434,6622,54331,80310,340061,2625,3815,5734,59341,3340,7045	BNIP3,BNIP3L,CCNA2,CCN2,EGR1,LOXL2,PLAT,STC1,THBS1,EGLN3,ADRB2,IFIT1,SNCA,GNG2,PDGFD,STING1,GATA3,KIT,PTGER4,TRPV4,NDST1,TGFBI
6_Member	GO Biological Processes	GO:0036293	response to decreased oxygen levels	-5.20198	-1.93309	10/290	664,665,890,1490,1958,4017,5327,6781,7057,112399	BNIP3,BNIP3L,CCNA2,CCN2,EGR1,LOXL2,PLAT,STC1,THBS1,EGLN3
6_Member	GO Biological Processes	GO:0070482	response to oxygen levels	-4.87772	-1.70574	10/316	664,665,890,1490,1958,4017,5327,6781,7057,112399	BNIP3,BNIP3L,CCNA2,CCN2,EGR1,LOXL2,PLAT,STC1,THBS1,EGLN3
6_Member	GO Biological Processes	GO:0001666	response to hypoxia	-4.53157	-1.56371	9/277	664,665,890,1958,4017,5327,6781,7057,112399	BNIP3,BNIP3L,CCNA2,EGR1,LOXL2,PLAT,STC1,THBS1,EGLN3
6_Member	GO Biological Processes	GO:0071456	cellular response to hypoxia	-3.97385	-1.31395	6/132	664,665,890,1958,6781,112399	BNIP3,BNIP3L,CCNA2,EGR1,STC1,EGLN3
6_Member	GO Biological Processes	GO:0036294	cellular response to decreased oxygen levels	-3.83368	-1.22597	6/140	664,665,890,1958,6781,112399	BNIP3,BNIP3L,CCNA2,EGR1,STC1,EGLN3
6_Member	GO Biological Processes	GO:0071453	cellular response to oxygen levels	-3.59392	-1.09711	6/155	664,665,890,1958,6781,112399	BNIP3,BNIP3L,CCNA2,EGR1,STC1,EGLN3
6_Member	GO Biological Processes	GO:1901699	cellular response to nitrogen compound	-2.45452	-0.425299	10/640	154,890,1958,3434,5327,6622,6781,54331,80310,340061	ADRB2,CCNA2,EGR1,IFIT1,PLAT,SNCA,STC1,GNG2,PDGFD,STING1
6_Member	GO Biological Processes	GO:0009725	response to hormone	-2.42916	-0.405789	11/753	890,1490,1958,2625,3815,5327,5734,6781,7057,54331,59341	CCNA2,CCN2,EGR1,GATA3,KIT,PLAT,PTGER4,STC1,THBS1,GNG2,TRPV4
6_Member	GO Biological Processes	GO:0008283	cell population proliferation	-2.15839	-0.243283	8/492	1490,1958,3340,3815,4017,6781,7045,54331	CCN2,EGR1,NDST1,KIT,LOXL2,STC1,TGFBI,GNG2
6_Member	GO Biological Processes	GO:0071407	cellular response to organic cyclic compound	-2.09352	-0.207849	8/505	890,1958,3434,5327,6622,6781,54331,340061	CCNA2,EGR1,IFIT1,PLAT,SNCA,STC1,GNG2,STING1
7_Summary	GO Biological Processes	GO:0030335	positive regulation of cell migration	-4.72684	-1.66384	13/560	1907,2152,2625,3815,4162,4638,7057,11151,57214,59341,80310,85360,153769,1958,4940,5734,7805,8710,192683,340061,5327,6622,8638,9641,124976	EDN2,F3,GATA3,KIT,MCAM,MYLK,THBS1,CORO1A,CEMIP,TRPV4,PDGFD,SYDE1,SH3RF2,EGR1,OAS3,PTGER4,LAPTM5,SERPINB7,SCAMP5,STING1,PLAT,SNCA,OASL,IKBKE,SPNS2
7_Member	GO Biological Processes	GO:0030335	positive regulation of cell migration	-4.72684	-1.66384	13/560	1907,2152,2625,3815,4162,4638,7057,11151,57214,59341,80310,85360,153769	EDN2,F3,GATA3,KIT,MCAM,MYLK,THBS1,CORO1A,CEMIP,TRPV4,PDGFD,SYDE1,SH3RF2
7_Member	GO Biological Processes	GO:0001819	positive regulation of cytokine production	-4.70673	-1.66384	12/481	1958,2152,2625,3815,4940,5734,7057,7805,8710,59341,192683,340061	EGR1,F3,GATA3,KIT,OAS3,PTGER4,THBS1,LAPTM5,SERPINB7,TRPV4,SCAMP5,STING1
7_Member	GO Biological Processes	GO:2000147	positive regulation of cell motility	-4.53787	-1.56371	13/584	1907,2152,2625,3815,4162,4638,7057,11151,57214,59341,80310,85360,153769	EDN2,F3,GATA3,KIT,MCAM,MYLK,THBS1,CORO1A,CEMIP,TRPV4,PDGFD,SYDE1,SH3RF2
7_Member	GO Biological Processes	GO:0051272	positive regulation of cellular component movement	-4.43963	-1.55876	13/597	1907,2152,2625,3815,4162,4638,7057,11151,57214,59341,80310,85360,153769	EDN2,F3,GATA3,KIT,MCAM,MYLK,THBS1,CORO1A,CEMIP,TRPV4,PDGFD,SYDE1,SH3RF2
7_Member	GO Biological Processes	GO:0040017	positive regulation of locomotion	-4.42476	-1.55876	13/599	1907,2152,2625,3815,4162,4638,7057,11151,57214,59341,80310,85360,153769	EDN2,F3,GATA3,KIT,MCAM,MYLK,THBS1,CORO1A,CEMIP,TRPV4,PDGFD,SYDE1,SH3RF2
7_Member	GO Biological Processes	GO:0032103	positive regulation of response to external stimulus	-4.23517	-1.46965	11/455	1907,2152,5327,5734,6622,7057,8638,9641,59341,80310,340061	EDN2,F3,PLAT,PTGER4,SNCA,THBS1,OASL,IKBKE,TRPV4,PDGFD,STING1
7_Member	GO Biological Processes	GO:0050921	positive regulation of chemotaxis	-2.91884	-0.715999	5/140	1907,2152,7057,59341,80310	EDN2,F3,THBS1,TRPV4,PDGFD
7_Member	GO Biological Processes	GO:0002685	regulation of leukocyte migration	-2.80859	-0.648042	6/219	1907,5734,7057,59341,80310,124976	EDN2,PTGER4,THBS1,TRPV4,PDGFD,SPNS2
7_Member	GO Biological Processes	GO:0071675	regulation of mononuclear cell migration	-2.35776	-0.378904	4/117	7057,59341,80310,124976	THBS1,TRPV4,PDGFD,SPNS2
7_Member	GO Biological Processes	GO:0002687	positive regulation of leukocyte migration	-2.07474	-0.204893	4/141	1907,7057,59341,80310	EDN2,THBS1,TRPV4,PDGFD
7_Member	GO Biological Processes	GO:0050920	regulation of chemotaxis	-2.0339	-0.181374	5/226	1907,2152,7057,59341,80310	EDN2,F3,THBS1,TRPV4,PDGFD
8_Summary	GO Biological Processes	GO:0050804	modulation of chemical synaptic transmission	-4.4105	-1.55876	11/435	154,1000,3815,4311,5327,5577,6622,9495,9498,9746,66000,4638,6781,57214,154043,11151,2042,2239	ADRB2,CDH2,KIT,MME,PLAT,PRKAR2B,SNCA,AKAP5,SLC4A8,CLSTN3,TMEM108,MYLK,STC1,CEMIP,CNKSR3,CORO1A,EPHA3,GPC4
8_Member	GO Biological Processes	GO:0050804	modulation of chemical synaptic transmission	-4.4105	-1.55876	11/435	154,1000,3815,4311,5327,5577,6622,9495,9498,9746,66000	ADRB2,CDH2,KIT,MME,PLAT,PRKAR2B,SNCA,AKAP5,SLC4A8,CLSTN3,TMEM108
8_Member	GO Biological Processes	GO:0099177	regulation of trans-synaptic signaling	-4.4015	-1.55876	11/436	154,1000,3815,4311,5327,5577,6622,9495,9498,9746,66000	ADRB2,CDH2,KIT,MME,PLAT,PRKAR2B,SNCA,AKAP5,SLC4A8,CLSTN3,TMEM108
8_Member	GO Biological Processes	GO:0051928	positive regulation of calcium ion transport	-3.13942	-0.824776	5/125	4638,6622,6781,9495,57214	MYLK,SNCA,STC1,AKAP5,CEMIP
8_Member	GO Biological Processes	GO:0043270	positive regulation of ion transport	-2.98126	-0.740402	7/278	154,4638,6622,6781,9495,57214,154043	ADRB2,MYLK,SNCA,STC1,AKAP5,CEMIP,CNKSR3
8_Member	GO Biological Processes	GO:0050806	positive regulation of synaptic transmission	-2.82504	-0.661557	5/147	4311,6622,9495,9498,9746	MME,SNCA,AKAP5,SLC4A8,CLSTN3
8_Member	GO Biological Processes	GO:0010959	regulation of metal ion transport	-2.62339	-0.532994	8/411	154,4638,6622,6781,9495,11151,57214,154043	ADRB2,MYLK,SNCA,STC1,AKAP5,CORO1A,CEMIP,CNKSR3
8_Member	GO Biological Processes	GO:1904064	positive regulation of cation transmembrane transport	-2.61741	-0.529414	5/164	154,6622,9495,57214,154043	ADRB2,SNCA,AKAP5,CEMIP,CNKSR3
8_Member	GO Biological Processes	GO:1905475	regulation of protein localization to membrane	-2.5283	-0.468031	5/172	1000,2042,2239,9495,57214	CDH2,EPHA3,GPC4,AKAP5,CEMIP
8_Member	GO Biological Processes	GO:0034767	positive regulation of ion transmembrane transport	-2.46464	-0.428322	5/178	154,6622,9495,57214,154043	ADRB2,SNCA,AKAP5,CEMIP,CNKSR3
8_Member	GO Biological Processes	GO:0051924	regulation of calcium ion transport	-2.45453	-0.425299	6/258	4638,6622,6781,9495,11151,57214	MYLK,SNCA,STC1,AKAP5,CORO1A,CEMIP
8_Member	GO Biological Processes	GO:0048167	regulation of synaptic plasticity	-2.21586	-0.284429	5/204	3815,4311,5327,6622,9495	KIT,MME,PLAT,SNCA,AKAP5
8_Member	GO Biological Processes	GO:0034764	positive regulation of transmembrane transport	-2.01846	-0.168698	5/228	154,6622,9495,57214,154043	ADRB2,SNCA,AKAP5,CEMIP,CNKSR3
9_Summary	GO Biological Processes	GO:0099174	regulation of presynapse organization	-4.40447	-1.55876	4/34	2239,6622,8321,9746,1000,8497,8506,22891,66000,421,59341,2042,7057	GPC4,SNCA,FZD1,CLSTN3,CDH2,PPFIA4,CNTNAP1,ZNF365,TMEM108,ARVCF,TRPV4,EPHA3,THBS1
9_Member	GO Biological Processes	GO:0099174	regulation of presynapse organization	-4.40447	-1.55876	4/34	2239,6622,8321,9746	GPC4,SNCA,FZD1,CLSTN3
9_Member	GO Biological Processes	GO:1905606	regulation of presynapse assembly	-4.40447	-1.55876	4/34	2239,6622,8321,9746	GPC4,SNCA,FZD1,CLSTN3
9_Member	GO Biological Processes	GO:0050808	synapse organization	-4.38832	-1.55876	9/289	1000,2239,6622,8321,8497,8506,9746,22891,66000	CDH2,GPC4,SNCA,FZD1,PPFIA4,CNTNAP1,CLSTN3,ZNF365,TMEM108
9_Member	GO Biological Processes	GO:0034330	cell junction organization	-4.03715	-1.35184	11/479	421,1000,2239,6622,8321,8497,8506,9746,22891,59341,66000	ARVCF,CDH2,GPC4,SNCA,FZD1,PPFIA4,CNTNAP1,CLSTN3,ZNF365,TRPV4,TMEM108
9_Member	GO Biological Processes	GO:1901888	regulation of cell junction assembly	-2.9878	-0.743532	6/202	2042,2239,6622,7057,8321,9746	EPHA3,GPC4,SNCA,THBS1,FZD1,CLSTN3
9_Member	GO Biological Processes	GO:0051963	regulation of synapse assembly	-2.55592	-0.486602	4/103	2239,6622,8321,9746	GPC4,SNCA,FZD1,CLSTN3
9_Member	GO Biological Processes	GO:0050807	regulation of synapse organization	-2.17244	-0.255733	5/209	1000,2239,6622,8321,9746	CDH2,GPC4,SNCA,FZD1,CLSTN3
9_Member	GO Biological Processes	GO:0050803	regulation of synapse structure or activity	-2.122	-0.223047	5/215	1000,2239,6622,8321,9746	CDH2,GPC4,SNCA,FZD1,CLSTN3
10_Summary	Reactome Gene Sets	R-HSA-71387	Metabolism of carbohydrates	-4.31933	-1.50273	9/295	2026,2239,3340,5209,5210,7167,56548,57214,79369,27124	ENO2,GPC4,NDST1,PFKFB3,PFKFB4,TPI1,CHST7,CEMIP,B3GNT4,INPP5J
10_Member	Reactome Gene Sets	R-HSA-71387	Metabolism of carbohydrates	-4.31933	-1.50273	9/295	2026,2239,3340,5209,5210,7167,56548,57214,79369	ENO2,GPC4,NDST1,PFKFB3,PFKFB4,TPI1,CHST7,CEMIP,B3GNT4
10_Member	GO Biological Processes	GO:0044262	cellular carbohydrate metabolic process	-3.49098	-1.046	6/162	3340,5209,5210,7167,27124,79369	NDST1,PFKFB3,PFKFB4,TPI1,INPP5J,B3GNT4
10_Member	Reactome Gene Sets	R-HSA-70171	Glycolysis	-3.15354	-0.834427	4/71	2026,5209,5210,7167	ENO2,PFKFB3,PFKFB4,TPI1
10_Member	KEGG Pathway	hsa00051	Fructose and mannose metabolism	-3.07333	-0.800805	3/33	5209,5210,7167	PFKFB3,PFKFB4,TPI1
10_Member	Reactome Gene Sets	R-HSA-70326	Glucose metabolism	-2.7519	-0.620727	4/91	2026,5209,5210,7167	ENO2,PFKFB3,PFKFB4,TPI1
10_Member	GO Biological Processes	GO:0005975	carbohydrate metabolic process	-2.36249	-0.379903	8/454	2026,3340,5209,5210,7167,27124,56548,79369	ENO2,NDST1,PFKFB3,PFKFB4,TPI1,INPP5J,CHST7,B3GNT4
10_Member	GO Biological Processes	GO:0016051	carbohydrate biosynthetic process	-2.35776	-0.378904	4/117	2026,3340,7167,79369	ENO2,NDST1,TPI1,B3GNT4
10_Member	GO Biological Processes	GO:0019318	hexose metabolic process	-2.07474	-0.204893	4/141	2026,5209,5210,7167	ENO2,PFKFB3,PFKFB4,TPI1
11_Summary	GO Biological Processes	GO:0040007	growth	-4.2668	-1.48693	10/373	268,1907,2625,4322,5653,5754,6781,6790,66000,127343,1949,1952,2042,8506,22891,79955,196383	AMH,EDN2,GATA3,MMP13,KLK6,PTK7,STC1,AURKA,TMEM108,DMBX1,EFNB3,CELSR2,EPHA3,CNTNAP1,ZNF365,PDZD7,RILPL2
11_Member	GO Biological Processes	GO:0040007	growth	-4.2668	-1.48693	10/373	268,1907,2625,4322,5653,5754,6781,6790,66000,127343	AMH,EDN2,GATA3,MMP13,KLK6,PTK7,STC1,AURKA,TMEM108,DMBX1
11_Member	GO Biological Processes	GO:0048589	developmental growth	-4.2668	-1.48693	10/373	268,1907,2625,4322,5653,5754,6781,6790,66000,127343	AMH,EDN2,GATA3,MMP13,KLK6,PTK7,STC1,AURKA,TMEM108,DMBX1
11_Member	GO Biological Processes	GO:0000902	cell morphogenesis	-3.35894	-0.935145	12/670	1907,1949,1952,2042,2625,6781,6790,8506,22891,66000,79955,196383	EDN2,EFNB3,CELSR2,EPHA3,GATA3,STC1,AURKA,CNTNAP1,ZNF365,TMEM108,PDZD7,RILPL2
11_Member	GO Biological Processes	GO:0000904	cell morphogenesis involved in differentiation	-3.10206	-0.814691	10/522	1907,1949,1952,2042,2625,6781,8506,22891,79955,196383	EDN2,EFNB3,CELSR2,EPHA3,GATA3,STC1,CNTNAP1,ZNF365,PDZD7,RILPL2
11_Member	GO Biological Processes	GO:0048812	neuron projection morphogenesis	-2.94428	-0.723319	9/454	1907,1949,1952,2042,2625,6790,8506,22891,66000	EDN2,EFNB3,CELSR2,EPHA3,GATA3,AURKA,CNTNAP1,ZNF365,TMEM108
11_Member	GO Biological Processes	GO:0120039	plasma membrane bounded cell projection morphogenesis	-2.91794	-0.715999	9/458	1907,1949,1952,2042,2625,6790,8506,22891,66000	EDN2,EFNB3,CELSR2,EPHA3,GATA3,AURKA,CNTNAP1,ZNF365,TMEM108
11_Member	GO Biological Processes	GO:0048858	cell projection morphogenesis	-2.8919	-0.701056	9/462	1907,1949,1952,2042,2625,6790,8506,22891,66000	EDN2,EFNB3,CELSR2,EPHA3,GATA3,AURKA,CNTNAP1,ZNF365,TMEM108
11_Member	GO Biological Processes	GO:0032990	cell part morphogenesis	-2.77218	-0.630483	9/481	1907,1949,1952,2042,2625,6790,8506,22891,66000	EDN2,EFNB3,CELSR2,EPHA3,GATA3,AURKA,CNTNAP1,ZNF365,TMEM108
11_Member	GO Biological Processes	GO:0048667	cell morphogenesis involved in neuron differentiation	-2.62988	-0.537083	8/410	1907,1949,1952,2042,2625,8506,22891,79955	EDN2,EFNB3,CELSR2,EPHA3,GATA3,CNTNAP1,ZNF365,PDZD7
11_Member	GO Biological Processes	GO:0031175	neuron projection development	-2.44976	-0.423912	10/641	1907,1949,1952,2042,2625,6790,8506,22891,66000,79955	EDN2,EFNB3,CELSR2,EPHA3,GATA3,AURKA,CNTNAP1,ZNF365,TMEM108,PDZD7
11_Member	GO Biological Processes	GO:0060560	developmental growth involved in morphogenesis	-2.34466	-0.37543	4/118	1907,5754,6790,66000	EDN2,PTK7,AURKA,TMEM108
11_Member	GO Biological Processes	GO:0032989	cellular component morphogenesis	-2.26712	-0.320447	9/574	1907,1949,1952,2042,2625,6790,8506,22891,66000	EDN2,EFNB3,CELSR2,EPHA3,GATA3,AURKA,CNTNAP1,ZNF365,TMEM108
11_Member	GO Biological Processes	GO:1990138	neuron projection extension	-2.19046	-0.264516	3/67	1907,6790,66000	EDN2,AURKA,TMEM108
12_Summary	Canonical Pathways	M14	PID AURORA B PATHWAY	-4.16514	-1.44032	4/39	4638,5037,6790,64151	MYLK,PEBP1,AURKA,NCAPG
12_Member	Canonical Pathways	M14	PID AURORA B PATHWAY	-4.16514	-1.44032	4/39	4638,5037,6790,64151	MYLK,PEBP1,AURKA,NCAPG
13_Summary	GO Biological Processes	GO:0060071	Wnt signaling pathway, planar cell polarity pathway	-4.16514	-1.44032	4/39	1952,2239,5754,8321,2625,1490,5653,6622,56998,890,3340,79955,341640,1000,2194,6781,10409,196383	CELSR2,GPC4,PTK7,FZD1,GATA3,CCN2,KLK6,SNCA,CTNNBIP1,CCNA2,NDST1,PDZD7,FREM2,CDH2,FASN,STC1,BASP1,RILPL2
13_Member	GO Biological Processes	GO:0060071	Wnt signaling pathway, planar cell polarity pathway	-4.16514	-1.44032	4/39	1952,2239,5754,8321	CELSR2,GPC4,PTK7,FZD1
13_Member	GO Biological Processes	GO:0035567	non-canonical Wnt signaling pathway	-3.70534	-1.16345	4/51	1952,2239,5754,8321	CELSR2,GPC4,PTK7,FZD1
13_Member	GO Biological Processes	GO:0090175	regulation of establishment of planar polarity	-3.51789	-1.06192	4/57	1952,2239,5754,8321	CELSR2,GPC4,PTK7,FZD1
13_Member	GO Biological Processes	GO:2000027	regulation of animal organ morphogenesis	-3.12379	-0.817116	5/126	1952,2239,2625,5754,8321	CELSR2,GPC4,GATA3,PTK7,FZD1
13_Member	WikiPathways	WP2840	Hair follicle development: cytodifferentiation - part 3 of 3	-2.78739	-0.640721	4/89	1490,2625,5653,8321	CCN2,GATA3,KLK6,FZD1
13_Member	GO Biological Processes	GO:1905114	cell surface receptor signaling pathway involved in cell-cell signaling	-2.58919	-0.508289	7/326	1952,2239,2625,5754,6622,8321,56998	CELSR2,GPC4,GATA3,PTK7,SNCA,FZD1,CTNNBIP1
13_Member	GO Biological Processes	GO:0090102	cochlea development	-2.57342	-0.494866	3/49	890,2625,5754	CCNA2,GATA3,PTK7
13_Member	GO Biological Processes	GO:0003279	cardiac septum development	-2.51096	-0.459554	4/106	2625,3340,5754,8321	GATA3,NDST1,PTK7,FZD1
13_Member	GO Biological Processes	GO:0016055	Wnt signaling pathway	-2.42199	-0.405789	6/262	1952,2239,2625,5754,8321,56998	CELSR2,GPC4,GATA3,PTK7,FZD1,CTNNBIP1
13_Member	GO Biological Processes	GO:0198738	cell-cell signaling by wnt	-2.42199	-0.405789	6/262	1952,2239,2625,5754,8321,56998	CELSR2,GPC4,GATA3,PTK7,FZD1,CTNNBIP1
13_Member	GO Biological Processes	GO:0048839	inner ear development	-2.3447	-0.37543	5/190	890,2625,5754,79955,341640	CCNA2,GATA3,PTK7,PDZD7,FREM2
13_Member	GO Biological Processes	GO:0030855	epithelial cell differentiation	-2.25753	-0.316592	9/576	1000,2194,2625,5754,6781,8321,10409,79955,196383	CDH2,FASN,GATA3,PTK7,STC1,FZD1,BASP1,PDZD7,RILPL2
13_Member	GO Biological Processes	GO:0043583	ear development	-2.10557	-0.214668	5/217	890,2625,5754,79955,341640	CCNA2,GATA3,PTK7,PDZD7,FREM2
13_Member	GO Biological Processes	GO:0003281	ventricular septum development	-2.08772	-0.204893	3/73	2625,5754,8321	GATA3,PTK7,FZD1
14_Summary	GO Biological Processes	GO:0071900	regulation of protein serine/threonine kinase activity	-4.12478	-1.41018	10/388	154,890,3815,5577,6622,7057,7786,51191,57214,80310,1000,1490,3340,7805,59341,153769,5037,154043,1958,79817,2042,8321,5209,5210,54331	ADRB2,CCNA2,KIT,PRKAR2B,SNCA,THBS1,MAP3K12,HERC5,CEMIP,PDGFD,CDH2,CCN2,NDST1,LAPTM5,TRPV4,SH3RF2,PEBP1,CNKSR3,EGR1,MOB3B,EPHA3,FZD1,PFKFB3,PFKFB4,GNG2
14_Member	GO Biological Processes	GO:0071900	regulation of protein serine/threonine kinase activity	-4.12478	-1.41018	10/388	154,890,3815,5577,6622,7057,7786,51191,57214,80310	ADRB2,CCNA2,KIT,PRKAR2B,SNCA,THBS1,MAP3K12,HERC5,CEMIP,PDGFD
14_Member	GO Biological Processes	GO:0043410	positive regulation of MAPK cascade	-3.93508	-1.29458	11/492	154,1000,1490,3340,3815,7057,7786,7805,59341,80310,153769	ADRB2,CDH2,CCN2,NDST1,KIT,THBS1,MAP3K12,LAPTM5,TRPV4,PDGFD,SH3RF2
14_Member	GO Biological Processes	GO:0043408	regulation of MAPK cascade	-3.82234	-1.22246	13/688	154,1000,1490,3340,3815,5037,7057,7786,7805,59341,80310,153769,154043	ADRB2,CDH2,CCN2,NDST1,KIT,PEBP1,THBS1,MAP3K12,LAPTM5,TRPV4,PDGFD,SH3RF2,CNKSR3
14_Member	GO Biological Processes	GO:0071902	positive regulation of protein serine/threonine kinase activity	-3.53634	-1.06192	7/224	154,3815,6622,7057,7786,57214,80310	ADRB2,KIT,SNCA,THBS1,MAP3K12,CEMIP,PDGFD
14_Member	GO Biological Processes	GO:0045859	regulation of protein kinase activity	-3.41702	-0.977429	12/660	154,890,1958,3815,5577,6622,7057,7786,51191,57214,79817,80310	ADRB2,CCNA2,EGR1,KIT,PRKAR2B,SNCA,THBS1,MAP3K12,HERC5,CEMIP,MOB3B,PDGFD
14_Member	GO Biological Processes	GO:0033674	positive regulation of kinase activity	-3.31968	-0.91113	10/489	154,1958,2042,3815,6622,7057,7786,57214,79817,80310	ADRB2,EGR1,EPHA3,KIT,SNCA,THBS1,MAP3K12,CEMIP,MOB3B,PDGFD
14_Member	GO Biological Processes	GO:0043549	regulation of kinase activity	-3.31154	-0.907952	13/778	154,890,1958,2042,3815,5577,6622,7057,7786,51191,57214,79817,80310	ADRB2,CCNA2,EGR1,EPHA3,KIT,PRKAR2B,SNCA,THBS1,MAP3K12,HERC5,CEMIP,MOB3B,PDGFD
14_Member	GO Biological Processes	GO:0045860	positive regulation of protein kinase activity	-3.26323	-0.88063	9/409	154,1958,3815,6622,7057,7786,57214,79817,80310	ADRB2,EGR1,KIT,SNCA,THBS1,MAP3K12,CEMIP,MOB3B,PDGFD
14_Member	GO Biological Processes	GO:0051347	positive regulation of transferase activity	-2.78856	-0.640721	10/575	154,1958,2042,3815,6622,7057,7786,57214,79817,80310	ADRB2,EGR1,EPHA3,KIT,SNCA,THBS1,MAP3K12,CEMIP,MOB3B,PDGFD
14_Member	GO Biological Processes	GO:0001934	positive regulation of protein phosphorylation	-2.48148	-0.440907	11/741	154,1490,1958,3815,6622,7057,7786,8321,57214,79817,80310	ADRB2,CCN2,EGR1,KIT,SNCA,THBS1,MAP3K12,FZD1,CEMIP,MOB3B,PDGFD
14_Member	GO Biological Processes	GO:0043406	positive regulation of MAP kinase activity	-2.37099	-0.381046	4/116	3815,7057,7786,80310	KIT,THBS1,MAP3K12,PDGFD
14_Member	WikiPathways	WP3932	Focal adhesion: PI3K-Akt-mTOR-signaling pathway	-2.08125	-0.204893	6/309	3815,5209,5210,7057,54331,80310	KIT,PFKFB3,PFKFB4,THBS1,GNG2,PDGFD
15_Summary	Reactome Gene Sets	R-HSA-1169410	Antiviral mechanism by IFN-stimulated genes	-4.04043	-1.35184	5/80	3434,3838,4940,8638,51191,9641,55061,340061,2625,5734,6622,59341	IFIT1,KPNA2,OAS3,OASL,HERC5,IKBKE,SUSD4,STING1,GATA3,PTGER4,SNCA,TRPV4
15_Member	Reactome Gene Sets	R-HSA-1169410	Antiviral mechanism by IFN-stimulated genes	-4.04043	-1.35184	5/80	3434,3838,4940,8638,51191	IFIT1,KPNA2,OAS3,OASL,HERC5
15_Member	GO Biological Processes	GO:0002831	regulation of response to biotic stimulus	-2.38626	-0.388435	7/355	3434,4940,8638,9641,51191,55061,340061	IFIT1,OAS3,OASL,IKBKE,HERC5,SUSD4,STING1
15_Member	GO Biological Processes	GO:0031347	regulation of defense response	-2.35219	-0.375836	10/662	2625,3434,4940,5734,6622,9641,51191,55061,59341,340061	GATA3,IFIT1,OAS3,PTGER4,SNCA,IKBKE,HERC5,SUSD4,TRPV4,STING1
15_Member	Reactome Gene Sets	R-HSA-1169408	ISG15 antiviral mechanism	-2.10417	-0.214668	3/72	3434,3838,51191	IFIT1,KPNA2,HERC5
15_Member	GO Biological Processes	GO:0050688	regulation of defense response to virus	-2.07152	-0.204893	3/74	3434,51191,340061	IFIT1,HERC5,STING1
16_Summary	GO Biological Processes	GO:0007169	transmembrane receptor protein tyrosine kinase signaling pathway	-3.97182	-1.31395	10/405	154,1490,1949,2042,3340,3815,3932,5327,79930,80310,268,1958,664,2152,4162,5653,5754,6790,4638,54331	ADRB2,CCN2,EFNB3,EPHA3,NDST1,KIT,LCK,PLAT,DOK3,PDGFD,AMH,EGR1,BNIP3,F3,MCAM,KLK6,PTK7,AURKA,MYLK,GNG2
16_Member	GO Biological Processes	GO:0007169	transmembrane receptor protein tyrosine kinase signaling pathway	-3.97182	-1.31395	10/405	154,1490,1949,2042,3340,3815,3932,5327,79930,80310	ADRB2,CCN2,EFNB3,EPHA3,NDST1,KIT,LCK,PLAT,DOK3,PDGFD
16_Member	GO Biological Processes	GO:0007167	enzyme-linked receptor protein signaling pathway	-3.75262	-1.1827	12/606	154,268,1490,1949,1958,2042,3340,3815,3932,5327,79930,80310	ADRB2,AMH,CCN2,EFNB3,EGR1,EPHA3,NDST1,KIT,LCK,PLAT,DOK3,PDGFD
16_Member	GO Biological Processes	GO:0009611	response to wounding	-3.07371	-0.800805	9/435	664,1490,2152,3932,4162,5327,5653,5754,6790	BNIP3,CCN2,F3,LCK,MCAM,PLAT,KLK6,PTK7,AURKA
16_Member	KEGG Pathway	hsa04371	Apelin signaling pathway	-2.93268	-0.717678	5/139	1490,1958,4638,5327,54331	CCN2,EGR1,MYLK,PLAT,GNG2
16_Member	Canonical Pathways	M159	PID AMB2 NEUTROPHILS PATHWAY	-2.79676	-0.644592	3/41	1490,3932,5327	CCN2,LCK,PLAT
17_Summary	GO Biological Processes	GO:0001568	blood vessel development	-3.83641	-1.22597	11/505	1000,1490,1907,1958,3340,4017,4162,4638,5754,7045,7057,2625,8321,56998,4311,10409	CDH2,CCN2,EDN2,EGR1,NDST1,LOXL2,MCAM,MYLK,PTK7,TGFBI,THBS1,GATA3,FZD1,CTNNBIP1,MME,BASP1
17_Member	GO Biological Processes	GO:0001568	blood vessel development	-3.83641	-1.22597	11/505	1000,1490,1907,1958,3340,4017,4162,4638,5754,7045,7057	CDH2,CCN2,EDN2,EGR1,NDST1,LOXL2,MCAM,MYLK,PTK7,TGFBI,THBS1
17_Member	GO Biological Processes	GO:0001944	vasculature development	-3.68375	-1.1486	11/526	1000,1490,1907,1958,3340,4017,4162,4638,5754,7045,7057	CDH2,CCN2,EDN2,EGR1,NDST1,LOXL2,MCAM,MYLK,PTK7,TGFBI,THBS1
17_Member	GO Biological Processes	GO:0035239	tube morphogenesis	-3.39947	-0.965209	12/663	1000,1490,1907,2625,4017,4162,4638,5754,7045,7057,8321,56998	CDH2,CCN2,EDN2,GATA3,LOXL2,MCAM,MYLK,PTK7,TGFBI,THBS1,FZD1,CTNNBIP1
17_Member	GO Biological Processes	GO:0048514	blood vessel morphogenesis	-2.55956	-0.486602	8/421	1000,1490,1907,4017,4162,4638,7045,7057	CDH2,CCN2,EDN2,LOXL2,MCAM,MYLK,TGFBI,THBS1
17_Member	GO Biological Processes	GO:0060541	respiratory system development	-2.26972	-0.32132	5/198	1490,1907,4311,5754,10409	CCN2,EDN2,MME,PTK7,BASP1
18_Summary	GO Biological Processes	GO:0045933	positive regulation of muscle contraction	-3.80831	-1.21611	4/48	1490,1907,3815,59341,154,6781,1958,6567,9498,56998,11151,58476,5734	CCN2,EDN2,KIT,TRPV4,ADRB2,STC1,EGR1,SLC16A2,SLC4A8,CTNNBIP1,CORO1A,TP53INP2,PTGER4
18_Member	GO Biological Processes	GO:0045933	positive regulation of muscle contraction	-3.80831	-1.21611	4/48	1490,1907,3815,59341	CCN2,EDN2,KIT,TRPV4
18_Member	GO Biological Processes	GO:0006937	regulation of muscle contraction	-3.3392	-0.925627	6/173	154,1490,1907,3815,6781,59341	ADRB2,CCN2,EDN2,KIT,STC1,TRPV4
18_Member	GO Biological Processes	GO:0001659	temperature homeostasis	-3.15389	-0.834427	3/31	154,1907,1958	ADRB2,EDN2,EGR1
18_Member	GO Biological Processes	GO:0090257	regulation of muscle system process	-2.49611	-0.448408	6/253	154,1490,1907,3815,6781,59341	ADRB2,CCN2,EDN2,KIT,STC1,TRPV4
18_Member	GO Biological Processes	GO:0003018	vascular process in circulatory system	-2.41395	-0.400864	6/263	154,1907,6567,9498,56998,59341	ADRB2,EDN2,SLC16A2,SLC4A8,CTNNBIP1,TRPV4
18_Member	GO Biological Processes	GO:0048871	multicellular organismal homeostasis	-2.33404	-0.369786	7/363	154,1490,1907,1958,11151,58476,59341	ADRB2,CCN2,EDN2,EGR1,CORO1A,TP53INP2,TRPV4
18_Member	GO Biological Processes	GO:0006940	regulation of smooth muscle contraction	-2.22701	-0.292237	3/65	154,1907,3815	ADRB2,EDN2,KIT
18_Member	KEGG Pathway	hsa04924	Renin secretion	-2.15511	-0.243202	3/69	154,1907,5734	ADRB2,EDN2,PTGER4
19_Summary	GO Biological Processes	GO:0009612	response to mechanical stimulus	-3.7972	-1.21255	7/203	664,1000,3815,5734,7057,59341,79955,1490,5577	BNIP3,CDH2,KIT,PTGER4,THBS1,TRPV4,PDZD7,CCN2,PRKAR2B
19_Member	GO Biological Processes	GO:0009612	response to mechanical stimulus	-3.7972	-1.21255	7/203	664,1000,3815,5734,7057,59341,79955	BNIP3,CDH2,KIT,PTGER4,THBS1,TRPV4,PDZD7
19_Member	GO Biological Processes	GO:0050982	detection of mechanical stimulus	-2.52379	-0.467975	3/51	1000,3815,79955	CDH2,KIT,PDZD7
19_Member	WikiPathways	WP4541	Hippo-Merlin signaling dysregulation	-2.28104	-0.329165	4/123	1000,1490,3815,5577	CDH2,CCN2,KIT,PRKAR2B
20_Summary	GO Biological Processes	GO:0044282	small molecule catabolic process	-3.73824	-1.18096	9/352	30,36,1806,2026,4942,7167,10157,27124,80150,1907,2194,2232,9415,6567	ACAA1,ACADSB,DPYD,ENO2,OAT,TPI1,AASS,INPP5J,ASRGL1,EDN2,FASN,FDXR,FADS2,SLC16A2
20_Member	GO Biological Processes	GO:0044282	small molecule catabolic process	-3.73824	-1.18096	9/352	30,36,1806,2026,4942,7167,10157,27124,80150	ACAA1,ACADSB,DPYD,ENO2,OAT,TPI1,AASS,INPP5J,ASRGL1
20_Member	GO Biological Processes	GO:0044283	small molecule biosynthetic process	-3.109	-0.816863	9/430	1806,1907,2026,2194,2232,4942,7167,9415,10157	DPYD,EDN2,ENO2,FASN,FDXR,OAT,TPI1,FADS2,AASS
20_Member	GO Biological Processes	GO:1901606	alpha-amino acid catabolic process	-2.73448	-0.6143	4/92	36,4942,10157,80150	ACADSB,OAT,AASS,ASRGL1
20_Member	GO Biological Processes	GO:0009063	cellular amino acid catabolic process	-2.45322	-0.425299	4/110	36,4942,10157,80150	ACADSB,OAT,AASS,ASRGL1
20_Member	GO Biological Processes	GO:0046394	carboxylic acid biosynthetic process	-2.39006	-0.390298	6/266	1806,1907,2194,4942,9415,10157	DPYD,EDN2,FASN,OAT,FADS2,AASS
20_Member	GO Biological Processes	GO:0016053	organic acid biosynthetic process	-2.37433	-0.381046	6/268	1806,1907,2194,4942,9415,10157	DPYD,EDN2,FASN,OAT,FADS2,AASS
20_Member	GO Biological Processes	GO:0006520	cellular amino acid metabolic process	-2.2978	-0.342426	6/278	36,1806,4942,6567,10157,80150	ACADSB,DPYD,OAT,SLC16A2,AASS,ASRGL1
20_Member	GO Biological Processes	GO:0046395	carboxylic acid catabolic process	-2.08127	-0.204893	5/220	30,36,4942,10157,80150	ACAA1,ACADSB,OAT,AASS,ASRGL1
20_Member	GO Biological Processes	GO:0008652	cellular amino acid biosynthetic process	-2.07152	-0.204893	3/74	1806,4942,10157	DPYD,OAT,AASS
20_Member	GO Biological Processes	GO:0016054	organic acid catabolic process	-2.04952	-0.189916	5/224	30,36,4942,10157,80150	ACAA1,ACADSB,OAT,AASS,ASRGL1

## Sheet: GO for upregulated genes
Table S7: GO terms enriched in overlapped upregulated genes and GO terms enriched in overlapped downregulated genes of epalrestat treated samples and siAKR1B1 treated samples. GO terms enriched in overlapped upregulated genes of epalrestat treated samples and siAKR1B1 treated samples.
GroupID	Category	Term	Description	LogP	Log(q-value)	InTerm_InList	Genes	Symbols
1_Summary	GO Biological Processes	GO:0033013	tetrapyrrole metabolic process	-4.64664	-0.298566	4/59	645,1244,4779,166785,4199	BLVRB,ABCC2,NFE2L1,MMAA,ME1
1_Member	GO Biological Processes	GO:0033013	tetrapyrrole metabolic process	-4.64664	-0.298566	4/59	645,1244,4779,166785	BLVRB,ABCC2,NFE2L1,MMAA
1_Member	GO Biological Processes	GO:0042168	heme metabolic process	-3.72026	-0.0175165	3/40	645,1244,4779	BLVRB,ABCC2,NFE2L1
1_Member	GO Biological Processes	GO:0006778	porphyrin-containing compound metabolic process	-3.5112	-0.0175165	3/47	645,1244,4779	BLVRB,ABCC2,NFE2L1
1_Member	GO Biological Processes	GO:0042440	pigment metabolic process	-3.13612	0	3/63	645,1244,4779	BLVRB,ABCC2,NFE2L1
1_Member	WikiPathways	WP2884	NRF2 pathway	-2.10087	0	3/146	645,1244,4199	BLVRB,ABCC2,ME1
2_Summary	GO Biological Processes	GO:0050773	regulation of dendrite development	-3.76576	-0.0175165	4/99	1608,9856,23072,54664	DGKG,KIAA0319,HECW1,TMEM106B
2_Member	GO Biological Processes	GO:0050773	regulation of dendrite development	-3.76576	-0.0175165	4/99	1608,9856,23072,54664	DGKG,KIAA0319,HECW1,TMEM106B
3_Summary	GO Biological Processes	GO:0032989	cellular component morphogenesis	-3.7005	-0.0175165	8/574	3975,5797,9331,10763,23405,54664,113622,200933,3694,9856	LHX1,PTPRM,B4GALT6,NES,DICER1,TMEM106B,ADPRHL1,FBXO45,ITGB6,KIAA0319
3_Member	GO Biological Processes	GO:0032989	cellular component morphogenesis	-3.7005	-0.0175165	8/574	3975,5797,9331,10763,23405,54664,113622,200933	LHX1,PTPRM,B4GALT6,NES,DICER1,TMEM106B,ADPRHL1,FBXO45
3_Member	GO Biological Processes	GO:0048858	cell projection morphogenesis	-3.51143	-0.0175165	7/462	3975,5797,9331,10763,23405,54664,200933	LHX1,PTPRM,B4GALT6,NES,DICER1,TMEM106B,FBXO45
3_Member	GO Biological Processes	GO:0032990	cell part morphogenesis	-3.40646	-0.0126344	7/481	3975,5797,9331,10763,23405,54664,200933	LHX1,PTPRM,B4GALT6,NES,DICER1,TMEM106B,FBXO45
3_Member	GO Biological Processes	GO:0000902	cell morphogenesis	-3.25338	0	8/670	3694,3975,5797,9331,10763,23405,54664,200933	ITGB6,LHX1,PTPRM,B4GALT6,NES,DICER1,TMEM106B,FBXO45
3_Member	GO Biological Processes	GO:0048812	neuron projection morphogenesis	-2.77197	0	6/454	3975,5797,9331,23405,54664,200933	LHX1,PTPRM,B4GALT6,DICER1,TMEM106B,FBXO45
3_Member	GO Biological Processes	GO:0120039	plasma membrane bounded cell projection morphogenesis	-2.75279	0	6/458	3975,5797,9331,23405,54664,200933	LHX1,PTPRM,B4GALT6,DICER1,TMEM106B,FBXO45
3_Member	GO Biological Processes	GO:0001764	neuron migration	-2.28662	0	3/125	3975,9856,200933	LHX1,KIAA0319,FBXO45
3_Member	GO Biological Processes	GO:0048667	cell morphogenesis involved in neuron differentiation	-2.2378	0	5/410	3975,5797,9331,54664,200933	LHX1,PTPRM,B4GALT6,TMEM106B,FBXO45
3_Member	GO Biological Processes	GO:0031175	neuron projection development	-2.04657	0	6/641	3975,5797,9331,23405,54664,200933	LHX1,PTPRM,B4GALT6,DICER1,TMEM106B,FBXO45
4_Summary	GO Biological Processes	GO:0030850	prostate gland development	-3.62628	-0.0175165	3/43	301,5916,10116,445,3975,26108,9317,10170,10411,153562,5307	ANXA1,RARG,FEM1B,ASS1,LHX1,PYGO1,PTER,DHRS9,RAPGEF3,MARVELD2,PITX1
4_Member	GO Biological Processes	GO:0030850	prostate gland development	-3.62628	-0.0175165	3/43	301,5916,10116	ANXA1,RARG,FEM1B
4_Member	GO Biological Processes	GO:0001655	urogenital system development	-3.4625	-0.0175165	6/334	301,445,3975,5916,10116,26108	ANXA1,ASS1,LHX1,RARG,FEM1B,PYGO1
4_Member	GO Biological Processes	GO:0030855	epithelial cell differentiation	-2.94701	0	7/576	301,5916,9317,10116,10170,10411,153562	ANXA1,RARG,PTER,FEM1B,DHRS9,RAPGEF3,MARVELD2
4_Member	GO Biological Processes	GO:0002064	epithelial cell development	-2.79799	0	4/179	5916,10116,10411,153562	RARG,FEM1B,RAPGEF3,MARVELD2
4_Member	GO Biological Processes	GO:0048732	gland development	-2.27334	0	5/402	301,445,5307,5916,10116	ANXA1,ASS1,PITX1,RARG,FEM1B
5_Summary	GO Biological Processes	GO:0015909	long-chain fatty acid transport	-3.35664	-0.00856621	3/53	301,788,2180,1244,10166,285973,5593	ANXA1,SLC25A20,ACSL1,ABCC2,SLC25A15,ATG9B,PRKG2
5_Member	GO Biological Processes	GO:0015909	long-chain fatty acid transport	-3.35664	-0.00856621	3/53	301,788,2180	ANXA1,SLC25A20,ACSL1
5_Member	GO Biological Processes	GO:0015849	organic acid transport	-3.06306	0	5/264	301,788,1244,2180,10166	ANXA1,SLC25A20,ABCC2,ACSL1,SLC25A15
5_Member	GO Biological Processes	GO:0015908	fatty acid transport	-2.96731	0	3/72	301,788,2180	ANXA1,SLC25A20,ACSL1
5_Member	GO Biological Processes	GO:0006869	lipid transport	-2.70673	0	5/318	301,788,1244,2180,285973	ANXA1,SLC25A20,ABCC2,ACSL1,ATG9B
5_Member	GO Biological Processes	GO:0010876	lipid localization	-2.51137	0	5/353	301,788,1244,2180,285973	ANXA1,SLC25A20,ABCC2,ACSL1,ATG9B
5_Member	WikiPathways	WP4321	Thermogenesis	-2.46407	0	3/108	788,2180,5593	SLC25A20,ACSL1,PRKG2
6_Summary	GO Biological Processes	GO:0042180	cellular ketone metabolic process	-2.78916	0	3/83	6999,10170,57016	TDO2,DHRS9,AKR1B10
6_Member	GO Biological Processes	GO:0042180	cellular ketone metabolic process	-2.78916	0	3/83	6999,10170,57016	TDO2,DHRS9,AKR1B10
7_Summary	GO Biological Processes	GO:0043603	cellular amide metabolic process	-2.78775	0	8/792	16,445,1193,2180,6999,9331,10166,132864,23743,81689	AARS1,ASS1,CLIC2,ACSL1,TDO2,B4GALT6,SLC25A15,CPEB2,BHMT2,ISCA1
7_Member	GO Biological Processes	GO:0043603	cellular amide metabolic process	-2.78775	0	8/792	16,445,1193,2180,6999,9331,10166,132864	AARS1,ASS1,CLIC2,ACSL1,TDO2,B4GALT6,SLC25A15,CPEB2
7_Member	GO Biological Processes	GO:0006790	sulfur compound metabolic process	-2.60328	0	5/336	1193,2180,6999,23743,81689	CLIC2,ACSL1,TDO2,BHMT2,ISCA1
7_Member	GO Biological Processes	GO:0043604	amide biosynthetic process	-2.51642	0	6/511	16,445,2180,9331,10166,132864	AARS1,ASS1,ACSL1,B4GALT6,SLC25A15,CPEB2
7_Member	GO Biological Processes	GO:0006520	cellular amino acid metabolic process	-2.11784	0	4/278	16,445,6999,23743	AARS1,ASS1,TDO2,BHMT2
8_Summary	GO Biological Processes	GO:0060070	canonical Wnt signaling pathway	-2.77423	0	3/84	5916,6478,26108,301,3975,83931,113622,5797	RARG,SIAH2,PYGO1,ANXA1,LHX1,STK40,ADPRHL1,PTPRM
8_Member	GO Biological Processes	GO:0060070	canonical Wnt signaling pathway	-2.77423	0	3/84	5916,6478,26108	RARG,SIAH2,PYGO1
8_Member	GO Biological Processes	GO:0040007	growth	-2.40971	0	5/373	301,3975,5916,83931,113622	ANXA1,LHX1,RARG,STK40,ADPRHL1
8_Member	GO Biological Processes	GO:0048589	developmental growth	-2.40971	0	5/373	301,3975,5916,83931,113622	ANXA1,LHX1,RARG,STK40,ADPRHL1
8_Member	GO Biological Processes	GO:0060560	developmental growth involved in morphogenesis	-2.35629	0	3/118	3975,5916,113622	LHX1,RARG,ADPRHL1
8_Member	WikiPathways	WP2853	Endoderm differentiation	-2.10087	0	3/146	3975,5916,6478	LHX1,RARG,SIAH2
8_Member	GO Biological Processes	GO:0048592	eye morphogenesis	-2.061	0	3/151	3975,5797,5916	LHX1,PTPRM,RARG
9_Summary	GO Biological Processes	GO:0060541	respiratory system development	-2.63862	0	4/198	445,3694,5916,83931	ASS1,ITGB6,RARG,STK40
9_Member	GO Biological Processes	GO:0060541	respiratory system development	-2.63862	0	4/198	445,3694,5916,83931	ASS1,ITGB6,RARG,STK40
10_Summary	GO Biological Processes	GO:0022408	negative regulation of cell-cell adhesion	-2.63072	0	4/199	301,445,53833,114897,284021,3694	ANXA1,ASS1,IL20RB,C1QTNF1,MILR1,ITGB6
10_Member	GO Biological Processes	GO:0022408	negative regulation of cell-cell adhesion	-2.63072	0	4/199	301,445,53833,114897	ANXA1,ASS1,IL20RB,C1QTNF1
10_Member	GO Biological Processes	GO:0050866	negative regulation of cell activation	-2.50273	0	4/216	301,53833,114897,284021	ANXA1,IL20RB,C1QTNF1,MILR1
10_Member	GO Biological Processes	GO:0002274	myeloid leukocyte activation	-2.16793	0	3/138	301,3694,284021	ANXA1,ITGB6,MILR1
10_Member	GO Biological Processes	GO:1903038	negative regulation of leukocyte cell-cell adhesion	-2.11725	0	3/144	301,445,53833	ANXA1,ASS1,IL20RB
11_Summary	GO Biological Processes	GO:0015718	monocarboxylic acid transport	-2.5959	0	3/97	301,1244,9122,10166,1193	ANXA1,ABCC2,SLC16A4,SLC25A15,CLIC2
11_Member	GO Biological Processes	GO:0015718	monocarboxylic acid transport	-2.5959	0	3/97	301,1244,9122	ANXA1,ABCC2,SLC16A4
11_Member	GO Biological Processes	GO:0046942	carboxylic acid transport	-2.39228	0	4/232	301,1244,9122,10166	ANXA1,ABCC2,SLC16A4,SLC25A15
11_Member	GO Biological Processes	GO:0006820	anion transport	-2.07587	0	5/449	301,1193,1244,9122,10166	ANXA1,CLIC2,ABCC2,SLC16A4,SLC25A15
12_Summary	GO Biological Processes	GO:0008285	negative regulation of cell population proliferation	-2.19974	0	7/786	5593,5797,5909,5916,23405,53833,90865	PRKG2,PTPRM,RAP1GAP,RARG,DICER1,IL20RB,IL33
12_Member	GO Biological Processes	GO:0008285	negative regulation of cell population proliferation	-2.19974	0	7/786	5593,5797,5909,5916,23405,53833,90865	PRKG2,PTPRM,RAP1GAP,RARG,DICER1,IL20RB,IL33
13_Summary	GO Biological Processes	GO:0060322	head development	-2.19099	0	7/789	16,3975,5307,5916,10579,10763,200933	AARS1,LHX1,PITX1,RARG,TACC2,NES,FBXO45
13_Member	GO Biological Processes	GO:0060322	head development	-2.19099	0	7/789	16,3975,5307,5916,10579,10763,200933	AARS1,LHX1,PITX1,RARG,TACC2,NES,FBXO45
